# Supplementary material for: SUBATOMIC: a SUbgraph BAsed mulTi-OMIcs clustering framework to analyze integrated multi-edge networks
Source: BMC Bioinformatics. 2022 Sep 5;23:363. doi: 10.1186/s12859-022-04908-3 (PMC9442970; doi:10.1186/s12859-022-04908-3)
Supplement: Supplementary file 3 — Additional file 3: GO term based module analysis. [file 12859_2022_4908_MOESM3_ESM.xlsx]

## Sheet: Description
Additional File 3
Description
Hypoxia_GO_set
Contains a list of all modules included in the hypoxia GO set
Test_DE_genes
Hypergeomtric test comparing the number of differentially expressed genes (DE genes) inside the hypoxia GO set
with the number of genes outside the hypoxia GO set
Test_Connectivity
Comparison of the superview connections in the hypoxia GO set with conections of 1000 random sets
ModuleConnections
Superview connections between all modules of the hypoxia GO set
GO_Enrichment
GO term enrichments for all modules of the hypoxia GO set
Regulators_miRNA
Superview connections between regulatory miRNAs and all modules of the hypoxia GO set
Regulators_TF
Superview connections between regulatory TFs and all modules of the hypoxia GO set
ALL_1753, COM_256, ALL_2269
Selected information for the three modules incorporated in the paper

## Sheet: Hypoxia_GO_set
Module
ALL_1108
ALL_1194
ALL_1195
ALL_120
ALL_1321
ALL_1753
ALL_176
ALL_1806
ALL_2093
ALL_2102
ALL_2109
ALL_2136
ALL_2159
ALL_2178
ALL_2236
ALL_2269
ALL_2294
ALL_2305
ALL_232
ALL_2887
ALL_2916
ALL_349
ALL_354
ALL_3559
ALL_445
ALL_790
ALL_871
ALL_969
CIR_0
CIR_11
COM_127
COM_256
COM_703
COM_741
COP_12
COP_133
COP_135
COP_67
COP_89
COP_94
COP_99
COR_113
COR_128
COR_138
COR_140
COR_148
COR_200
COR_217
COR_261
COR_262
COR_272
COR_295
COR_321
COR_347
COR_41
COR_58
COR_77
COR_9
FB2U_26
FB2U_44
FB2U_52
FB2U_54
FB2U_6
FB2U_66
FB2U_74
FB2U_9
FBU_10
FBU_29
FBU_43
FBU_49
FBU_5
FBU_8
FFL_10
FFL_11
FFL_117
FFL_5
FFL_57
FFL_7

## Sheet: Test_DE_genes
Comparison of hypoxia DE genes inside the hypoxia_GO_set with a hypergeometric test
SK-OV-3	Modules with DE genes	All modules		Hypergeometric test SK-OV-3
Hypoxia DE set	44	78		Expected number of success:	5.68314
All modules	407	5586		Fold change (Overexpression):	7.74
				P-value:	1.43074e-30
PC3	Modules with DE genes	All modules		Hypergeometric test PC3
Hypoxia DE set	46	78		Expected number of success:	4.80344
All modules	344	5586		Fold change (Overexpression):	9.58
				P-value:	1.46947e-36
WM793B	Modules with DE genes	All modules		Hypergeometric test WM793B
Hypoxia DE set	37	78		Expected number of success:	2.1783
All modules	156	5586		Fold change (Overexpression):	16.99
				P-value:	3.5498e-38

## Sheet: Test_Connectivity
Connectivity test
We compared the superview connections for the 'hypoxia_GO_set' with 1000 random modules of the same size
We limited the comparison to the "ALL" modules and further excluded self hits (e.g. ALL_1-ALL_1) as well as double hits (e.g for ALL_1-ALL_10, e.g ALL_10-ALL_1, interactions are counted one time)
The compared sets of modules had a size of 28 according to the number of ALL modules in the hypoxia_GO_set
Based on the mean and standard deviation of the data from 1000 random sets, we calculated a 95% confidence intervall given a standard normal distribution
We compared the upper boundary of that confidence interval with the number obtained for the 'hypoxia_go_set'
Superview connections inside the hypoxia set
Interaction type	#connections
M	490
R	27476
H	428
C	2772
P	872
Total	32038
Superview connections in 1000 random sets
Interaction type	mean #connections	std #connections
M	22.06	24.2059
R	1425.49	779.85
H	17.45	85.2341
C	202.472	215.785
P	52.332	70.465
Total	1719.8	879.678
Comparison
Interaction type	#connections hypoxia GO set	mean #connections	std #connections	confidence lower	confidence upper	Fold change
M	490	22.06	24.2059	20.5597	23.5603	20.7977
R	27476	1425.49	779.85	1377.15	1473.83	18.6426
H	428	17.45	85.2341	12.1671	22.7329	18.8274
C	2772	202.472	215.785	189.098	215.846	12.8425
P	872	52.332	70.465	47.9645	56.6995	15.3793
Total	32038	1719.8	879.678	1665.28	1774.33	18.0564

## Sheet: ModuleConnections
module1	module1_nr	module1_size	module2	module2_nr	module2_size	M_count	M_zscore	M_pvalue	R_count	R_zscore	R_pvalue	H_count	H_zscore	H_pvalue	C_count	C_zscore	C_pvalue	P_count	P_zscore	P_pvalue
ALL	120	12	ALL	120	12	0	0	1	0	0	1	48	94.6	0	100	245.31	0	36	149.77	0
ALL	120	12	ALL	176	33	0	0	1	0	0	1	26	29.76	0	144	195.53	0	34	87.71	0
ALL	120	12	ALL	232	14	0	0	1	0	0	1	0	0	1	0	0	1	0	0	1
ALL	120	12	ALL	349	20	0	0	1	4	9.41	0	0	0	1	8	14.32	0	0	0	1
ALL	120	12	ALL	354	48	0	0	1	19	15.86	0	0	0	1	4	3.65	0.000132764	0	0	1
ALL	120	12	ALL	445	11	0	0	1	0	0	1	0	0	1	0	0	1	0	0	1
ALL	120	12	ALL	790	6	0	0	1	4	13.58	0	24	70.21	0	32	112.79	0	15	81.79	0
ALL	120	12	ALL	871	9	0	0	1	0	0	1	0	0	1	0	0	1	0	0	1
ALL	120	12	ALL	969	27	0	0	1	7	11.02	0	0	0	1	0	0	1	0	0	1
ALL	120	12	ALL	1108	8	0	0	1	6	18.78	0	0	0	1	0	0	1	0	0	1
ALL	120	12	ALL	1194	34	0	0	1	13	18.53	0	0	0	1	0	0	1	0	0	1
ALL	120	12	ALL	1195	22	0	0	1	5	9.43	0	0	0	1	0	0	1	0	0	1
ALL	120	12	ALL	1321	13	0	0	1	1	2.32	0.0101732	0	0	1	0	0	1	0	0	1
ALL	120	12	ALL	1753	13	0	0	1	5	12.4	0	0	0	1	0	0	1	0	0	1
ALL	120	12	ALL	1806	24	0	0	1	6	11.44	0	0	0	1	0	0	1	0	0	1
ALL	120	12	ALL	2093	23	1	0.83	0.203775	10	14.83	0	0	0	1	0	0	1	0	0	1
ALL	120	12	ALL	2102	13	0	0	1	3	7.36	9.35918e-14	0	0	1	0	0	1	0	0	1
ALL	120	12	ALL	2109	33	0	0	1	12	17.14	0	0	0	1	0	0	1	0	0	1
ALL	120	12	ALL	2136	8	0	0	1	5	15.62	0	0	0	1	0	0	1	0	0	1
ALL	120	12	ALL	2159	7	0	0	1	0	0	1	0	0	1	0	0	1	0	0	1
ALL	120	12	ALL	2178	6	0	0	1	7	23.85	0	12	35.02	0	17	59.79	0	7	38.08	0
ALL	120	12	ALL	2236	25	0	0	1	8	12.94	0	0	0	1	0	0	1	0	0	1
ALL	120	12	ALL	2269	10	0	0	1	2	5.57	1.23969e-08	0	0	1	8	20.14	0	0	0	1
ALL	120	12	ALL	2294	5	0	0	1	0	0	1	0	0	1	0	0	1	0	0	1
ALL	120	12	ALL	2305	50	0	0	1	8	6.62	1.8006e-11	0	0	1	0	0	1	0	0	1
ALL	120	12	ALL	2887	8	0	0	1	0	0	1	0	0	1	0	0	1	0	0	1
ALL	120	12	ALL	2916	10	0	0	1	0	0	1	0	0	1	0	0	1	0	0	1
ALL	120	12	ALL	3559	7	0	0	1	4	11.52	0	0	0	1	0	0	1	0	0	1
ALL	120	12	COM	127	8	0	0	1	0	0	1	24	50.51	0	72	223.99	0	30	146.86	0
ALL	120	12	COM	256	12	0	0	1	0	0	1	0	0	1	0	0	1	0	0	1
ALL	120	12	COM	703	21	0	0	1	0	0	1	0	0	1	0	0	1	0	0	1
ALL	120	12	COM	741	37	0	0	1	0	0	1	0	0	1	0	0	1	0	0	1
ALL	120	12	COR	9	12	0	0	1	7	16.79	0	0	0	1	0	0	1	0	0	1
ALL	120	12	COR	41	10	0	0	1	2	5.36	4.13558e-08	0	0	1	0	0	1	0	0	1
ALL	120	12	COR	58	13	0	0	1	3	5.7	5.99037e-09	0	0	1	4	8.48	0	0	0	1
ALL	120	12	COR	77	17	0	0	1	2	3.72	9.84401e-05	0	0	1	0	0	1	0	0	1
ALL	120	12	COR	113	11	0	0	1	1	2.42	0.00765692	0	0	1	0	0	1	0	0	1
ALL	120	12	COR	128	6	0	0	1	5	16.37	0	0	0	1	0	0	1	0	0	1
ALL	120	12	COR	138	5	0	0	1	3	8.58	0	0	0	1	0	0	1	0	0	1
ALL	120	12	COR	140	5	0	0	1	0	0	1	0	0	1	0	0	1	0	0	1
ALL	120	12	COR	148	8	0	0	1	9	23.62	0	0	0	1	0	0	1	0	0	1
ALL	120	12	COR	200	6	0	0	1	2	6.47	5.05335e-11	0	0	1	0	0	1	0	0	1
ALL	120	12	COR	217	18	0	0	1	5	8.69	0	0	0	1	0	0	1	0	0	1
ALL	120	12	COR	261	14	0	0	1	0	0	1	0	0	1	0	0	1	0	0	1
ALL	120	12	COR	262	14	0	0	1	0	0	1	0	0	1	0	0	1	0	0	1
ALL	120	12	COR	272	28	0	0	1	10	13.98	0	0	0	1	0	0	1	0	0	1
ALL	120	12	COR	295	29	0	0	1	3	3.18	0.000735684	0	0	1	0	0	1	0	0	1
ALL	120	12	COR	321	9	0	0	1	0	0	1	0	0	1	0	0	1	0	0	1
ALL	120	12	COR	347	14	0	0	1	9	25.17	0	6	11.41	0	18	36.68	0	6	26.09	0
ALL	120	12	COP	12	26	0	0	1	4	6.09	5.58844e-10	0	0	1	0	0	1	0	0	1
ALL	120	12	COP	67	46	0	0	1	9	10.05	0	0	0	1	11	13.1	0	4	8.09	3.33067e-16
ALL	120	12	COP	89	17	0	0	1	2	4.24	1.1176e-05	0	0	1	8	15.91	0	0	0	1
ALL	120	12	COP	94	23	0	0	1	0	0	1	0	0	1	0	0	1	0	0	1
ALL	120	12	COP	99	7	0	0	1	6	18.43	0	0	0	1	0	0	1	0	0	1
ALL	120	12	COP	133	17	0	0	1	5	10.91	0	0	0	1	0	0	1	0	0	1
ALL	120	12	COP	135	20	0	0	1	4	9.06	0	0	0	1	0	0	1	0	0	1
ALL	120	12	CIR	0	36	1	0.47	0.320781	15	23.19	0	0	0	1	4	5.02	2.60393e-07	0	0	1
ALL	120	12	CIR	11	7	0	0	1	7	15.24	0	0	0	1	0	0	1	0	0	1
ALL	120	12	FBU	5	15	2	3.33	0.000427121	1	2.39	0.00853926	0	0	1	0	0	1	0	0	1
ALL	120	12	FBU	8	26	0	0	1	4	4.29	8.75112e-06	0	0	1	0	0	1	0	0	1
ALL	120	12	FBU	10	12	0	0	1	5	14.6	0	0	0	1	0	0	1	0	0	1
ALL	120	12	FBU	29	7	0	0	1	4	13.78	0	0	0	1	0	0	1	0	0	1
ALL	120	12	FBU	43	7	0	0	1	1	3.32	0.000443614	0	0	1	0	0	1	0	0	1
ALL	120	12	FBU	49	5	0	0	1	3	16.91	0	0	0	1	0	0	1	0	0	1
ALL	120	12	FB2U	6	46	0	0	1	6	4.89	5.08499e-07	24	23.65	0	56	65.26	0	15	31.59	0
ALL	120	12	FB2U	9	12	0	0	1	6	11.81	0	0	0	1	0	0	1	0	0	1
ALL	120	12	FB2U	26	47	0	0	1	6	5.82	3.03096e-09	0	0	1	0	0	1	0	0	1
ALL	120	12	FB2U	44	37	0	0	1	3	3.38	0.000362844	0	0	1	4	5.07	1.99888e-07	0	0	1
ALL	120	12	FB2U	52	8	0	0	1	0	0	1	0	0	1	0	0	1	0	0	1
ALL	120	12	FB2U	54	14	0	0	1	1	2.14	0.016009	0	0	1	0	0	1	0	0	1
ALL	120	12	FB2U	66	16	0	0	1	1	1.48	0.0698212	0	0	1	0	0	1	0	0	1
ALL	120	12	FB2U	74	12	0	0	1	6	11.81	0	0	0	1	2	4.47	3.89762e-06	0	0	1
ALL	120	12	FFL	5	38	1	0.46	0.322538	10	10.93	0	0	0	1	0	0	1	0	0	1
ALL	120	12	FFL	7	17	1	1.37	0.0857878	8	12.34	0	0	0	1	0	0	1	0	0	1
ALL	120	12	FFL	10	11	1	2.08	0.0186104	6	13.98	0	0	0	1	0	0	1	0	0	1
ALL	120	12	FFL	11	24	0	0	1	13	20.21	0	0	0	1	0	0	1	0	0	1
ALL	120	12	FFL	57	5	0	0	1	4	23.38	0	0	0	1	0	0	1	0	0	1
ALL	120	12	FFL	117	5	0	0	1	4	23.38	0	0	0	1	0	0	1	0	0	1
ALL	176	33	ALL	120	12	0	0	1	0	0	1	26	29.78	0	144	206.52	0	34	82.95	0
ALL	176	33	ALL	176	33	0	0	1	12	9.17	0	56	36.98	0	380	325.07	0	50	75.6	0
ALL	176	33	ALL	232	14	0	0	1	0	0	1	0	0	1	1	0.59	0.277958	0	0	1
ALL	176	33	ALL	349	20	0	0	1	26	30.66	0	12	9.57	0	56	59.29	0	7	12.03	0
ALL	176	33	ALL	354	48	0	0	1	57	32.18	0	4	1.56	0.0591378	13	7.81	2.77556e-15	4	3.97	3.60415e-05
ALL	176	33	ALL	445	11	0	0	1	0	0	1	0	0	1	0	0	1	0	0	1
ALL	176	33	ALL	790	6	0	0	1	11	30.67	0	28	47.16	0	75	158.76	0	20	62.39	0
ALL	176	33	ALL	871	9	0	0	1	0	0	1	0	0	1	0	0	1	0	0	1
ALL	176	33	ALL	969	27	0	0	1	41	29.04	0	0	0	1	0	0	1	2	2.83	0.00235931
ALL	176	33	ALL	1108	8	0	0	1	3	4.8	7.92011e-07	0	0	1	0	0	1	0	0	1
ALL	176	33	ALL	1194	34	0	0	1	41	29.25	0	0	0	1	0	0	1	0	0	1
ALL	176	33	ALL	1195	22	0	0	1	20	13.85	0	0	0	1	0	0	1	1	1.28	0.10026
ALL	176	33	ALL	1321	13	0	0	1	12	12.84	0	0	0	1	0	0	1	1	1.85	0.0324976
ALL	176	33	ALL	1753	13	0	0	1	4	4.12	1.87795e-05	0	0	1	0	0	1	0	0	1
ALL	176	33	ALL	1806	24	0	0	1	37	26.94	0	0	0	1	4	3.08	0.0010474	1	1.14	0.127207
ALL	176	33	ALL	2093	23	2	0.76	0.222138	34	25.22	0	0	0	1	0	0	1	0	0	1
ALL	176	33	ALL	2102	13	0	0	1	6	6.3	1.48197e-10	0	0	1	0	0	1	0	0	1
ALL	176	33	ALL	2109	33	0	0	1	28	21.86	0	0	0	1	0	0	1	0	0	1
ALL	176	33	ALL	2136	8	0	0	1	14	23.1	0	0	0	1	0	0	1	0	0	1
ALL	176	33	ALL	2159	7	0	0	1	1	1.64	0.0509869	0	0	1	0	0	1	1	2.7	0.00345754
ALL	176	33	ALL	2178	6	0	0	1	6	16.63	0	6	9.87	0	27	56.85	0	6	18.51	0
ALL	176	33	ALL	2236	25	0	0	1	19	13.24	0	0	0	1	0	0	1	0	0	1
ALL	176	33	ALL	2269	10	0	0	1	6	6.51	3.69965e-11	2	2.14	0.0160331	19	29.29	0	0	0	1
ALL	176	33	ALL	2294	5	0	0	1	0	0	1	0	0	1	0	0	1	0	0	1
ALL	176	33	ALL	2305	50	0	0	1	29	12.88	0	0	0	1	6	2.8	0.00251678	1	0.43	0.333038
ALL	176	33	ALL	2887	8	0	0	1	2	3.14	0.000855064	0	0	1	0	0	1	0	0	1
ALL	176	33	ALL	2916	10	0	0	1	0	0	1	0	0	1	0	0	1	0	0	1
ALL	176	33	ALL	3559	7	0	0	1	11	20.05	0	0	0	1	0	0	1	0	0	1
ALL	176	33	COM	127	8	0	0	1	0	0	1	26	40.75	0	124	226.16	0	34	95.69	0
ALL	176	33	COM	256	12	0	0	1	0	0	1	0	0	1	0	0	1	0	0	1
ALL	176	33	COM	703	21	0	0	1	0	0	1	0	0	1	0	0	1	0	0	1
ALL	176	33	COM	741	37	0	0	1	0	0	1	0	0	1	0	0	1	0	0	1
ALL	176	33	COR	9	12	0	0	1	9	12.04	0	0	0	1	0	0	1	0	0	1
ALL	176	33	COR	41	10	0	0	1	6	10.73	0	0	0	1	0	0	1	0	0	1
ALL	176	33	COR	58	13	0	0	1	14	14.79	0	4	4.02	2.94949e-05	14	18.05	0	4	8.16	2.22045e-16
ALL	176	33	COR	77	17	0	0	1	7	5.85	2.41179e-09	0	0	1	0	0	1	0	0	1
ALL	176	33	COR	113	11	0	0	1	17	18.27	0	0	0	1	0	0	1	1	2.05	0.0203502
ALL	176	33	COR	128	6	0	0	1	5	8.28	1.11022e-16	0	0	1	0	0	1	0	0	1
ALL	176	33	COR	138	5	0	0	1	6	12.95	0	0	0	1	0	0	1	0	0	1
ALL	176	33	COR	140	5	1	1.33	0.0912112	0	0	1	0	0	1	0	0	1	0	0	1
ALL	176	33	COR	148	8	0	0	1	24	35.66	0	0	0	1	0	0	1	0	0	1
ALL	176	33	COR	200	6	0	0	1	5	8.28	1.11022e-16	0	0	1	0	0	1	0	0	1
ALL	176	33	COR	217	18	0	0	1	13	12.67	0	0	0	1	0	0	1	0	0	1
ALL	176	33	COR	261	14	0	0	1	0	0	1	0	0	1	0	0	1	0	0	1
ALL	176	33	COR	262	14	0	0	1	0	0	1	0	0	1	0	0	1	0	0	1
ALL	176	33	COR	272	28	0	0	1	20	16.85	0	0	0	1	0	0	1	0	0	1
ALL	176	33	COR	295	29	1	0	1	14	10.07	0	0	0	1	0	0	1	1	0.95	0.17211
ALL	176	33	COR	321	9	0	0	1	6	6.41	7.44035e-11	0	0	1	0	0	1	0	0	1
ALL	176	33	COR	347	14	0	0	1	12	16.29	0	2	1.68	0.0464407	18	23.6	0	5	10.45	0
ALL	176	33	COP	12	26	0	0	1	17	11.83	0	0	0	1	0	0	1	0	0	1
ALL	176	33	COP	67	46	0	0	1	24	11.28	0	2	0.4	0.344354	16	10.19	0	6	6.43	6.38978e-11
ALL	176	33	COP	89	17	0	0	1	9	8.38	0	2	1.42	0.0778346	17	20.58	0	0	0	1
ALL	176	33	COP	94	23	0	0	1	4	2.98	0.00145899	0	0	1	0	0	1	0	0	1
ALL	176	33	COP	99	7	0	0	1	3	2.88	0.0019974	0	0	1	0	0	1	0	0	1
ALL	176	33	COP	133	17	0	0	1	15	14.13	0	0	0	1	0	0	1	0	0	1
ALL	176	33	COP	135	20	0	0	1	17	18.1	0	0	0	1	0	0	1	0	0	1
ALL	176	33	CIR	0	36	1	0	1	65	40.45	0	4	1.94	0.0264131	7	4.52	3.0808e-06	4	5.04	2.37972e-07
ALL	176	33	CIR	11	7	0	0	1	10	18	0	0	0	1	0	0	1	0	0	1
ALL	176	33	FBU	5	15	0	0	1	2	2.3	0.010761	0	0	1	0	0	1	0	0	1
ALL	176	33	FBU	8	26	1	0	1	20	19.45	0	0	0	1	0	0	1	0	0	1
ALL	176	33	FBU	10	12	0	0	1	11	14.57	0	0	0	1	0	0	1	0	0	1
ALL	176	33	FBU	29	7	0	0	1	17	23.04	0	0	0	1	0	0	1	0	0	1
ALL	176	33	FBU	43	7	0	0	1	3	3.91	4.59189e-05	0	0	1	0	0	1	0	0	1
ALL	176	33	FBU	49	5	0	0	1	2	5.06	2.12292e-07	0	0	1	0	0	1	0	0	1
ALL	176	33	FB2U	6	46	0	0	1	39	22.8	0	44	26.22	0	171	120.94	0	36	42.33	0
ALL	176	33	FB2U	9	12	0	0	1	3	3.1	0.000951682	0	0	1	0	0	1	0	0	1
ALL	176	33	FB2U	26	47	0	0	1	15	5.72	5.36913e-09	0	0	1	3	0.82	0.205715	1	0.45	0.326355
ALL	176	33	FB2U	44	37	0	0	1	18	10.61	0	8	4.79	8.37314e-07	37	29.31	0	9	11.71	0
ALL	176	33	FB2U	52	8	0	0	1	0	0	1	0	0	1	0	0	1	0	0	1
ALL	176	33	FB2U	54	14	0	0	1	2	1.9	0.0288148	0	0	1	0	0	1	0	0	1
ALL	176	33	FB2U	66	16	0	0	1	9	9.93	0	0	0	1	0	0	1	1	1.68	0.0460925
ALL	176	33	FB2U	74	12	0	0	1	6	6.45	5.47834e-11	0	0	1	6	7.66	9.65894e-15	0	0	1
ALL	176	33	FFL	5	38	0	0	1	45	24.77	0	0	0	1	0	0	1	0	0	1
ALL	176	33	FFL	7	17	0	0	1	23	17.2	0	0	0	1	0	0	1	0	0	1
ALL	176	33	FFL	10	11	0	0	1	17	17.52	0	0	0	1	0	0	1	0	0	1
ALL	176	33	FFL	11	24	0	0	1	46	34.64	0	0	0	1	0	0	1	1	1.28	0.100234
ALL	176	33	FFL	57	5	0	0	1	7	10.56	0	0	0	1	0	0	1	0	0	1
ALL	176	33	FFL	117	5	0	0	1	8	12.09	0	0	0	1	0	0	1	0	0	1
ALL	232	14	ALL	120	12	0	0	1	0	0	1	0	0	1	0	0	1	0	0	1
ALL	232	14	ALL	176	33	0	0	1	0	0	1	0	0	1	1	0.66	0.253247	0	0	1
ALL	232	14	ALL	232	14	0	0	1	28	60.28	0	0	0	1	140	294.9	0	6	19.17	0
ALL	232	14	ALL	349	20	0	0	1	15	23.58	0	0	0	1	0	0	1	0	0	1
ALL	232	14	ALL	354	48	0	0	1	59	39.49	0	0	0	1	0	0	1	0	0	1
ALL	232	14	ALL	445	11	0	0	1	0	0	1	0	0	1	0	0	1	0	0	1
ALL	232	14	ALL	790	6	0	0	1	4	15.57	0	0	0	1	0	0	1	0	0	1
ALL	232	14	ALL	871	9	0	0	1	4	10.62	0	0	0	1	0	0	1	0	0	1
ALL	232	14	ALL	969	27	0	0	1	56	79.98	0	0	0	1	0	0	1	0	0	1
ALL	232	14	ALL	1108	8	0	0	1	5	15.56	0	0	0	1	0	0	1	0	0	1
ALL	232	14	ALL	1194	34	0	0	1	54	55.77	0	0	0	1	12	14.97	0	0	0	1
ALL	232	14	ALL	1195	22	0	0	1	35	76.19	0	0	0	1	0	0	1	0	0	1
ALL	232	14	ALL	1321	13	0	0	1	29	63.69	0	0	0	1	0	0	1	0	0	1
ALL	232	14	ALL	1753	13	5	8.82	0	13	28.44	0	0	0	1	65	131.67	0	4	13.19	0
ALL	232	14	ALL	1806	24	0	0	1	57	82.53	0	0	0	1	0	0	1	0	0	1
ALL	232	14	ALL	2093	23	3	3.24	0.000595312	28	39.15	0	0	0	1	1	1.05	0.146431	0	0	1
ALL	232	14	ALL	2102	13	0	0	1	12	26.24	0	0	0	1	0	0	1	0	0	1
ALL	232	14	ALL	2109	33	0	0	1	53	48	0	0	0	1	9	12	0	0	0	1
ALL	232	14	ALL	2136	8	0	0	1	17	53.29	0	0	0	1	0	0	1	0	0	1
ALL	232	14	ALL	2159	7	0	0	1	0	0	1	0	0	1	0	0	1	0	0	1
ALL	232	14	ALL	2178	6	0	0	1	8	31.31	0	0	0	1	0	0	1	0	0	1
ALL	232	14	ALL	2236	25	0	0	1	27	32.84	0	0	0	1	3	3.92	4.43078e-05	5	12.75	0
ALL	232	14	ALL	2269	10	0	0	1	1	2.22	0.0132947	0	0	1	0	0	1	0	0	1
ALL	232	14	ALL	2294	5	0	0	1	14	80.79	0	0	0	1	0	0	1	0	0	1
ALL	232	14	ALL	2305	50	0	0	1	36	27.49	0	0	0	1	0	0	1	0	0	1
ALL	232	14	ALL	2887	8	1	2.12	0.0168193	1	2.98	0.00145074	0	0	1	0	0	1	0	0	1
ALL	232	14	ALL	2916	10	2	3.71	0.000104279	21	49.5	0	0	0	1	43	107.1	0	3	13.34	0
ALL	232	14	ALL	3559	7	0	0	1	9	27.46	0	0	0	1	0	0	1	0	0	1
ALL	232	14	COM	127	8	0	0	1	0	0	1	0	0	1	0	0	1	0	0	1
ALL	232	14	COM	256	12	0	0	1	0	0	1	0	0	1	0	0	1	0	0	1
ALL	232	14	COM	703	21	0	0	1	1	1.11	0.132506	0	0	1	0	0	1	0	0	1
ALL	232	14	COM	741	37	0	0	1	23	18.33	0	2	1.65	0.0497475	74	91.39	0	15	30.83	0
ALL	232	14	COR	9	12	0	0	1	9	20.63	0	0	0	1	0	0	1	0	0	1
ALL	232	14	COR	41	10	0	0	1	25	67.74	0	0	0	1	0	0	1	0	0	1
ALL	232	14	COR	58	13	0	0	1	12	25.44	0	0	0	1	0	0	1	0	0	1
ALL	232	14	COR	77	17	3	4.76	9.7606e-07	22	45.54	0	0	0	1	0	0	1	0	0	1
ALL	232	14	COR	113	11	0	0	1	34	70.92	0	0	0	1	0	0	1	0	0	1
ALL	232	14	COR	128	6	0	0	1	8	19.64	0	0	0	1	0	0	1	0	0	1
ALL	232	14	COR	138	5	0	0	1	10	24.19	0	0	0	1	0	0	1	0	0	1
ALL	232	14	COR	140	5	0	0	1	10	24.19	0	0	0	1	9	34.75	0	0	0	1
ALL	232	14	COR	148	8	0	0	1	22	74.41	0	0	0	1	0	0	1	0	0	1
ALL	232	14	COR	200	6	0	0	1	7	17.17	0	0	0	1	0	0	1	0	0	1
ALL	232	14	COR	217	18	0	0	1	18	35.93	0	0	0	1	0	0	1	0	0	1
ALL	232	14	COR	261	14	0	0	1	29	70.32	0	2	2.89	0.00193411	17	34.6	0	0	0	1
ALL	232	14	COR	262	14	0	0	1	6	14.36	0	0	0	1	0	0	1	0	0	1
ALL	232	14	COR	272	28	0	0	1	36	45.98	0	0	0	1	0	0	1	0	0	1
ALL	232	14	COR	295	29	2	1.67	0.0477524	21	30.49	0	0	0	1	0	0	1	0	0	1
ALL	232	14	COR	321	9	0	0	1	20	47.45	0	0	0	1	0	0	1	0	0	1
ALL	232	14	COR	347	14	0	0	1	12	28.95	0	0	0	1	0	0	1	0	0	1
ALL	232	14	COP	12	26	0	0	1	38	46.27	0	0	0	1	0	0	1	0	0	1
ALL	232	14	COP	67	46	0	0	1	20	17.64	0	0	0	1	0	0	1	0	0	1
ALL	232	14	COP	89	17	0	0	1	2	3.29	0.000504106	0	0	1	0	0	1	0	0	1
ALL	232	14	COP	94	23	0	0	1	5	6.88	2.91278e-12	0	0	1	0	0	1	0	0	1
ALL	232	14	COP	99	7	0	0	1	6	19.76	0	0	0	1	0	0	1	0	0	1
ALL	232	14	COP	133	17	0	0	1	34	59.53	0	0	0	1	0	0	1	0	0	1
ALL	232	14	COP	135	20	0	0	1	19	43.37	0	0	0	1	0	0	1	0	0	1
ALL	232	14	CIR	0	36	5	4.53	2.89721e-06	92	92.68	0	0	0	1	0	0	1	0	0	1
ALL	232	14	CIR	11	7	0	0	1	14	52.26	0	0	0	1	1	2.74	0.00307885	0	0	1
ALL	232	14	FBU	5	15	7	11.29	0	45	85.03	0	2	2.7	0.00344318	24	45.48	0	1	3.23	0.000627341
ALL	232	14	FBU	8	26	0	0	1	37	51.03	0	0	0	1	0	0	1	0	0	1
ALL	232	14	FBU	10	12	0	0	1	13	28.06	0	0	0	1	0	0	1	0	0	1
ALL	232	14	FBU	29	7	0	0	1	13	36.38	0	0	0	1	0	0	1	0	0	1
ALL	232	14	FBU	43	7	0	0	1	28	78.52	0	0	0	1	22	63.23	0	1	4.59	2.23203e-06
ALL	232	14	FBU	49	5	0	0	1	5	35.32	0	0	0	1	0	0	1	0	0	1
ALL	232	14	FB2U	6	46	0	0	1	23	18.42	0	0	0	1	0	0	1	0	0	1
ALL	232	14	FB2U	9	12	0	0	1	5	8.18	1.11022e-16	0	0	1	0	0	1	0	0	1
ALL	232	14	FB2U	26	47	0	0	1	20	14.37	0	0	0	1	0	0	1	0	0	1
ALL	232	14	FB2U	44	37	0	0	1	19	14.49	0	0	0	1	0	0	1	0	0	1
ALL	232	14	FB2U	52	8	0	0	1	4	8.24	1.11022e-16	0	0	1	0	0	1	0	0	1
ALL	232	14	FB2U	54	14	0	0	1	26	50.99	0	0	0	1	2	3.56	0.00018402	2	6.1	5.21901e-10
ALL	232	14	FB2U	66	16	0	0	1	15	26.2	0	0	0	1	0	0	1	0	0	1
ALL	232	14	FB2U	74	12	0	0	1	5	8.18	1.11022e-16	0	0	1	0	0	1	0	0	1
ALL	232	14	FFL	5	38	4	3.41	0.00032982	89	94.69	0	0	0	1	11	13.22	0	1	1.69	0.0458185
ALL	232	14	FFL	7	17	4	6.22	2.56417e-10	56	124.51	0	0	0	1	11	19.22	0	1	2.75	0.00293819
ALL	232	14	FFL	10	11	4	7.46	4.4742e-14	23	60.46	0	0	0	1	2	4.46	4.02984e-06	1	3.69	0.000110326
ALL	232	14	FFL	11	24	0	0	1	55	56.94	0	0	0	1	1	0.92	0.178103	2	4.81	7.71057e-07
ALL	232	14	FFL	57	5	0	0	1	10	44.66	0	0	0	1	2	7.43	5.4623e-14	1	5.22	9.13075e-08
ALL	232	14	FFL	117	5	1	2.5	0.00616087	18	80.53	0	0	0	1	0	0	1	0	0	1
ALL	349	20	ALL	120	12	0	0	1	4	5	2.90538e-07	0	0	1	8	14.91	0	0	0	1
ALL	349	20	ALL	176	33	0	0	1	26	21.11	0	12	10.4	0	56	58.2	0	7	12.69	0
ALL	349	20	ALL	232	14	0	0	1	15	28.01	0	0	0	1	0	0	1	0	0	1
ALL	349	20	ALL	349	20	0	0	1	60	97	0	28	33.13	0	290	409.56	0	4	10.09	0
ALL	349	20	ALL	354	48	0	0	1	135	90.18	0	8	5.22	8.76214e-08	77	70.05	0	4	6.2	2.79877e-10
ALL	349	20	ALL	445	11	0	0	1	14	36.14	0	0	0	1	0	0	1	0	0	1
ALL	349	20	ALL	790	6	0	0	1	12	30.31	0	2	4.15	1.63708e-05	21	55.61	0	1	4.7	1.29458e-06
ALL	349	20	ALL	871	9	0	0	1	10	34.02	0	0	0	1	0	0	1	0	0	1
ALL	349	20	ALL	969	27	0	0	1	104	78.71	0	0	0	1	17	19.51	0	3	5.95	1.369e-09
ALL	349	20	ALL	1108	8	0	0	1	19	36.78	0	0	0	1	0	0	1	1	3.98	3.4617e-05
ALL	349	20	ALL	1194	34	0	0	1	95	99.2	0	0	0	1	8	8.08	3.33067e-16	1	1.31	0.0952008
ALL	349	20	ALL	1195	22	0	0	1	68	71.78	0	0	0	1	8	9.37	0	2	3.96	3.74196e-05
ALL	349	20	ALL	1321	13	0	0	1	41	58.34	0	0	0	1	9	15.59	0	0	0	1
ALL	349	20	ALL	1753	13	1	1.06	0.145525	22	31.2	0	0	0	1	10	17.38	0	1	2.76	0.00284871
ALL	349	20	ALL	1806	24	0	0	1	93	106.51	0	4	4	3.1971e-05	55	71.12	0	0	0	1
ALL	349	20	ALL	2093	23	2	1.54	0.062314	66	81.2	0	4	3.87	5.45989e-05	18	22.81	0	0	0	1
ALL	349	20	ALL	2102	13	0	0	1	18	25.48	0	0	0	1	0	0	1	0	0	1
ALL	349	20	ALL	2109	33	0	0	1	58	47.43	0	0	0	1	8	7.62	1.24345e-14	1	1.37	0.0859636
ALL	349	20	ALL	2136	8	0	0	1	30	58.18	0	0	0	1	8	18.09	0	1	3.98	3.4617e-05
ALL	349	20	ALL	2159	7	0	0	1	7	21.02	0	0	0	1	0	0	1	1	3.63	0.000142864
ALL	349	20	ALL	2178	6	0	0	1	15	37.92	0	0	0	1	2	4.95	3.77475e-07	1	4.7	1.29458e-06
ALL	349	20	ALL	2236	25	1	0.31	0.379668	58	59.47	0	0	0	1	9	11.09	0	0	0	1
ALL	349	20	ALL	2269	10	0	0	1	25	55.97	0	8	12.25	0	35	68.52	0	0	0	1
ALL	349	20	ALL	2294	5	0	0	1	7	14.86	0	0	0	1	0	0	1	0	0	1
ALL	349	20	ALL	2305	50	0	0	1	72	49.99	0	0	0	1	1	0	1	1	0.9	0.183597
ALL	349	20	ALL	2887	8	0	0	1	9	17.33	0	0	0	1	0	0	1	0	0	1
ALL	349	20	ALL	2916	10	0	0	1	11	24.51	0	0	0	1	0	0	1	0	0	1
ALL	349	20	ALL	3559	7	1	1.91	0.0281252	20	60.41	0	0	0	1	0	0	1	0	0	1
ALL	349	20	COM	127	8	0	0	1	3	7.01	1.1745e-12	0	0	1	8	17.9	0	0	0	1
ALL	349	20	COM	256	12	0	0	1	15	24.2	0	0	0	1	0	0	1	0	0	1
ALL	349	20	COM	703	21	0	0	1	14	21.09	0	0	0	1	0	0	1	0	0	1
ALL	349	20	COM	741	37	0	0	1	29	23.12	0	0	0	1	0	0	1	0	0	1
ALL	349	20	COR	9	12	0	0	1	16	25.04	0	0	0	1	0	0	1	1	3.01	0.00132112
ALL	349	20	COR	41	10	0	0	1	24	40.21	0	0	0	1	9	16.38	0	0	0	1
ALL	349	20	COR	58	13	0	0	1	41	65.6	0	8	9.66	0	36	66.27	0	1	2.47	0.00669472
ALL	349	20	COR	77	17	1	0.64	0.260826	34	43.04	0	0	0	1	0	0	1	0	0	1
ALL	349	20	COR	113	11	0	0	1	38	70.82	0	0	0	1	9	15.9	0	0	0	1
ALL	349	20	COR	128	6	1	1.86	0.0315317	15	31.61	0	0	0	1	0	0	1	1	4.38	5.86657e-06
ALL	349	20	COR	138	5	0	0	1	11	27.03	0	0	0	1	0	0	1	1	4.88	5.21761e-07
ALL	349	20	COR	140	5	1	2.18	0.0146884	7	17.16	0	0	0	1	0	0	1	0	0	1
ALL	349	20	COR	148	8	0	0	1	42	111.81	0	0	0	1	0	0	1	0	0	1
ALL	349	20	COR	200	6	0	0	1	25	52.8	0	0	0	1	10	29.15	0	0	0	1
ALL	349	20	COR	217	18	0	0	1	25	34.2	0	0	0	1	0	0	1	1	2.18	0.0145274
ALL	349	20	COR	261	14	0	0	1	16	27.22	0	0	0	1	0	0	1	0	0	1
ALL	349	20	COR	262	14	0	0	1	4	6.64	1.60758e-11	0	0	1	0	0	1	0	0	1
ALL	349	20	COR	272	28	0	0	1	56	53.37	0	0	0	1	9	9.54	0	1	1.52	0.0643765
ALL	349	20	COR	295	29	1	0.3	0.380897	62	67.98	0	0	0	1	9	8.66	0	3	5.59	1.10744e-08
ALL	349	20	COR	321	9	0	0	1	17	36.63	0	0	0	1	0	0	1	0	0	1
ALL	349	20	COR	347	14	0	0	1	28	47.8	0	0	0	1	0	0	1	1	2.46	0.00690467
ALL	349	20	COP	12	26	0	0	1	48	51.83	0	2	1.56	0.0588598	9	10.28	0	0	0	1
ALL	349	20	COP	67	46	0	0	1	67	45.48	0	10	6.35	1.08348e-10	47	41.88	0	1	0.93	0.175271
ALL	349	20	COP	89	17	0	0	1	51	84.16	0	8	9.79	0	33	52.71	0	0	0	1
ALL	349	20	COP	94	23	0	0	1	31	39.21	0	0	0	1	0	0	1	0	0	1
ALL	349	20	COP	99	7	0	0	1	17	39.73	0	0	0	1	0	0	1	1	3.65	0.000129246
ALL	349	20	COP	133	17	0	0	1	48	79.2	0	2	2.13	0.0164766	9	13.94	0	0	0	1
ALL	349	20	COP	135	20	0	0	1	43	65.25	0	0	0	1	0	0	1	0	0	1
ALL	349	20	CIR	0	36	8	6.02	8.88279e-10	167	125.93	0	2	1.09	0.138839	39	41.14	0	3	4.77	9.35392e-07
ALL	349	20	CIR	11	7	1	1.56	0.0592424	23	68.08	0	0	0	1	9	20.78	0	1	3.87	5.46744e-05
ALL	349	20	FBU	5	15	4	5.22	8.89326e-08	25	33.15	0	0	0	1	0	0	1	0	0	1
ALL	349	20	FBU	8	26	4	3.19	0.000703763	66	76.74	0	0	0	1	9	10.38	0	0	0	1
ALL	349	20	FBU	10	12	0	0	1	28	47.13	0	0	0	1	0	0	1	0	0	1
ALL	349	20	FBU	29	7	0	0	1	29	80.8	0	0	0	1	9	22.22	0	0	0	1
ALL	349	20	FBU	43	7	0	0	1	17	47.28	0	0	0	1	0	0	1	0	0	1
ALL	349	20	FBU	49	5	0	0	1	7	22.86	0	0	0	1	0	0	1	1	5.01	2.71562e-07
ALL	349	20	FB2U	6	46	0	0	1	91	76.13	0	34	25.66	0	424	422.13	0	13	20.29	0
ALL	349	20	FB2U	9	12	0	0	1	24	55.46	0	0	0	1	0	0	1	1	3.23	0.000621395
ALL	349	20	FB2U	26	47	0	0	1	77	58.23	0	2	0.91	0.182648	35	31.44	0	2	2.57	0.00501486
ALL	349	20	FB2U	44	37	0	0	1	80	72.31	0	8	6.61	1.88685e-11	226	233.8	0	5	8.18	1.11022e-16
ALL	349	20	FB2U	52	8	0	0	1	7	17.26	0	0	0	1	0	0	1	0	0	1
ALL	349	20	FB2U	54	14	0	0	1	18	27.04	0	0	0	1	0	0	1	0	0	1
ALL	349	20	FB2U	66	16	0	0	1	27	40.24	0	0	0	1	0	0	1	0	0	1
ALL	349	20	FB2U	74	12	0	0	1	22	50.82	0	4	6.07	6.26286e-10	37	63.95	0	2	6.75	7.39231e-12
ALL	349	20	FFL	5	38	2	0.75	0.228102	149	112.72	0	0	0	1	8	7.18	3.45057e-13	0	0	1
ALL	349	20	FFL	7	17	0	0	1	58	88.73	0	0	0	1	8	10.89	0	1	2.03	0.0212334
ALL	349	20	FFL	10	11	0	0	1	38	79.94	0	0	0	1	0	0	1	0	0	1
ALL	349	20	FFL	11	24	0	0	1	91	88.52	0	0	0	1	9	10.77	0	1	1.75	0.0399184
ALL	349	20	FFL	57	5	0	0	1	17	54.67	0	0	0	1	0	0	1	0	0	1
ALL	349	20	FFL	117	5	1	2.33	0.00979198	17	54.67	0	0	0	1	0	0	1	0	0	1
ALL	354	48	ALL	120	12	0	0	1	19	14.76	0	0	0	1	4	3.98	3.46542e-05	0	0	1
ALL	354	48	ALL	176	33	0	0	1	57	27.85	0	4	1.62	0.0528308	13	7.77	3.77476e-15	4	4.01	3.08822e-05
ALL	354	48	ALL	232	14	0	0	1	59	64.03	0	0	0	1	0	0	1	0	0	1
ALL	354	48	ALL	349	20	0	0	1	135	86.12	0	8	5.03	2.43533e-07	77	67.21	0	4	5.34	4.56611e-08
ALL	354	48	ALL	354	48	0	0	1	468	174.88	0	96	44.81	0	490	281.23	0	32	32.33	0
ALL	354	48	ALL	445	11	0	0	1	38	34.04	0	0	0	1	0	0	1	2	3.59	0.00016669
ALL	354	48	ALL	790	6	0	0	1	44	61.86	0	0	0	1	6	9.69	0	1	2.46	0.00700856
ALL	354	48	ALL	871	9	0	0	1	43	43.26	0	0	0	1	0	0	1	0	0	1
ALL	354	48	ALL	969	27	0	0	1	360	207.73	0	14	8.54	0	143	108.23	0	14	17.65	0
ALL	354	48	ALL	1108	8	0	0	1	70	103.87	0	0	0	1	0	0	1	2	4.78	8.63724e-07
ALL	354	48	ALL	1194	34	1	0	1	320	151.52	0	0	0	1	4	1.41	0.0793637	6	6.1	5.36887e-10
ALL	354	48	ALL	1195	22	0	0	1	159	126.59	0	2	0.81	0.20779	2	0.64	0.262245	5	6.72	8.93363e-12
ALL	354	48	ALL	1321	13	0	0	1	116	85.21	0	0	0	1	5	4.78	8.7089e-07	0	0	1
ALL	354	48	ALL	1753	13	5	3.71	0.00010476	81	59.41	0	0	0	1	3	2.53	0.00576037	1	1.39	0.0815094
ALL	354	48	ALL	1806	24	0	0	1	319	194.66	0	2	0.73	0.233135	17	13.4	0	3	3.34	0.00041352
ALL	354	48	ALL	2093	23	14	8.26	1.11022e-16	203	147.61	0	2	0.7	0.241067	6	3.93	4.19956e-05	4	5.05	2.16265e-07
ALL	354	48	ALL	2102	13	0	0	1	60	43.94	0	0	0	1	2	1.4	0.0808918	3	5.25	7.66485e-08
ALL	354	48	ALL	2109	33	0	0	1	199	98.15	0	0	0	1	4	1.51	0.0655102	7	7.59	1.65423e-14
ALL	354	48	ALL	2136	8	0	0	1	67	99.41	0	0	0	1	2	2.21	0.0136351	2	4.78	8.63724e-07
ALL	354	48	ALL	2159	7	0	0	1	22	29.91	0	2	2.02	0.0219147	0	0	1	3	7.17	3.79585e-13
ALL	354	48	ALL	2178	6	0	0	1	61	85.83	0	0	0	1	1	1.13	0.130295	1	2.46	0.00700856
ALL	354	48	ALL	2236	25	3	1.01	0.15532	189	148.08	0	0	0	1	4	2.29	0.0111463	6	7.78	3.55271e-15
ALL	354	48	ALL	2269	10	0	0	1	38	46.45	0	2	1.69	0.0459822	7	8.07	3.33067e-16	0	0	1
ALL	354	48	ALL	2294	5	0	0	1	28	50.81	0	0	0	1	0	0	1	0	0	1
ALL	354	48	ALL	2305	50	0	0	1	267	103.56	0	2	0	1	4	0.7	0.243167	10	8.83	0
ALL	354	48	ALL	2887	8	2	1.82	0.034731	31	45.83	0	0	0	1	0	0	1	0	0	1
ALL	354	48	ALL	2916	10	0	0	1	45	55.06	0	0	0	1	0	0	1	0	0	1
ALL	354	48	ALL	3559	7	4	4.42	4.89907e-06	59	80.59	0	12	14.11	0	21	34.84	0	4	9.68	0
ALL	354	48	COM	127	8	0	0	1	12	10.43	0	0	0	1	4	4.91	4.49612e-07	0	0	1
ALL	354	48	COM	256	12	0	0	1	40	31.12	0	0	0	1	0	0	1	2	3.41	0.000320169
ALL	354	48	COM	703	21	0	0	1	39	25.48	0	0	0	1	0	0	1	0	0	1
ALL	354	48	COM	741	37	0	0	1	103	49.04	0	0	0	1	0	0	1	0	0	1
ALL	354	48	COR	9	12	0	0	1	68	72.04	0	32	29.61	0	183	218.38	0	18	37.74	0
ALL	354	48	COR	41	10	0	0	1	103	121.07	0	0	0	1	2	1.75	0.039766	2	4.02	2.96398e-05
ALL	354	48	COR	58	13	0	0	1	129	108.38	0	2	1.27	0.102063	7	7.06	8.5576e-13	1	1.42	0.0774871
ALL	354	48	COR	77	17	10	6.78	6.00242e-12	109	67.39	0	0	0	1	1	0.02	0.490151	0	0	1
ALL	354	48	COR	113	11	0	0	1	133	83.7	0	0	0	1	6	6.6	2.01882e-11	2	3.57	0.000179292
ALL	354	48	COR	128	6	5	5.79	3.52064e-09	68	111.61	0	2	2.14	0.0163156	1	1.13	0.128979	2	5.01	2.78827e-07
ALL	354	48	COR	138	5	0	0	1	33	57.69	0	0	0	1	0	0	1	1	2.62	0.00440699
ALL	354	48	COR	140	5	2	2.44	0.00727987	21	36.64	0	0	0	1	0	0	1	0	0	1
ALL	354	48	COR	148	8	0	0	1	137	116.02	0	0	0	1	0	0	1	2	4.27	9.62727e-06
ALL	354	48	COR	200	6	0	0	1	82	134.64	0	0	0	1	3	4.45	4.22431e-06	2	5.01	2.78827e-07
ALL	354	48	COR	217	18	0	0	1	119	82.5	0	0	0	1	1	0.08	0.468195	3	4.28	9.27109e-06
ALL	354	48	COR	261	14	0	0	1	52	44.82	0	0	0	1	0	0	1	0	0	1
ALL	354	48	COR	262	14	1	0.12	0.452403	33	28.34	0	0	0	1	0	0	1	0	0	1
ALL	354	48	COR	272	28	0	0	1	212	101.41	0	0	0	1	3	1.2	0.115381	5	5.59	1.11311e-08
ALL	354	48	COR	295	29	2	0.09	0.464984	199	104	0	2	0.38	0.353114	2	0.27	0.394845	7	8.04	4.44089e-16
ALL	354	48	COR	321	9	0	0	1	72	94.49	0	0	0	1	0	0	1	0	0	1
ALL	354	48	COR	347	14	0	0	1	90	77.78	0	0	0	1	0	0	1	1	1.3	0.0969869
ALL	354	48	COP	12	26	0	0	1	258	196.54	0	0	0	1	25	17.43	0	8	10.69	0
ALL	354	48	COP	67	46	4	0.46	0.32125	233	83.69	0	2	0.01	0.496325	12	5.55	1.40613e-08	6	5.76	4.20458e-09
ALL	354	48	COP	89	17	0	0	1	70	51.14	0	2	0.97	0.165294	7	6.1	5.19702e-10	0	0	1
ALL	354	48	COP	94	23	0	0	1	127	72.14	0	0	0	1	0	0	1	1	0.8	0.211083
ALL	354	48	COP	99	7	0	0	1	58	80.81	0	0	0	1	0	0	1	2	4.65	1.66675e-06
ALL	354	48	COP	133	17	0	0	1	175	128.29	0	0	0	1	8	7.12	5.57998e-13	2	2.64	0.00412873
ALL	354	48	COP	135	20	0	0	1	168	100.48	0	2	0.82	0.205656	1	0	1	1	1.12	0.130519
ALL	354	48	CIR	0	36	28	14.15	0	581	263.72	0	0	0	1	12	6.67	1.26555e-11	9	9.56	0
ALL	354	48	CIR	11	7	0	0	1	79	102.9	0	0	0	1	2	2.5	0.00620967	1	2.19	0.0143822
ALL	354	48	FBU	5	15	10	7.62	1.31006e-14	90	50.34	0	0	0	1	2	1.2	0.115779	1	1.46	0.0715006
ALL	354	48	FBU	8	26	9	4.51	3.2675e-06	296	148.55	0	2	0.54	0.296207	6	3.39	0.000350775	5	6.23	2.36071e-10
ALL	354	48	FBU	10	12	4	2.98	0.00144671	117	102.12	0	0	0	1	1	0.46	0.323647	0	0	1
ALL	354	48	FBU	29	7	0	0	1	91	132.43	0	0	0	1	2	2.56	0.00518425	0	0	1
ALL	354	48	FBU	43	7	0	0	1	55	79.95	0	0	0	1	1	0.98	0.163293	1	2.59	0.00478242
ALL	354	48	FBU	49	5	7	10.12	0	28	31.23	0	0	0	1	0	0	1	3	8.55	0
ALL	354	48	FB2U	6	46	0	0	1	227	83.43	0	10	3.83	6.46506e-05	110	61.88	0	9	7.96	7.77156e-16
ALL	354	48	FB2U	9	12	0	0	1	73	57.8	0	0	0	1	1	0.36	0.360087	5	8.75	0
ALL	354	48	FB2U	26	47	0	0	1	208	88.29	0	0	0	1	16	8.05	4.44089e-16	10	9.14	0
ALL	354	48	FB2U	44	37	0	0	1	220	89.66	0	2	0.23	0.409792	56	34.19	0	8	8.36	0
ALL	354	48	FB2U	52	8	0	0	1	30	36.7	0	0	0	1	0	0	1	0	0	1
ALL	354	48	FB2U	54	14	0	0	1	77	77.33	0	0	0	1	3	2.2	0.0138673	0	0	1
ALL	354	48	FB2U	66	16	0	0	1	97	63.51	0	0	0	1	2	1.08	0.139384	4	6.73	8.43037e-12
ALL	354	48	FB2U	74	12	0	0	1	75	59.39	0	0	0	1	10	10.86	0	5	8.75	0
ALL	354	48	FFL	5	38	5	1.28	0.0996776	519	207.63	0	0	0	1	3	0.57	0.285043	5	4.69	1.36529e-06
ALL	354	48	FFL	7	17	5	3.2	0.00068401	205	154.3	0	0	0	1	5	3.87	5.45798e-05	7	11.13	0
ALL	354	48	FFL	10	11	4	3.33	0.000438992	135	151.06	0	0	0	1	0	0	1	0	0	1
ALL	354	48	FFL	11	24	0	0	1	310	203.47	0	2	0.66	0.253225	3	1.35	0.0880218	13	17.66	0
ALL	354	48	FFL	57	5	0	0	1	63	163.41	0	0	0	1	0	0	1	0	0	1
ALL	354	48	FFL	117	5	1	0.94	0.174386	58	150.42	0	0	0	1	0	0	1	0	0	1
ALL	445	11	ALL	120	12	0	0	1	0	0	1	0	0	1	0	0	1	0	0	1
ALL	445	11	ALL	176	33	0	0	1	0	0	1	0	0	1	0	0	1	0	0	1
ALL	445	11	ALL	232	14	0	0	1	0	0	1	0	0	1	0	0	1	0	0	1
ALL	445	11	ALL	349	20	0	0	1	14	19.58	0	0	0	1	0	0	1	0	0	1
ALL	445	11	ALL	354	48	0	0	1	38	35.91	0	0	0	1	0	0	1	2	3.73	9.72938e-05
ALL	445	11	ALL	445	11	0	0	1	0	0	1	16	34.64	0	104	269.05	0	0	0	1
ALL	445	11	ALL	790	6	0	0	1	2	9.66	0	0	0	1	0	0	1	0	0	1
ALL	445	11	ALL	871	9	0	0	1	0	0	1	0	0	1	0	0	1	0	0	1
ALL	445	11	ALL	969	27	0	0	1	35	57.15	0	0	0	1	0	0	1	2	5.26	7.046e-08
ALL	445	11	ALL	1108	8	0	0	1	15	41.75	0	0	0	1	3	9.3	0	3	15.85	0
ALL	445	11	ALL	1194	34	0	0	1	24	33.82	0	0	0	1	0	0	1	2	4.53	2.90526e-06
ALL	445	11	ALL	1195	22	0	0	1	22	29.83	0	0	0	1	0	0	1	2	5.68	6.66884e-09
ALL	445	11	ALL	1321	13	0	0	1	6	15.1	0	0	0	1	0	0	1	0	0	1
ALL	445	11	ALL	1753	13	0	0	1	13	32.92	0	0	0	1	3	6.84	4.01068e-12	3	11.5	0
ALL	445	11	ALL	1806	24	0	0	1	25	50.9	0	0	0	1	0	0	1	0	0	1
ALL	445	11	ALL	2093	23	2	2.71	0.00333257	12	23.48	0	0	0	1	0	0	1	0	0	1
ALL	445	11	ALL	2102	13	0	0	1	3	7.47	3.9857e-14	0	0	1	0	0	1	0	0	1
ALL	445	11	ALL	2109	33	0	0	1	22	25.45	0	0	0	1	0	0	1	2	4.74	1.07673e-06
ALL	445	11	ALL	2136	8	0	0	1	16	44.54	0	0	0	1	0	0	1	2	10.5	0
ALL	445	11	ALL	2159	7	0	0	1	1	3.44	0.000286117	0	0	1	0	0	1	0	0	1
ALL	445	11	ALL	2178	6	0	0	1	14	68.48	0	0	0	1	3	12.04	0	3	17.58	0
ALL	445	11	ALL	2236	25	0	0	1	6	8.58	0	0	0	1	0	0	1	0	0	1
ALL	445	11	ALL	2269	10	0	0	1	0	0	1	0	0	1	0	0	1	0	0	1
ALL	445	11	ALL	2294	5	0	0	1	0	0	1	0	0	1	0	0	1	0	0	1
ALL	445	11	ALL	2305	50	0	0	1	14	16.89	0	0	0	1	3	2.98	0.00144676	1	1.57	0.0585488
ALL	445	11	ALL	2887	8	0	0	1	2	5.44	2.72826e-08	0	0	1	0	0	1	0	0	1
ALL	445	11	ALL	2916	10	0	0	1	0	0	1	0	0	1	0	0	1	0	0	1
ALL	445	11	ALL	3559	7	0	0	1	2	7.03	1.0425e-12	0	0	1	0	0	1	0	0	1
ALL	445	11	COM	127	8	0	0	1	0	0	1	0	0	1	0	0	1	0	0	1
ALL	445	11	COM	256	12	0	0	1	0	0	1	16	33.02	0	107	258.06	0	3	12.53	0
ALL	445	11	COM	703	21	0	0	1	0	0	1	0	0	1	0	0	1	0	0	1
ALL	445	11	COM	741	37	0	0	1	0	0	1	0	0	1	0	0	1	0	0	1
ALL	445	11	COR	9	12	0	0	1	7	14.84	0	0	0	1	0	0	1	2	8.17	1.11022e-16
ALL	445	11	COR	41	10	0	0	1	6	17.54	0	0	0	1	0	0	1	0	0	1
ALL	445	11	COR	58	13	0	0	1	0	0	1	0	0	1	0	0	1	0	0	1
ALL	445	11	COR	77	17	0	0	1	0	0	1	0	0	1	0	0	1	1	3.04	0.00119605
ALL	445	11	COR	113	11	0	0	1	6	16.95	0	0	0	1	0	0	1	0	0	1
ALL	445	11	COR	128	6	1	2.83	0.00236001	13	66.54	0	0	0	1	13	43.48	0	3	15.31	0
ALL	445	11	COR	138	5	0	0	1	7	24.26	0	0	0	1	0	0	1	2	12.84	0
ALL	445	11	COR	140	5	0	0	1	0	0	1	0	0	1	0	0	1	0	0	1
ALL	445	11	COR	148	8	0	0	1	8	28.12	0	0	0	1	3	8.26	1.11022e-16	1	5.14	1.38619e-07
ALL	445	11	COR	200	6	0	0	1	13	66.54	0	0	0	1	23	77.15	0	1	5	2.86652e-07
ALL	445	11	COR	217	18	0	0	1	8	13.02	0	0	0	1	0	0	1	2	6.81	4.81071e-12
ALL	445	11	COR	261	14	0	0	1	0	0	1	0	0	1	0	0	1	0	0	1
ALL	445	11	COR	262	14	0	0	1	1	2.31	0.0103751	0	0	1	0	0	1	0	0	1
ALL	445	11	COR	272	28	0	0	1	16	27.17	0	0	0	1	0	0	1	2	4.94	3.87951e-07
ALL	445	11	COR	295	29	2	2.14	0.016117	19	29.53	0	0	0	1	0	0	1	2	5.28	6.59968e-08
ALL	445	11	COR	321	9	0	0	1	2	6.63	1.67266e-11	0	0	1	0	0	1	0	0	1
ALL	445	11	COR	347	14	0	0	1	7	17.31	0	0	0	1	0	0	1	2	7.84	2.33147e-15
ALL	445	11	COP	12	26	0	0	1	8	9.97	0	0	0	1	0	0	1	0	0	1
ALL	445	11	COP	67	46	0	0	1	3	2.72	0.00321652	0	0	1	0	0	1	0	0	1
ALL	445	11	COP	89	17	0	0	1	0	0	1	0	0	1	0	0	1	0	0	1
ALL	445	11	COP	94	23	0	0	1	2	2.89	0.00189936	0	0	1	0	0	1	0	0	1
ALL	445	11	COP	99	7	0	0	1	15	64.24	0	0	0	1	3	8.49	0	3	15.14	0
ALL	445	11	COP	133	17	0	0	1	4	7.33	1.14908e-13	0	0	1	0	0	1	0	0	1
ALL	445	11	COP	135	20	0	0	1	0	0	1	0	0	1	0	0	1	0	0	1
ALL	445	11	CIR	0	36	0	0	1	34	53.09	0	0	0	1	0	0	1	2	4.87	5.46761e-07
ALL	445	11	CIR	11	7	0	0	1	7	28.31	0	0	0	1	0	0	1	2	11.32	0
ALL	445	11	FBU	5	15	1	1.62	0.0524894	1	3.1	0.000961175	0	0	1	0	0	1	0	0	1
ALL	445	11	FBU	8	26	0	0	1	4	4.92	4.36113e-07	0	0	1	0	0	1	0	0	1
ALL	445	11	FBU	10	12	0	0	1	1	2.92	0.00176897	0	0	1	0	0	1	0	0	1
ALL	445	11	FBU	29	7	0	0	1	4	17.69	0	0	0	1	0	0	1	0	0	1
ALL	445	11	FBU	43	7	0	0	1	1	4.3	8.57438e-06	0	0	1	0	0	1	0	0	1
ALL	445	11	FBU	49	5	0	0	1	7	28.01	0	0	0	1	0	0	1	3	17.59	0
ALL	445	11	FB2U	6	46	0	0	1	22	16.14	0	0	0	1	0	0	1	3	5.9	1.85999e-09
ALL	445	11	FB2U	9	12	0	0	1	15	42.95	0	12	29.35	0	68	156.67	0	3	12.72	0
ALL	445	11	FB2U	26	47	0	0	1	21	24.53	0	0	0	1	3	3.09	0.00101297	4	8.07	3.33067e-16
ALL	445	11	FB2U	44	37	0	0	1	16	20.72	0	4	4.14	1.7236e-05	20	26.46	0	2	4.76	9.75886e-07
ALL	445	11	FB2U	52	8	0	0	1	0	0	1	0	0	1	0	0	1	0	0	1
ALL	445	11	FB2U	54	14	0	0	1	1	2.35	0.00940268	0	0	1	0	0	1	0	0	1
ALL	445	11	FB2U	66	16	0	0	1	2	5.02	2.60814e-07	0	0	1	0	0	1	0	0	1
ALL	445	11	FB2U	74	12	0	0	1	17	48.7	0	0	0	1	13	29.65	0	4	17.03	0
ALL	445	11	FFL	5	38	0	0	1	23	23.91	0	0	0	1	0	0	1	0	0	1
ALL	445	11	FFL	7	17	0	0	1	21	66.89	0	0	0	1	0	0	1	2	6.72	8.8537e-12
ALL	445	11	FFL	10	11	0	0	1	0	0	1	0	0	1	0	0	1	0	0	1
ALL	445	11	FFL	11	24	0	0	1	18	18.15	0	0	0	1	0	0	1	0	0	1
ALL	445	11	FFL	57	5	0	0	1	0	0	1	0	0	1	0	0	1	0	0	1
ALL	445	11	FFL	117	5	0	0	1	0	0	1	0	0	1	0	0	1	0	0	1
ALL	790	6	ALL	120	12	0	0	1	4	12.24	0	24	57.89	0	32	111.98	0	15	93.59	0
ALL	790	6	ALL	176	33	0	0	1	11	25.34	0	28	47.97	0	75	163.68	0	20	66.17	0
ALL	790	6	ALL	232	14	0	0	1	4	10.81	0	0	0	1	0	0	1	0	0	1
ALL	790	6	ALL	349	20	0	0	1	12	31.96	0	2	4.12	1.86026e-05	21	56.72	0	1	3.95	3.90756e-05
ALL	790	6	ALL	354	48	0	0	1	44	55.01	0	0	0	1	6	9.4	0	1	2.24	0.012684
ALL	790	6	ALL	445	11	0	0	1	2	9.44	0	0	0	1	0	0	1	0	0	1
ALL	790	6	ALL	790	6	0	0	1	6	42.43	0	24	92.18	0	20	81.07	0	8	67.11	0
ALL	790	6	ALL	871	9	0	0	1	4	30.42	0	0	0	1	0	0	1	0	0	1
ALL	790	6	ALL	969	27	0	0	1	28	69.28	0	0	0	1	0	0	1	2	6.93	2.13329e-12
ALL	790	6	ALL	1108	8	0	0	1	6	32.12	0	0	0	1	0	0	1	0	0	1
ALL	790	6	ALL	1194	34	0	0	1	27	42.75	0	0	0	1	0	0	1	0	0	1
ALL	790	6	ALL	1195	22	0	0	1	13	41.37	0	0	0	1	0	0	1	1	3.75	8.73696e-05
ALL	790	6	ALL	1321	13	0	0	1	7	23.2	0	0	0	1	0	0	1	0	0	1
ALL	790	6	ALL	1753	13	0	0	1	7	23.2	0	0	0	1	0	0	1	0	0	1
ALL	790	6	ALL	1806	24	0	0	1	24	74.33	0	0	0	1	1	1.9	0.0284622	0	0	1
ALL	790	6	ALL	2093	23	1	2	0.0226219	20	52.91	0	0	0	1	0	0	1	0	0	1
ALL	790	6	ALL	2102	13	0	0	1	5	16.54	0	0	0	1	0	0	1	0	0	1
ALL	790	6	ALL	2109	33	0	0	1	29	67.11	0	0	0	1	0	0	1	0	0	1
ALL	790	6	ALL	2136	8	0	0	1	5	26.75	0	0	0	1	0	0	1	0	0	1
ALL	790	6	ALL	2159	7	0	0	1	1	4.95	3.62498e-07	0	0	1	0	0	1	1	8.29	1.11022e-16
ALL	790	6	ALL	2178	6	0	0	1	3	21.15	0	6	22.95	0	4	16.03	0	2	16.69	0
ALL	790	6	ALL	2236	25	0	0	1	14	45.7	0	0	0	1	0	0	1	0	0	1
ALL	790	6	ALL	2269	10	0	0	1	4	14.67	0	0	0	1	5	20.23	0	0	0	1
ALL	790	6	ALL	2294	5	0	0	1	1	6.96	1.72884e-12	0	0	1	0	0	1	0	0	1
ALL	790	6	ALL	2305	50	0	0	1	23	39.56	0	0	0	1	0	0	1	2	5.17	1.14842e-07
ALL	790	6	ALL	2887	8	0	0	1	4	21.37	0	0	0	1	0	0	1	0	0	1
ALL	790	6	ALL	2916	10	0	0	1	4	14.67	0	0	0	1	0	0	1	0	0	1
ALL	790	6	ALL	3559	7	0	0	1	7	35.26	0	0	0	1	0	0	1	0	0	1
ALL	790	6	COM	127	8	0	0	1	3	9.76	0	24	89.75	0	32	133.1	0	15	118.02	0
ALL	790	6	COM	256	12	0	0	1	3	10.61	0	0	0	1	0	0	1	0	0	1
ALL	790	6	COM	703	21	0	0	1	3	8.5	0	0	0	1	0	0	1	0	0	1
ALL	790	6	COM	741	37	0	0	1	18	32.59	0	0	0	1	0	0	1	0	0	1
ALL	790	6	COR	9	12	0	0	1	8	26.33	0	0	0	1	0	0	1	0	0	1
ALL	790	6	COR	41	10	0	0	1	10	48.4	0	0	0	1	0	0	1	0	0	1
ALL	790	6	COR	58	13	0	0	1	15	70.95	0	0	0	1	5	16.59	0	0	0	1
ALL	790	6	COR	77	17	0	0	1	9	26.45	0	0	0	1	0	0	1	0	0	1
ALL	790	6	COR	113	11	0	0	1	10	45.3	0	0	0	1	0	0	1	0	0	1
ALL	790	6	COR	128	6	0	0	1	7	48.14	0	0	0	1	0	0	1	0	0	1
ALL	790	6	COR	138	5	0	0	1	3	22.8	0	0	0	1	0	0	1	0	0	1
ALL	790	6	COR	140	5	1	4.8	7.89396e-07	1	7.53	2.45359e-14	0	0	1	0	0	1	0	0	1
ALL	790	6	COR	148	8	0	0	1	11	66.56	0	0	0	1	0	0	1	0	0	1
ALL	790	6	COR	200	6	0	0	1	6	41.25	0	0	0	1	0	0	1	0	0	1
ALL	790	6	COR	217	18	0	0	1	9	20.05	0	0	0	1	0	0	1	0	0	1
ALL	790	6	COR	261	14	0	0	1	6	33.55	0	0	0	1	0	0	1	0	0	1
ALL	790	6	COR	262	14	0	0	1	5	27.93	0	0	0	1	0	0	1	0	0	1
ALL	790	6	COR	272	28	0	0	1	35	74.46	0	0	0	1	0	0	1	0	0	1
ALL	790	6	COR	295	29	0	0	1	14	32.4	0	0	0	1	0	0	1	1	3.45	0.000276649
ALL	790	6	COR	321	9	0	0	1	3	15.48	0	0	0	1	0	0	1	0	0	1
ALL	790	6	COR	347	14	0	0	1	9	50.4	0	0	0	1	4	11.14	0	2	9.47	0
ALL	790	6	COP	12	26	0	0	1	15	45.95	0	0	0	1	0	0	1	0	0	1
ALL	790	6	COP	67	46	2	1.94	0.0263704	23	26.16	0	0	0	1	5	7.97	7.77156e-16	2	5.77	4.07699e-09
ALL	790	6	COP	89	17	0	0	1	5	15.8	0	0	0	1	5	12.92	0	0	0	1
ALL	790	6	COP	94	23	0	0	1	12	23.71	0	0	0	1	0	0	1	0	0	1
ALL	790	6	COP	99	7	0	0	1	6	32.5	0	0	0	1	0	0	1	0	0	1
ALL	790	6	COP	133	17	0	0	1	6	19	0	0	0	1	0	0	1	0	0	1
ALL	790	6	COP	135	20	0	0	1	21	46.31	0	0	0	1	0	0	1	0	0	1
ALL	790	6	CIR	0	36	1	1.3	0.0960834	47	80.98	0	0	0	1	4	7.11	5.80869e-13	1	2.88	0.00199726
ALL	790	6	CIR	11	7	0	0	1	9	48.01	0	0	0	1	0	0	1	0	0	1
ALL	790	6	FBU	5	15	0	0	1	6	31.26	0	0	0	1	0	0	1	0	0	1
ALL	790	6	FBU	8	26	0	0	1	27	61.35	0	0	0	1	0	0	1	0	0	1
ALL	790	6	FBU	10	12	0	0	1	10	33.42	0	0	0	1	0	0	1	0	0	1
ALL	790	6	FBU	29	7	0	0	1	10	65.68	0	0	0	1	0	0	1	0	0	1
ALL	790	6	FBU	43	7	0	0	1	5	32.78	0	0	0	1	0	0	1	0	0	1
ALL	790	6	FBU	49	5	0	0	1	4	19.22	0	0	0	1	0	0	1	0	0	1
ALL	790	6	FB2U	6	46	0	0	1	27	39.17	0	28	33.89	0	61	97.37	0	13	39.08	0
ALL	790	6	FB2U	9	12	0	0	1	6	22.8	0	0	0	1	0	0	1	0	0	1
ALL	790	6	FB2U	26	47	0	0	1	20	24.39	0	0	0	1	1	1.22	0.1107	0	0	1
ALL	790	6	FB2U	44	37	0	0	1	18	23.03	0	0	0	1	13	26.72	0	1	3.24	0.000589699
ALL	790	6	FB2U	52	8	0	0	1	3	21.64	0	0	0	1	0	0	1	0	0	1
ALL	790	6	FB2U	54	14	0	0	1	11	30.52	0	0	0	1	0	0	1	0	0	1
ALL	790	6	FB2U	66	16	0	0	1	9	31.63	0	0	0	1	0	0	1	0	0	1
ALL	790	6	FB2U	74	12	0	0	1	9	34.25	0	0	0	1	1	2.77	0.00278302	0	0	1
ALL	790	6	FFL	5	38	0	0	1	33	73.43	0	0	0	1	0	0	1	0	0	1
ALL	790	6	FFL	7	17	0	0	1	14	38.29	0	0	0	1	0	0	1	0	0	1
ALL	790	6	FFL	10	11	0	0	1	12	64.38	0	0	0	1	0	0	1	0	0	1
ALL	790	6	FFL	11	24	0	0	1	30	51.41	0	0	0	1	0	0	1	2	7.45	4.66294e-14
ALL	790	6	FFL	57	5	0	0	1	6	45.72	0	0	0	1	0	0	1	0	0	1
ALL	790	6	FFL	117	5	0	0	1	6	45.72	0	0	0	1	0	0	1	0	0	1
ALL	871	9	ALL	120	12	0	0	1	0	0	1	0	0	1	0	0	1	0	0	1
ALL	871	9	ALL	176	33	0	0	1	0	0	1	0	0	1	0	0	1	0	0	1
ALL	871	9	ALL	232	14	0	0	1	4	11.26	0	0	0	1	0	0	1	0	0	1
ALL	871	9	ALL	349	20	0	0	1	10	26.66	0	0	0	1	0	0	1	0	0	1
ALL	871	9	ALL	354	48	0	0	1	43	47	0	0	0	1	0	0	1	0	0	1
ALL	871	9	ALL	445	11	0	0	1	0	0	1	0	0	1	0	0	1	0	0	1
ALL	871	9	ALL	790	6	0	0	1	4	15.19	0	0	0	1	0	0	1	0	0	1
ALL	871	9	ALL	871	9	0	0	1	2	6.57	2.59021e-11	0	0	1	50	159.44	0	10	49.8	0
ALL	871	9	ALL	969	27	0	0	1	37	65.62	0	0	0	1	0	0	1	0	0	1
ALL	871	9	ALL	1108	8	0	0	1	3	10.94	0	0	0	1	0	0	1	0	0	1
ALL	871	9	ALL	1194	34	0	0	1	27	37.38	0	0	0	1	0	0	1	0	0	1
ALL	871	9	ALL	1195	22	0	0	1	16	27.28	0	0	0	1	0	0	1	0	0	1
ALL	871	9	ALL	1321	13	0	0	1	8	22.25	0	0	0	1	0	0	1	0	0	1
ALL	871	9	ALL	1753	13	0	0	1	3	8.25	1.11022e-16	0	0	1	0	0	1	0	0	1
ALL	871	9	ALL	1806	24	0	0	1	27	52.22	0	0	0	1	0	0	1	0	0	1
ALL	871	9	ALL	2093	23	2	2.86	0.00214696	13	32.6	0	0	0	1	0	0	1	0	0	1
ALL	871	9	ALL	2102	13	0	0	1	7	19.45	0	0	0	1	0	0	1	0	0	1
ALL	871	9	ALL	2109	33	0	0	1	24	30.27	0	0	0	1	0	0	1	0	0	1
ALL	871	9	ALL	2136	8	0	0	1	9	33.08	0	0	0	1	0	0	1	0	0	1
ALL	871	9	ALL	2159	7	0	0	1	1	5.56	1.32969e-08	0	0	1	0	0	1	0	0	1
ALL	871	9	ALL	2178	6	0	0	1	4	15.19	0	0	0	1	0	0	1	0	0	1
ALL	871	9	ALL	2236	25	0	0	1	10	23.47	0	0	0	1	0	0	1	0	0	1
ALL	871	9	ALL	2269	10	0	0	1	1	3.99	3.33793e-05	0	0	1	0	0	1	0	0	1
ALL	871	9	ALL	2294	5	0	0	1	1	4.33	7.3928e-06	0	0	1	0	0	1	0	0	1
ALL	871	9	ALL	2305	50	0	0	1	18	13.46	0	0	0	1	0	0	1	0	0	1
ALL	871	9	ALL	2887	8	0	0	1	0	0	1	0	0	1	0	0	1	0	0	1
ALL	871	9	ALL	2916	10	0	0	1	5	20.59	0	0	0	1	0	0	1	0	0	1
ALL	871	9	ALL	3559	7	0	0	1	5	28.29	0	0	0	1	0	0	1	0	0	1
ALL	871	9	COM	127	8	0	0	1	0	0	1	0	0	1	0	0	1	0	0	1
ALL	871	9	COM	256	12	0	0	1	0	0	1	0	0	1	0	0	1	0	0	1
ALL	871	9	COM	703	21	0	0	1	0	0	1	0	0	1	0	0	1	0	0	1
ALL	871	9	COM	741	37	0	0	1	3	3.6	0.000157557	0	0	1	1	1	0.158655	0	0	1
ALL	871	9	COR	9	12	0	0	1	3	7.5	3.18634e-14	0	0	1	0	0	1	0	0	1
ALL	871	9	COR	41	10	0	0	1	7	29.64	0	0	0	1	0	0	1	0	0	1
ALL	871	9	COR	58	13	0	0	1	4	12.33	0	0	0	1	0	0	1	0	0	1
ALL	871	9	COR	77	17	0	0	1	6	12.6	0	0	0	1	0	0	1	0	0	1
ALL	871	9	COR	113	11	0	0	1	10	45.3	0	0	0	1	0	0	1	0	0	1
ALL	871	9	COR	128	6	0	0	1	5	29.81	0	0	0	1	0	0	1	0	0	1
ALL	871	9	COR	138	5	0	0	1	3	12.04	0	0	0	1	0	0	1	0	0	1
ALL	871	9	COR	140	5	1	4.13	1.84053e-05	3	12.04	0	2	6.63	1.67266e-11	11	47.2	0	9	58.29	0
ALL	871	9	COR	148	8	0	0	1	8	20.82	0	0	0	1	0	0	1	0	0	1
ALL	871	9	COR	200	6	0	0	1	4	23.82	0	0	0	1	0	0	1	0	0	1
ALL	871	9	COR	217	18	0	0	1	6	11.73	0	0	0	1	0	0	1	0	0	1
ALL	871	9	COR	261	14	0	0	1	3	8.02	5.55112e-16	0	0	1	0	0	1	0	0	1
ALL	871	9	COR	262	14	0	0	1	1	2.57	0.00509253	0	0	1	0	0	1	0	0	1
ALL	871	9	COR	272	28	0	0	1	17	22.33	0	0	0	1	10	18.58	0	0	0	1
ALL	871	9	COR	295	29	0	0	1	13	19.76	0	0	0	1	0	0	1	0	0	1
ALL	871	9	COR	321	9	0	0	1	5	19.67	0	0	0	1	0	0	1	0	0	1
ALL	871	9	COR	347	14	0	0	1	5	13.47	0	0	0	1	0	0	1	0	0	1
ALL	871	9	COP	12	26	0	0	1	17	38.26	0	0	0	1	0	0	1	0	0	1
ALL	871	9	COP	67	46	0	0	1	7	8.41	0	0	0	1	0	0	1	0	0	1
ALL	871	9	COP	89	17	0	0	1	1	1.98	0.0238321	0	0	1	0	0	1	0	0	1
ALL	871	9	COP	94	23	0	0	1	4	8.02	5.55112e-16	0	0	1	0	0	1	0	0	1
ALL	871	9	COP	99	7	0	0	1	3	11.77	0	0	0	1	0	0	1	0	0	1
ALL	871	9	COP	133	17	0	0	1	10	21.63	0	0	0	1	0	0	1	0	0	1
ALL	871	9	COP	135	20	0	0	1	10	18.65	0	0	0	1	0	0	1	0	0	1
ALL	871	9	CIR	0	36	3	3.23	0.000615164	48	74.51	0	0	0	1	0	0	1	0	0	1
ALL	871	9	CIR	11	7	0	0	1	5	28.43	0	0	0	1	0	0	1	0	0	1
ALL	871	9	FBU	5	15	5	9.46	0	7	17.47	0	0	0	1	0	0	1	0	0	1
ALL	871	9	FBU	8	26	0	0	1	11	18.87	0	0	0	1	0	0	1	0	0	1
ALL	871	9	FBU	10	12	0	0	1	8	24.58	0	0	0	1	0	0	1	0	0	1
ALL	871	9	FBU	29	7	0	0	1	4	15.49	0	0	0	1	0	0	1	0	0	1
ALL	871	9	FBU	43	7	0	0	1	7	27.21	0	0	0	1	0	0	1	0	0	1
ALL	871	9	FBU	49	5	0	0	1	2	9.32	0	0	0	1	0	0	1	0	0	1
ALL	871	9	FB2U	6	46	0	0	1	13	10.9	0	0	0	1	0	0	1	0	0	1
ALL	871	9	FB2U	9	12	0	0	1	3	8.65	0	0	0	1	0	0	1	0	0	1
ALL	871	9	FB2U	26	47	0	0	1	12	12.17	0	2	1.86	0.031552	29	39.31	0	10	22.36	0
ALL	871	9	FB2U	44	37	0	0	1	13	17.01	0	0	0	1	0	0	1	0	0	1
ALL	871	9	FB2U	52	8	0	0	1	6	23.31	0	0	0	1	27	93.13	0	8	46.34	0
ALL	871	9	FB2U	54	14	0	0	1	4	13.63	0	0	0	1	0	0	1	0	0	1
ALL	871	9	FB2U	66	16	0	0	1	2	4.57	2.42205e-06	0	0	1	0	0	1	0	0	1
ALL	871	9	FB2U	74	12	0	0	1	3	8.65	0	0	0	1	0	0	1	0	0	1
ALL	871	9	FFL	5	38	3	3.42	0.000318652	41	67.27	0	0	0	1	4	5.47	2.28632e-08	2	4.66	1.61379e-06
ALL	871	9	FFL	7	17	3	6.02	8.53403e-10	25	53.5	0	0	0	1	0	0	1	0	0	1
ALL	871	9	FFL	10	11	3	6.8	5.33595e-12	7	18.96	0	0	0	1	0	0	1	0	0	1
ALL	871	9	FFL	11	24	0	0	1	28	49.72	0	0	0	1	0	0	1	0	0	1
ALL	871	9	FFL	57	5	0	0	1	1	4.24	1.12194e-05	0	0	1	0	0	1	0	0	1
ALL	871	9	FFL	117	5	1	3.58	0.000171697	3	12.93	0	0	0	1	0	0	1	0	0	1
ALL	969	27	ALL	120	12	0	0	1	7	11.9	0	0	0	1	0	0	1	0	0	1
ALL	969	27	ALL	176	33	0	0	1	41	34.54	0	0	0	1	0	0	1	2	2.52	0.00585117
ALL	969	27	ALL	232	14	0	0	1	56	80.07	0	0	0	1	0	0	1	0	0	1
ALL	969	27	ALL	349	20	0	0	1	104	83.07	0	0	0	1	17	19.99	0	3	5.78	3.62629e-09
ALL	969	27	ALL	354	48	0	0	1	360	174.94	0	14	8.39	0	143	109.73	0	14	18.76	0
ALL	969	27	ALL	445	11	0	0	1	35	37.98	0	0	0	1	0	0	1	2	5.29	6.27458e-08
ALL	969	27	ALL	790	6	0	0	1	28	47.09	0	0	0	1	0	0	1	2	7.05	9.1116e-13
ALL	969	27	ALL	871	9	0	0	1	37	74.98	0	0	0	1	0	0	1	0	0	1
ALL	969	27	ALL	969	27	0	0	1	306	311.28	0	12	8.87	0	38	39.88	0	12	21.4	0
ALL	969	27	ALL	1108	8	0	0	1	57	77.17	0	0	0	1	0	0	1	2	6.38	8.59144e-11
ALL	969	27	ALL	1194	34	0	0	1	265	164.45	0	0	0	1	2	0.83	0.202032	6	9.28	0
ALL	969	27	ALL	1195	22	0	0	1	139	157.16	0	0	0	1	0	0	1	5	9	0
ALL	969	27	ALL	1321	13	0	0	1	97	151.79	0	0	0	1	3	4.11	2.02144e-05	1	1.85	0.0318781
ALL	969	27	ALL	1753	13	4	4.99	3.06107e-07	65	101.64	0	0	0	1	1	0.97	0.165969	1	1.85	0.0318781
ALL	969	27	ALL	1806	24	0	0	1	258	244.51	0	0	0	1	5	4.65	1.69935e-06	4	6.96	1.67e-12
ALL	969	27	ALL	2093	23	10	8.92	0	171	218.9	0	2	1.12	0.13211	2	1.33	0.0914494	3	5.37	4.02623e-08
ALL	969	27	ALL	2102	13	0	0	1	52	81.26	0	0	0	1	1	0.97	0.165969	3	6.42	6.80963e-11
ALL	969	27	ALL	2109	33	0	0	1	153	129.86	0	0	0	1	1	0	1	6	8.74	0
ALL	969	27	ALL	2136	8	0	0	1	60	81.24	0	0	0	1	0	0	1	2	6.38	8.59144e-11
ALL	969	27	ALL	2159	7	0	0	1	26	47.51	0	0	0	1	0	0	1	2	7.81	2.88658e-15
ALL	969	27	ALL	2178	6	0	0	1	45	75.76	0	0	0	1	0	0	1	1	3.4	0.000339638
ALL	969	27	ALL	2236	25	1	0.12	0.452242	141	149.83	0	0	0	1	1	0.21	0.417722	4	7.12	5.4623e-13
ALL	969	27	ALL	2269	10	0	0	1	27	43.21	0	0	0	1	0	0	1	0	0	1
ALL	969	27	ALL	2294	5	0	0	1	28	61.27	0	0	0	1	0	0	1	0	0	1
ALL	969	27	ALL	2305	50	0	0	1	256	130.17	0	0	0	1	1	0	1	6	6.63	1.72375e-11
ALL	969	27	ALL	2887	8	1	1.15	0.125355	25	33.75	0	0	0	1	0	0	1	0	0	1
ALL	969	27	ALL	2916	10	1	0.9	0.182869	41	65.72	0	0	0	1	0	0	1	0	0	1
ALL	969	27	ALL	3559	7	1	1.12	0.130718	41	75.03	0	2	2.8	0.00258992	7	13.76	0	2	7.81	2.88658e-15
ALL	969	27	COM	127	8	0	0	1	4	11.95	0	0	0	1	0	0	1	0	0	1
ALL	969	27	COM	256	12	0	0	1	37	46.07	0	0	0	1	0	0	1	2	5.32	5.26648e-08
ALL	969	27	COM	703	21	0	0	1	41	40.15	0	0	0	1	0	0	1	0	0	1
ALL	969	27	COM	741	37	0	0	1	89	70.01	0	0	0	1	0	0	1	0	0	1
ALL	969	27	COR	9	12	0	0	1	44	66.34	0	4	4.99	3.02985e-07	49	79.45	0	2	5.35	4.43256e-08
ALL	969	27	COR	41	10	0	0	1	81	135.04	0	0	0	1	0	0	1	1	2.33	0.00998056
ALL	969	27	COR	58	13	0	0	1	99	145.34	0	0	0	1	0	0	1	2	4.7	1.30243e-06
ALL	969	27	COR	77	17	5	4.88	5.43658e-07	87	83	0	0	0	1	2	1.85	0.0319617	0	0	1
ALL	969	27	COR	113	11	0	0	1	108	125.96	0	0	0	1	3	4.43	4.69098e-06	2	5.19	1.07663e-07
ALL	969	27	COR	128	6	2	3.37	0.000372634	63	138.28	0	2	3.44	0.000286117	1	1.93	0.0265023	2	7.41	6.31717e-14
ALL	969	27	COR	138	5	0	0	1	32	100.12	0	0	0	1	0	0	1	1	3.56	0.000188894
ALL	969	27	COR	140	5	1	1.59	0.0558659	24	75.04	0	0	0	1	0	0	1	0	0	1
ALL	969	27	COR	148	8	0	0	1	113	202.29	0	0	0	1	0	0	1	1	2.81	0.00247731
ALL	969	27	COR	200	6	0	0	1	62	136.08	0	0	0	1	0	0	1	2	7.41	6.31717e-14
ALL	969	27	COR	217	18	0	0	1	101	115.15	0	0	0	1	0	0	1	2	3.87	5.51665e-05
ALL	969	27	COR	261	14	0	0	1	50	53.14	0	0	0	1	0	0	1	0	0	1
ALL	969	27	COR	262	14	0	0	1	29	30.73	0	0	0	1	0	0	1	0	0	1
ALL	969	27	COR	272	28	0	0	1	137	114.05	0	2	1.04	0.149607	1	0.09	0.462465	5	7.96	7.77156e-16
ALL	969	27	COR	295	29	0	0	1	169	126.01	0	2	1.12	0.130613	1	0.1	0.460364	6	9.86	0
ALL	969	27	COR	321	9	0	0	1	65	92.81	0	0	0	1	0	0	1	1	2.76	0.00286938
ALL	969	27	COR	347	14	0	0	1	69	73.42	0	0	0	1	0	0	1	1	2.18	0.0145356
ALL	969	27	COP	12	26	0	0	1	217	198.4	0	2	1.12	0.132266	5	4.6	2.14378e-06	8	13.56	0
ALL	969	27	COP	67	46	2	0.23	0.407599	173	107.48	0	0	0	1	3	1.21	0.113368	2	2.13	0.0165754
ALL	969	27	COP	89	17	0	0	1	51	58.92	0	0	0	1	0	0	1	0	0	1
ALL	969	27	COP	94	23	0	0	1	114	119.34	0	0	0	1	0	0	1	1	1.35	0.0884193
ALL	969	27	COP	99	7	0	0	1	43	79.6	0	0	0	1	0	0	1	2	6.54	3.09143e-11
ALL	969	27	COP	133	17	0	0	1	137	158.69	0	0	0	1	4	4.85	6.20332e-07	3	6.16	3.63523e-10
ALL	969	27	COP	135	20	0	0	1	155	220.19	0	2	1.5	0.0662187	1	0.49	0.313407	1	1.6	0.0543387
ALL	969	27	CIR	0	36	22	14.29	0	478	253.39	0	4	2.31	0.0104036	5	3.68	0.000116411	9	12.89	0
ALL	969	27	CIR	11	7	0	0	1	58	108.24	0	0	0	1	1	1.69	0.0457023	1	3.19	0.000705704
ALL	969	27	FBU	5	15	8	9.51	0	77	88.15	0	0	0	1	1	0.69	0.24575	3	6.53	3.33763e-11
ALL	969	27	FBU	8	26	7	5.51	1.80363e-08	251	286.84	0	4	2.9	0.00184354	4	3.4	0.00034118	4	6.61	1.87548e-11
ALL	969	27	FBU	10	12	2	2.04	0.0207646	87	107.84	0	0	0	1	1	1.02	0.154083	1	2.39	0.00842483
ALL	969	27	FBU	29	7	0	0	1	70	137.3	0	2	3.33	0.000441238	3	5.67	7.19376e-09	0	0	1
ALL	969	27	FBU	43	7	0	0	1	44	86.22	0	0	0	1	2	3.62	0.000145197	1	2.92	0.00174801
ALL	969	27	FBU	49	5	6	11.13	0	26	78.87	0	0	0	1	1	2.02	0.0217316	3	11.13	0
ALL	969	27	FB2U	6	46	0	0	1	185	101.37	0	6	3.1	0.000954383	24	17.21	0	6	7.76	4.32987e-15
ALL	969	27	FB2U	9	12	0	0	1	62	94.14	0	0	0	1	2	2.68	0.0037319	5	14.01	0
ALL	969	27	FB2U	26	47	0	0	1	180	130.17	0	2	0.47	0.318002	20	14.27	0	10	12.16	0
ALL	969	27	FB2U	44	37	0	0	1	189	137.84	0	2	0.74	0.228796	12	9.43	0	8	11.31	0
ALL	969	27	FB2U	52	8	0	0	1	24	34.83	0	0	0	1	0	0	1	0	0	1
ALL	969	27	FB2U	54	14	0	0	1	56	73.53	0	0	0	1	1	0.82	0.206477	2	4.56	2.61237e-06
ALL	969	27	FB2U	66	16	0	0	1	88	125.81	0	0	0	1	1	0.63	0.263428	3	6	9.99654e-10
ALL	969	27	FB2U	74	12	0	0	1	55	83.48	0	0	0	1	3	4.31	7.98903e-06	5	14.01	0
ALL	969	27	FFL	5	38	5	2.48	0.00657062	442	255.48	0	2	0.77	0.22164	2	0.67	0.252217	6	8.17	1.11022e-16
ALL	969	27	FFL	7	17	4	3.78	7.8209e-05	163	218.5	0	0	0	1	1	0.57	0.282918	7	15.06	0
ALL	969	27	FFL	10	11	4	5.23	8.63505e-08	109	157.78	0	0	0	1	0	0	1	0	0	1
ALL	969	27	FFL	11	24	0	0	1	254	232.28	0	2	1.3	0.0967541	0	0	1	8	14.92	0
ALL	969	27	FFL	57	5	0	0	1	44	122.36	0	0	0	1	0	0	1	0	0	1
ALL	969	27	FFL	117	5	1	1.83	0.0336514	45	125.15	0	0	0	1	0	0	1	0	0	1
ALL	1108	8	ALL	120	12	0	0	1	6	20.89	0	0	0	1	0	0	1	0	0	1
ALL	1108	8	ALL	176	33	0	0	1	3	4.32	7.70393e-06	0	0	1	0	0	1	0	0	1
ALL	1108	8	ALL	232	14	0	0	1	5	9.54	0	0	0	1	0	0	1	0	0	1
ALL	1108	8	ALL	349	20	0	0	1	19	43.91	0	0	0	1	0	0	1	1	3.69	0.00011085
ALL	1108	8	ALL	354	48	0	0	1	70	67.95	0	0	0	1	0	0	1	2	4.26	1.02001e-05
ALL	1108	8	ALL	445	11	0	0	1	15	50.19	0	0	0	1	3	9.57	0	3	17.58	0
ALL	1108	8	ALL	790	6	0	0	1	6	21.85	0	0	0	1	0	0	1	0	0	1
ALL	1108	8	ALL	871	9	0	0	1	3	15.27	0	0	0	1	0	0	1	0	0	1
ALL	1108	8	ALL	969	27	0	0	1	57	127.28	0	0	0	1	0	0	1	2	6.58	2.37182e-11
ALL	1108	8	ALL	1108	8	0	0	1	26	180.41	0	4	11.66	0	22	75.86	0	6	29.8	0
ALL	1108	8	ALL	1194	34	0	0	1	52	96.98	0	0	0	1	0	0	1	1	2.63	0.00432776
ALL	1108	8	ALL	1195	22	0	0	1	26	68.08	0	0	0	1	0	0	1	2	7.21	2.72671e-13
ALL	1108	8	ALL	1321	13	0	0	1	13	43.92	0	0	0	1	0	0	1	0	0	1
ALL	1108	8	ALL	1753	13	1	2.21	0.013525	24	81.21	0	0	0	1	4	10.62	0	2	9.92	0
ALL	1108	8	ALL	1806	24	0	0	1	52	94.53	0	0	0	1	0	0	1	0	0	1
ALL	1108	8	ALL	2093	23	2	3.3	0.000475711	42	86.02	0	4	6.92	2.29983e-12	22	44.89	0	3	9.43	0
ALL	1108	8	ALL	2102	13	0	0	1	5	16.8	0	0	0	1	0	0	1	0	0	1
ALL	1108	8	ALL	2109	33	0	0	1	37	55.6	0	0	0	1	0	0	1	1	2.52	0.00587151
ALL	1108	8	ALL	2136	8	0	0	1	19	131.8	0	0	0	1	0	0	1	1	4.8	7.73758e-07
ALL	1108	8	ALL	2159	7	0	0	1	1	3.47	0.000262539	0	0	1	0	0	1	1	6.06	6.71729e-10
ALL	1108	8	ALL	2178	6	0	0	1	24	87.78	0	0	0	1	1	4.17	1.54046e-05	2	13.11	0
ALL	1108	8	ALL	2236	25	1	1.26	0.103529	27	48.18	0	0	0	1	0	0	1	0	0	1
ALL	1108	8	ALL	2269	10	0	0	1	4	18.38	0	0	0	1	0	0	1	0	0	1
ALL	1108	8	ALL	2294	5	0	0	1	3	24.28	0	0	0	1	0	0	1	0	0	1
ALL	1108	8	ALL	2305	50	0	0	1	39	61.61	0	0	0	1	10	13.83	0	5	10.82	0
ALL	1108	8	ALL	2887	8	0	0	1	4	27.63	0	0	0	1	0	0	1	0	0	1
ALL	1108	8	ALL	2916	10	0	0	1	5	23.01	0	0	0	1	0	0	1	0	0	1
ALL	1108	8	ALL	3559	7	1	3.38	0.000360039	8	28.65	0	0	0	1	0	0	1	0	0	1
ALL	1108	8	COM	127	8	0	0	1	2	8.21	1.11022e-16	0	0	1	0	0	1	0	0	1
ALL	1108	8	COM	256	12	0	0	1	15	43.71	0	0	0	1	3	8.36	0	3	13.74	0
ALL	1108	8	COM	703	21	0	0	1	10	17.49	0	4	6.21	2.59899e-10	22	50.86	0	0	0	1
ALL	1108	8	COM	741	37	0	0	1	9	14.68	0	0	0	1	0	0	1	0	0	1
ALL	1108	8	COR	9	12	0	0	1	18	54.59	0	0	0	1	0	0	1	1	4.64	1.7617e-06
ALL	1108	8	COR	41	10	0	0	1	14	48.47	0	0	0	1	0	0	1	0	0	1
ALL	1108	8	COR	58	13	0	0	1	9	27.48	0	0	0	1	0	0	1	1	5.07	2.00565e-07
ALL	1108	8	COR	77	17	0	0	1	9	32.77	0	0	0	1	0	0	1	0	0	1
ALL	1108	8	COR	113	11	0	0	1	21	49.16	0	0	0	1	0	0	1	0	0	1
ALL	1108	8	COR	128	6	2	8.25	1.11022e-16	16	49.88	0	0	0	1	2	8.41	0	4	27.63	0
ALL	1108	8	COR	138	5	0	0	1	11	83.85	0	0	0	1	0	0	1	1	6.35	1.07204e-10
ALL	1108	8	COR	140	5	0	0	1	1	7.52	2.75335e-14	0	0	1	0	0	1	0	0	1
ALL	1108	8	COR	148	8	0	0	1	28	140.57	0	0	0	1	1	3.55	0.000190117	1	6.61	1.94631e-11
ALL	1108	8	COR	200	6	0	0	1	21	65.5	0	0	0	1	3	12.72	0	4	27.63	0
ALL	1108	8	COR	217	18	0	0	1	27	70.29	0	0	0	1	0	0	1	1	3.33	0.000436544
ALL	1108	8	COR	261	14	0	0	1	4	12.33	0	0	0	1	0	0	1	0	0	1
ALL	1108	8	COR	262	14	0	0	1	1	2.95	0.00157287	0	0	1	2	5.27	6.8619e-08	1	4.12	1.91593e-05
ALL	1108	8	COR	272	28	0	0	1	24	49.45	0	0	0	1	0	0	1	1	3.25	0.000584211
ALL	1108	8	COR	295	29	0	0	1	33	50.5	0	0	0	1	0	0	1	2	5.77	3.86161e-09
ALL	1108	8	COR	321	9	0	0	1	7	30.54	0	0	0	1	0	0	1	0	0	1
ALL	1108	8	COR	347	14	0	0	1	25	77.95	0	4	8.62	0	15	41.68	0	3	12.81	0
ALL	1108	8	COP	12	26	0	0	1	26	58.21	0	0	0	1	0	0	1	0	0	1
ALL	1108	8	COP	67	46	2	1.68	0.0460177	24	34.44	0	0	0	1	0	0	1	2	4.69	1.34684e-06
ALL	1108	8	COP	89	17	0	0	1	7	17.83	0	0	0	1	0	0	1	0	0	1
ALL	1108	8	COP	94	23	0	0	1	13	21.32	0	0	0	1	0	0	1	0	0	1
ALL	1108	8	COP	99	7	0	0	1	23	68.32	0	0	0	1	2	8.35	0	4	23.09	0
ALL	1108	8	COP	133	17	0	0	1	15	38.39	0	0	0	1	0	0	1	0	0	1
ALL	1108	8	COP	135	20	0	0	1	16	46.9	0	0	0	1	0	0	1	0	0	1
ALL	1108	8	CIR	0	36	5	6.19	3.09561e-10	74	162.05	0	0	0	1	0	0	1	1	2.57	0.00513119
ALL	1108	8	CIR	11	7	0	0	1	18	62.6	0	0	0	1	0	0	1	1	6.34	1.16639e-10
ALL	1108	8	FBU	5	15	0	0	1	8	17.91	0	0	0	1	0	0	1	0	0	1
ALL	1108	8	FBU	8	26	3	4.57	2.48102e-06	30	60.76	0	0	0	1	0	0	1	1	3.33	0.000432774
ALL	1108	8	FBU	10	12	2	4.35	6.7375e-06	19	51.63	0	0	0	1	13	35.98	0	4	17.97	0
ALL	1108	8	FBU	29	7	0	0	1	16	64.67	0	0	0	1	0	0	1	0	0	1
ALL	1108	8	FBU	43	7	0	0	1	4	16.09	0	0	0	1	0	0	1	0	0	1
ALL	1108	8	FBU	49	5	1	3.45	0.000282222	12	80.95	0	0	0	1	0	0	1	5	36.09	0
ALL	1108	8	FB2U	6	46	0	0	1	32	30.42	0	0	0	1	0	0	1	2	4.65	1.6206e-06
ALL	1108	8	FB2U	9	12	0	0	1	34	100.14	0	0	0	1	8	25.26	0	8	42.39	0
ALL	1108	8	FB2U	26	47	0	0	1	49	48.19	0	0	0	1	13	18.47	0	12	26.14	0
ALL	1108	8	FB2U	44	37	0	0	1	35	45.17	0	0	0	1	4	5.47	2.19791e-08	4	11.04	0
ALL	1108	8	FB2U	52	8	0	0	1	2	9.15	0	0	0	1	0	0	1	0	0	1
ALL	1108	8	FB2U	54	14	0	0	1	3	9.63	0	0	0	1	0	0	1	0	0	1
ALL	1108	8	FB2U	66	16	0	0	1	10	25.15	0	0	0	1	0	0	1	0	0	1
ALL	1108	8	FB2U	74	12	0	0	1	21	61.8	0	0	0	1	5	15.67	0	10	53.03	0
ALL	1108	8	FFL	5	38	0	0	1	57	87.85	0	0	0	1	0	0	1	0	0	1
ALL	1108	8	FFL	7	17	0	0	1	31	71.27	0	0	0	1	0	0	1	1	3.64	0.000138636
ALL	1108	8	FFL	10	11	0	0	1	13	50.05	0	0	0	1	0	0	1	0	0	1
ALL	1108	8	FFL	11	24	0	0	1	46	108.84	0	0	0	1	0	0	1	1	3.17	0.000763375
ALL	1108	8	FFL	57	5	0	0	1	9	49.34	0	0	0	1	0	0	1	0	0	1
ALL	1108	8	FFL	117	5	0	0	1	7	38.35	0	0	0	1	0	0	1	0	0	1
ALL	1194	34	ALL	120	12	0	0	1	13	17.95	0	0	0	1	0	0	1	0	0	1
ALL	1194	34	ALL	176	33	0	0	1	41	24.02	0	0	0	1	0	0	1	0	0	1
ALL	1194	34	ALL	232	14	0	0	1	54	57.7	0	0	0	1	12	16.23	0	0	0	1
ALL	1194	34	ALL	349	20	0	0	1	95	70.3	0	0	0	1	8	7.55	2.22045e-14	1	1.21	0.112774
ALL	1194	34	ALL	354	48	1	0	1	320	142.94	0	0	0	1	4	1.47	0.0708248	6	6.32	1.31183e-10
ALL	1194	34	ALL	445	11	0	0	1	24	32.1	0	0	0	1	0	0	1	2	4.75	1.00748e-06
ALL	1194	34	ALL	790	6	0	0	1	27	69.55	0	0	0	1	0	0	1	0	0	1
ALL	1194	34	ALL	871	9	0	0	1	27	31.53	0	0	0	1	0	0	1	0	0	1
ALL	1194	34	ALL	969	27	0	0	1	265	173.09	0	0	0	1	2	0.86	0.193846	6	9.02	0
ALL	1194	34	ALL	1108	8	0	0	1	52	68.39	0	0	0	1	0	0	1	1	2.66	0.00388763
ALL	1194	34	ALL	1194	34	6	2.94	0.00162708	318	187.16	0	4	2.2	0.0137854	26	20.85	0	12	16.6	0
ALL	1194	34	ALL	1195	22	0	0	1	133	88.54	0	0	0	1	0	0	1	2	2.87	0.00203817
ALL	1194	34	ALL	1321	13	0	0	1	94	107.93	0	0	0	1	0	0	1	1	1.9	0.0283983
ALL	1194	34	ALL	1753	13	2	1.6	0.0551219	62	71.1	0	0	0	1	6	7.62	1.23235e-14	0	0	1
ALL	1194	34	ALL	1806	24	1	0	1	249	213.04	0	0	0	1	5	3.89	5.02634e-05	4	6.5	3.89997e-11
ALL	1194	34	ALL	2093	23	8	5.68	6.66063e-09	180	132.75	0	0	0	1	2	1.08	0.140909	1	1.15	0.124708
ALL	1194	34	ALL	2102	13	1	0.48	0.315249	34	38.88	0	0	0	1	1	0.73	0.233645	4	8.87	0
ALL	1194	34	ALL	2109	33	0	0	1	166	98.29	0	0	0	1	2	0.53	0.299673	4	5.43	2.77826e-08
ALL	1194	34	ALL	2136	8	0	0	1	62	81.58	0	0	0	1	0	0	1	1	2.66	0.00388763
ALL	1194	34	ALL	2159	7	0	0	1	13	19.73	0	0	0	1	0	0	1	1	2.56	0.00522317
ALL	1194	34	ALL	2178	6	0	0	1	42	108.3	0	0	0	1	0	0	1	3	11.69	0
ALL	1194	34	ALL	2236	25	3	1.42	0.0781303	142	108.14	0	2	0.89	0.186318	3	1.91	0.0280917	6	9.01	0
ALL	1194	34	ALL	2269	10	0	0	1	25	41.26	0	0	0	1	0	0	1	0	0	1
ALL	1194	34	ALL	2294	5	0	0	1	28	77.56	0	0	0	1	0	0	1	0	0	1
ALL	1194	34	ALL	2305	50	1	0	1	214	93.91	0	0	0	1	6	2.85	0.00218382	7	7.4	6.81677e-14
ALL	1194	34	ALL	2887	8	6	8.55	0	25	32.77	0	0	0	1	0	0	1	1	2.66	0.00388763
ALL	1194	34	ALL	2916	10	0	0	1	42	69.5	0	0	0	1	4	5.58	1.20708e-08	0	0	1
ALL	1194	34	ALL	3559	7	3	4.17	1.54019e-05	40	61.08	0	0	0	1	0	0	1	0	0	1
ALL	1194	34	COM	127	8	0	0	1	9	16.74	0	0	0	1	0	0	1	0	0	1
ALL	1194	34	COM	256	12	0	0	1	27	27.56	0	0	0	1	0	0	1	2	4.28	9.2441e-06
ALL	1194	34	COM	703	21	0	0	1	33	27.02	0	0	0	1	0	0	1	0	0	1
ALL	1194	34	COM	741	37	0	0	1	82	42.24	0	0	0	1	5	2.83	0.0023004	4	4.72	1.18427e-06
ALL	1194	34	COR	9	12	1	0.54	0.293661	48	51.87	0	0	0	1	0	0	1	0	0	1
ALL	1194	34	COR	41	10	0	0	1	76	99.36	0	0	0	1	1	0.98	0.164485	5	12.63	0
ALL	1194	34	COR	58	13	1	0.48	0.316445	100	124.42	0	0	0	1	1	0.72	0.234417	4	8.02	5.55112e-16
ALL	1194	34	COR	77	17	12	10.59	0	94	78.05	0	0	0	1	0	0	1	2	3.67	0.000120236
ALL	1194	34	COR	113	11	0	0	1	110	144.13	0	0	0	1	1	0.84	0.200132	1	2.14	0.0163389
ALL	1194	34	COR	128	6	4	6.14	3.9988e-10	46	141.76	0	0	0	1	0	0	1	1	2.62	0.00440699
ALL	1194	34	COR	138	5	0	0	1	38	102.52	0	0	0	1	0	0	1	1	3.75	8.77147e-05
ALL	1194	34	COR	140	5	2	3.22	0.000642344	18	48.46	0	0	0	1	1	1.77	0.0386664	0	0	1
ALL	1194	34	COR	148	8	1	0.99	0.161259	128	296.04	0	2	2.54	0.00558294	4	6.34	1.13024e-10	10	31.01	0
ALL	1194	34	COR	200	6	0	0	1	57	175.71	0	0	0	1	0	0	1	2	5.53	1.63655e-08
ALL	1194	34	COR	217	18	0	0	1	100	88.58	0	0	0	1	2	1.52	0.0646953	4	7.63	1.18794e-14
ALL	1194	34	COR	261	14	0	0	1	51	50.27	0	0	0	1	1	0.57	0.284295	0	0	1
ALL	1194	34	COR	262	14	1	0.36	0.360859	21	20.57	0	0	0	1	0	0	1	3	5.98	1.14029e-09
ALL	1194	34	COR	272	28	0	0	1	156	125.14	0	0	0	1	1	0	1	5	7.23	2.38254e-13
ALL	1194	34	COR	295	29	4	1.9	0.0286934	129	89.53	0	0	0	1	1	0	1	4	5.25	7.46934e-08
ALL	1194	34	COR	321	9	0	0	1	65	97.78	0	0	0	1	0	0	1	1	2.44	0.0073231
ALL	1194	34	COR	347	14	1	0.36	0.360859	75	74.03	0	0	0	1	2	1.87	0.0308232	1	1.69	0.0451526
ALL	1194	34	COP	12	26	0	0	1	180	117.26	0	0	0	1	2	0.89	0.187643	5	7.41	6.17284e-14
ALL	1194	34	COP	67	46	6	2.13	0.0166096	237	92.92	0	4	1.46	0.0719156	5	2.08	0.0186837	17	20.01	0
ALL	1194	34	COP	89	17	0	0	1	37	33.78	0	0	0	1	0	0	1	0	0	1
ALL	1194	34	COP	94	23	0	0	1	74	52.43	0	2	1.11	0.134155	10	9.42	0	2	2.84	0.00224083
ALL	1194	34	COP	99	7	0	0	1	44	60.38	0	0	0	1	0	0	1	1	3.06	0.00111693
ALL	1194	34	COP	133	17	0	0	1	145	133.14	0	2	1.34	0.0906999	6	6.7	1.04835e-11	7	12.97	0
ALL	1194	34	COP	135	20	1	0.11	0.454366	153	131.03	0	2	1.11	0.133839	11	11.16	0	4	6.88	3.03491e-12
ALL	1194	34	CIR	0	36	24	14.02	0	453	221.82	0	2	0.67	0.251681	5	2.89	0.00190825	12	15.66	0
ALL	1194	34	CIR	11	7	2	2.45	0.00720823	71	128.19	0	1	1.12	0.131877	0	0	1	2	5.92	1.65309e-09
ALL	1194	34	FBU	5	15	12	11.8	0	89	75.82	0	2	1.58	0.0568691	3	3.03	0.00123194	1	1.73	0.0418132
ALL	1194	34	FBU	8	26	9	6.2	2.77224e-10	201	124.23	0	0	0	1	3	1.92	0.027635	6	9.26	0
ALL	1194	34	FBU	10	12	6	6.42	6.82217e-11	73	81.95	0	0	0	1	0	0	1	0	0	1
ALL	1194	34	FBU	29	7	1	1.03	0.151302	73	118.09	0	0	0	1	2	3.32	0.000456109	1	3.2	0.000680499
ALL	1194	34	FBU	43	7	1	1.03	0.151302	56	90.54	0	0	0	1	2	3.32	0.000456109	1	3.2	0.000680499
ALL	1194	34	FBU	49	5	5	9.73	0	30	72.1	0	0	0	1	0	0	1	2	6.97	1.57219e-12
ALL	1194	34	FB2U	6	46	0	0	1	159	71.46	0	0	0	1	8	4.53	2.88383e-06	3	2.68	0.00365945
ALL	1194	34	FB2U	9	12	0	0	1	54	45.3	0	0	0	1	1	0.78	0.218864	4	9.33	0
ALL	1194	34	FB2U	26	47	0	0	1	154	79.38	0	0	0	1	7	3.52	0.00021374	10	10.95	0
ALL	1194	34	FB2U	44	37	0	0	1	167	85.13	0	0	0	1	4	2.03	0.0210337	4	4.95	3.75117e-07
ALL	1194	34	FB2U	52	8	0	0	1	19	35.8	0	0	0	1	0	0	1	1	2.7	0.00347649
ALL	1194	34	FB2U	54	14	1	0.41	0.340304	62	57.49	0	0	0	1	2	1.92	0.0272926	0	0	1
ALL	1194	34	FB2U	66	16	0	0	1	120	119.63	0	2	1.27	0.101499	7	7.81	2.9976e-15	24	48.95	0
ALL	1194	34	FB2U	74	12	0	0	1	59	49.52	0	0	0	1	2	2.2	0.0138126	4	9.33	0
ALL	1194	34	FFL	5	38	10	5.19	1.0639e-07	386	219.06	0	4	1.67	0.0470738	8	4.91	4.58143e-07	9	10.87	0
ALL	1194	34	FFL	7	17	8	7.24	2.27707e-13	172	232.11	0	0	0	1	3	2.75	0.00299321	3	5.5	1.87753e-08
ALL	1194	34	FFL	10	11	5	5.69	6.35668e-09	121	172.87	0	0	0	1	0	0	1	5	12.36	0
ALL	1194	34	FFL	11	24	1	0	1	235	209.28	0	4	2.61	0.00454486	10	9.15	0	7	11.35	0
ALL	1194	34	FFL	57	5	1	1.46	0.0723527	41	99.32	0	0	0	1	1	1.76	0.0388286	0	0	1
ALL	1194	34	FFL	117	5	2	3.35	0.000410993	53	128.44	0	0	0	1	0	0	1	0	0	1
ALL	1195	22	ALL	120	12	0	0	1	5	7.73	5.21805e-15	0	0	1	0	0	1	0	0	1
ALL	1195	22	ALL	176	33	0	0	1	20	13.85	0	0	0	1	0	0	1	1	1.15	0.124148
ALL	1195	22	ALL	232	14	0	0	1	35	45.14	0	0	0	1	0	0	1	0	0	1
ALL	1195	22	ALL	349	20	0	0	1	68	58.33	0	0	0	1	8	10.53	0	2	4.62	1.92196e-06
ALL	1195	22	ALL	354	48	0	0	1	159	93.99	0	2	0.73	0.231707	2	0.56	0.289079	5	6.64	1.56347e-11
ALL	1195	22	ALL	445	11	0	0	1	22	46.78	0	0	0	1	0	0	1	2	6.5	4.0615e-11
ALL	1195	22	ALL	790	6	0	0	1	13	35.57	0	0	0	1	0	0	1	1	3.94	4.04587e-05
ALL	1195	22	ALL	871	9	0	0	1	16	32.6	0	0	0	1	0	0	1	0	0	1
ALL	1195	22	ALL	969	27	0	0	1	139	114.71	0	0	0	1	0	0	1	5	9.04	0
ALL	1195	22	ALL	1108	8	0	0	1	26	63.4	0	0	0	1	0	0	1	2	6.77	6.54654e-12
ALL	1195	22	ALL	1194	34	0	0	1	133	109.09	0	0	0	1	0	0	1	2	3.09	0.00100275
ALL	1195	22	ALL	1195	22	0	0	1	90	119.05	0	4	4.03	2.82396e-05	64	79	0	4	7.72	5.9952e-15
ALL	1195	22	ALL	1321	13	0	0	1	46	74.45	0	0	0	1	0	0	1	0	0	1
ALL	1195	22	ALL	1753	13	2	2.5	0.00625042	37	59.84	0	0	0	1	1	1.13	0.128991	1	2.67	0.00376248
ALL	1195	22	ALL	1806	24	0	0	1	117	115.53	0	0	0	1	0	0	1	0	0	1
ALL	1195	22	ALL	2093	23	5	4.95	3.79832e-07	83	88.47	0	0	0	1	0	0	1	1	1.7	0.0444042
ALL	1195	22	ALL	2102	13	0	0	1	19	30.62	0	0	0	1	0	0	1	1	2.67	0.00376248
ALL	1195	22	ALL	2109	33	0	0	1	78	54.81	0	0	0	1	0	0	1	2	2.85	0.00217026
ALL	1195	22	ALL	2136	8	0	0	1	44	107.41	0	0	0	1	0	0	1	1	3.25	0.000584211
ALL	1195	22	ALL	2159	7	0	0	1	12	19.91	0	0	0	1	0	0	1	1	3.97	3.58477e-05
ALL	1195	22	ALL	2178	6	0	0	1	16	43.81	0	0	0	1	0	0	1	1	3.94	4.04587e-05
ALL	1195	22	ALL	2236	25	0	0	1	56	63.43	0	0	0	1	0	0	1	0	0	1
ALL	1195	22	ALL	2269	10	0	0	1	14	29.73	0	0	0	1	0	0	1	0	0	1
ALL	1195	22	ALL	2294	5	0	0	1	12	24.07	0	0	0	1	0	0	1	0	0	1
ALL	1195	22	ALL	2305	50	0	0	1	116	56.87	0	0	0	1	1	0	1	2	2.16	0.0154424
ALL	1195	22	ALL	2887	8	1	1.46	0.0716136	11	26.72	0	0	0	1	0	0	1	0	0	1
ALL	1195	22	ALL	2916	10	1	1.01	0.156501	24	51.1	0	0	0	1	0	0	1	0	0	1
ALL	1195	22	ALL	3559	7	1	1.66	0.0482769	25	41.65	0	0	0	1	0	0	1	0	0	1
ALL	1195	22	COM	127	8	0	0	1	2	4.51	3.19674e-06	0	0	1	0	0	1	0	0	1
ALL	1195	22	COM	256	12	0	0	1	24	34.31	0	0	0	1	0	0	1	2	4.97	3.33215e-07
ALL	1195	22	COM	703	21	0	0	1	27	31.07	0	0	0	1	0	0	1	0	0	1
ALL	1195	22	COM	741	37	0	0	1	57	41.88	0	0	0	1	0	0	1	0	0	1
ALL	1195	22	COR	9	12	0	0	1	24	42.87	0	0	0	1	0	0	1	1	2.82	0.00236808
ALL	1195	22	COR	41	10	0	0	1	35	46.24	0	0	0	1	0	0	1	1	2.64	0.00409764
ALL	1195	22	COR	58	13	0	0	1	50	86.1	0	0	0	1	0	0	1	2	5.25	7.77986e-08
ALL	1195	22	COR	77	17	3	3.24	0.000587683	43	41.39	0	0	0	1	0	0	1	0	0	1
ALL	1195	22	COR	113	11	0	0	1	47	67.44	0	0	0	1	0	0	1	0	0	1
ALL	1195	22	COR	128	6	1	1.88	0.0298049	25	54.06	0	0	0	1	0	0	1	2	8.1	2.22045e-16
ALL	1195	22	COR	138	5	0	0	1	20	44.74	0	0	0	1	0	0	1	1	4.88	5.21761e-07
ALL	1195	22	COR	140	5	0	0	1	13	29.04	0	0	0	1	0	0	1	0	0	1
ALL	1195	22	COR	148	8	0	0	1	50	105.29	0	0	0	1	0	0	1	1	3.4	0.000333336
ALL	1195	22	COR	200	6	0	0	1	31	67.08	0	0	0	1	0	0	1	2	8.1	2.22045e-16
ALL	1195	22	COR	217	18	0	0	1	43	72.39	0	0	0	1	0	0	1	1	2.02	0.0214681
ALL	1195	22	COR	261	14	0	0	1	33	43.55	0	0	0	1	0	0	1	0	0	1
ALL	1195	22	COR	262	14	0	0	1	14	18.36	0	0	0	1	0	0	1	0	0	1
ALL	1195	22	COR	272	28	0	0	1	63	59.85	0	2	1.27	0.101749	0	0	1	1	1.46	0.0726006
ALL	1195	22	COR	295	29	0	0	1	89	69.55	0	2	1.39	0.0826539	0	0	1	3	5.24	8.0722e-08
ALL	1195	22	COR	321	9	0	0	1	35	68.18	0	0	0	1	0	0	1	0	0	1
ALL	1195	22	COR	347	14	0	0	1	37	48.86	0	0	0	1	0	0	1	1	2.34	0.00965292
ALL	1195	22	COP	12	26	0	0	1	103	93.46	0	2	1.46	0.0723743	0	0	1	2	3.43	0.000305256
ALL	1195	22	COP	67	46	2	0.47	0.320634	84	69.68	0	0	0	1	1	0	1	2	2.38	0.00865419
ALL	1195	22	COP	89	17	0	0	1	30	34.45	0	0	0	1	0	0	1	0	0	1
ALL	1195	22	COP	94	23	0	0	1	50	53.43	0	0	0	1	0	0	1	0	0	1
ALL	1195	22	COP	99	7	0	0	1	23	46.23	0	0	0	1	0	0	1	2	8.05	4.44089e-16
ALL	1195	22	COP	133	17	0	0	1	63	72.6	0	0	0	1	2	2.34	0.00954548	0	0	1
ALL	1195	22	COP	135	20	0	0	1	75	96.12	0	0	0	1	0	0	1	1	1.96	0.0251357
ALL	1195	22	CIR	0	36	10	7.18	3.51053e-13	209	159.25	0	2	1.14	0.127869	0	0	1	3	4.35	6.84546e-06
ALL	1195	22	CIR	11	7	1	1.64	0.0507657	32	84.24	0	0	0	1	1	1.93	0.0265304	1	3.69	0.00011085
ALL	1195	22	FBU	5	15	5	6.34	1.12309e-10	50	97.2	0	0	0	1	0	0	1	1	2.46	0.00687972
ALL	1195	22	FBU	8	26	3	2.18	0.0145648	98	83.72	0	0	0	1	0	0	1	1	1.54	0.0618926
ALL	1195	22	FBU	10	12	1	0.9	0.185384	40	67.56	0	0	0	1	0	0	1	0	0	1
ALL	1195	22	FBU	29	7	0	0	1	35	65.26	0	0	0	1	1	1.96	0.0251299	0	0	1
ALL	1195	22	FBU	43	7	0	0	1	29	54.05	0	0	0	1	1	1.96	0.0251299	0	0	1
ALL	1195	22	FBU	49	5	1	1.96	0.0252077	14	44.28	0	0	0	1	0	0	1	3	14.5	0
ALL	1195	22	FB2U	6	46	0	0	1	100	64.12	0	0	0	1	8	5.82	2.89132e-09	4	5.6	1.09504e-08
ALL	1195	22	FB2U	9	12	0	0	1	36	64.53	0	0	0	1	1	1.14	0.127432	5	15.72	0
ALL	1195	22	FB2U	26	47	0	0	1	88	48.3	0	0	0	1	2	0.69	0.24575	9	13.62	0
ALL	1195	22	FB2U	44	37	0	0	1	91	77.58	0	2	1.05	0.147144	4	3.19	0.000718494	5	7.28	1.65423e-13
ALL	1195	22	FB2U	52	8	0	0	1	10	19.98	0	0	0	1	0	0	1	0	0	1
ALL	1195	22	FB2U	54	14	0	0	1	25	35.28	0	0	0	1	0	0	1	1	2.31	0.0105081
ALL	1195	22	FB2U	66	16	0	0	1	47	68.05	0	0	0	1	0	0	1	3	8.29	1.11022e-16
ALL	1195	22	FB2U	74	12	0	0	1	27	48.34	0	0	0	1	2	2.79	0.00264536	5	15.72	0
ALL	1195	22	FFL	5	38	3	1.47	0.0701115	207	146.18	0	2	1.04	0.149535	0	0	1	0	0	1
ALL	1195	22	FFL	7	17	2	1.82	0.0343238	93	128.91	0	0	0	1	0	0	1	2	4.64	1.73613e-06
ALL	1195	22	FFL	10	11	2	2.7	0.00345539	66	98.61	0	0	0	1	0	0	1	0	0	1
ALL	1195	22	FFL	11	24	0	0	1	116	123.92	0	2	1.57	0.0577507	0	0	1	2	3.57	0.000179101
ALL	1195	22	FFL	57	5	0	0	1	27	86.91	0	0	0	1	0	0	1	0	0	1
ALL	1195	22	FFL	117	5	0	0	1	22	70.78	0	0	0	1	0	0	1	0	0	1
ALL	1321	13	ALL	120	12	0	0	1	1	1.79	0.0363411	0	0	1	0	0	1	0	0	1
ALL	1321	13	ALL	176	33	0	0	1	12	11.84	0	0	0	1	0	0	1	1	1.88	0.0303964
ALL	1321	13	ALL	232	14	0	0	1	29	43.81	0	0	0	1	0	0	1	0	0	1
ALL	1321	13	ALL	349	20	0	0	1	41	59.67	0	0	0	1	9	15.92	0	0	0	1
ALL	1321	13	ALL	354	48	0	0	1	116	109.44	0	0	0	1	5	4.7	1.32133e-06	0	0	1
ALL	1321	13	ALL	445	11	0	0	1	6	19.8	0	0	0	1	0	0	1	0	0	1
ALL	1321	13	ALL	790	6	0	0	1	7	31.97	0	0	0	1	0	0	1	0	0	1
ALL	1321	13	ALL	871	9	0	0	1	8	17.62	0	0	0	1	0	0	1	0	0	1
ALL	1321	13	ALL	969	27	0	0	1	97	103.09	0	0	0	1	3	4.18	1.47668e-05	1	2.33	0.00988604
ALL	1321	13	ALL	1108	8	0	0	1	13	55.87	0	0	0	1	0	0	1	0	0	1
ALL	1321	13	ALL	1194	34	0	0	1	94	106.31	0	0	0	1	0	0	1	1	1.84	0.0331279
ALL	1321	13	ALL	1195	22	0	0	1	46	96.4	0	0	0	1	0	0	1	0	0	1
ALL	1321	13	ALL	1321	13	0	0	1	58	137.24	0	0	0	1	56	124.29	0	0	0	1
ALL	1321	13	ALL	1753	13	2	3.35	0.000407119	18	42.45	0	0	0	1	0	0	1	0	0	1
ALL	1321	13	ALL	1806	24	0	0	1	92	210.32	0	0	0	1	3	4.32	7.81069e-06	0	0	1
ALL	1321	13	ALL	2093	23	4	4.72	1.17277e-06	67	128.63	0	2	2.12	0.0169631	2	2.71	0.00339433	0	0	1
ALL	1321	13	ALL	2102	13	0	0	1	35	82.74	0	0	0	1	25	55.25	0	2	6.86	3.51252e-12
ALL	1321	13	ALL	2109	33	0	0	1	71	70.96	0	0	0	1	1	0.72	0.23697	1	1.88	0.0303964
ALL	1321	13	ALL	2136	8	0	0	1	23	98.97	0	0	0	1	0	0	1	0	0	1
ALL	1321	13	ALL	2159	7	0	0	1	8	37.91	0	4	9.78	0	28	94.29	0	1	4.94	3.93707e-07
ALL	1321	13	ALL	2178	6	0	0	1	9	41.15	0	0	0	1	0	0	1	0	0	1
ALL	1321	13	ALL	2236	25	2	1.93	0.0265355	71	120.53	0	0	0	1	1	0.97	0.165611	1	2.19	0.0142002
ALL	1321	13	ALL	2269	10	0	0	1	9	22.73	0	0	0	1	0	0	1	0	0	1
ALL	1321	13	ALL	2294	5	0	0	1	13	65.85	0	0	0	1	0	0	1	0	0	1
ALL	1321	13	ALL	2305	50	0	0	1	67	49.33	0	0	0	1	2	1.3	0.0970486	2	3.19	0.000715827
ALL	1321	13	ALL	2887	8	1	2.34	0.00965292	8	34.31	0	0	0	1	0	0	1	0	0	1
ALL	1321	13	ALL	2916	10	1	1.94	0.0261927	21	53.27	0	0	0	1	0	0	1	0	0	1
ALL	1321	13	ALL	3559	7	0	0	1	15	71.24	0	0	0	1	0	0	1	0	0	1
ALL	1321	13	COM	127	8	0	0	1	1	2.44	0.00726545	0	0	1	0	0	1	0	0	1
ALL	1321	13	COM	256	12	0	0	1	7	12.58	0	0	0	1	0	0	1	0	0	1
ALL	1321	13	COM	703	21	0	0	1	7	11.36	0	0	0	1	0	0	1	0	0	1
ALL	1321	13	COM	741	37	0	0	1	30	36.48	0	0	0	1	0	0	1	0	0	1
ALL	1321	13	COR	9	12	0	0	1	15	44.71	0	0	0	1	0	0	1	0	0	1
ALL	1321	13	COR	41	10	0	0	1	42	110.63	0	0	0	1	0	0	1	1	4.64	1.73551e-06
ALL	1321	13	COR	58	13	0	0	1	38	85.22	0	0	0	1	0	0	1	0	0	1
ALL	1321	13	COR	77	17	6	9.52	0	45	88.2	0	0	0	1	2	3.52	0.000212465	0	0	1
ALL	1321	13	COR	113	11	0	0	1	59	148.05	0	0	0	1	29	67.05	0	0	0	1
ALL	1321	13	COR	128	6	1	3.14	0.000856187	15	46.28	0	0	0	1	0	0	1	0	0	1
ALL	1321	13	COR	138	5	0	0	1	13	44.4	0	0	0	1	0	0	1	0	0	1
ALL	1321	13	COR	140	5	0	0	1	11	37.55	0	0	0	1	0	0	1	0	0	1
ALL	1321	13	COR	148	8	0	0	1	40	146.91	0	0	0	1	0	0	1	1	4.17	1.54543e-05
ALL	1321	13	COR	200	6	0	0	1	22	67.96	0	0	0	1	0	0	1	0	0	1
ALL	1321	13	COR	217	18	0	0	1	29	46.6	0	0	0	1	1	1.45	0.0735562	0	0	1
ALL	1321	13	COR	261	14	0	0	1	31	78.07	0	0	0	1	0	0	1	0	0	1
ALL	1321	13	COR	262	14	0	0	1	14	35.14	0	0	0	1	0	0	1	0	0	1
ALL	1321	13	COR	272	28	0	0	1	59	72.7	0	0	0	1	0	0	1	0	0	1
ALL	1321	13	COR	295	29	1	0.68	0.246878	61	71.79	0	0	0	1	1	0.86	0.195802	0	0	1
ALL	1321	13	COR	321	9	0	0	1	27	88.39	0	0	0	1	0	0	1	0	0	1
ALL	1321	13	COR	347	14	0	0	1	27	67.97	0	0	0	1	0	0	1	0	0	1
ALL	1321	13	COP	12	26	0	0	1	78	171.9	0	0	0	1	9	13.7	0	1	2.2	0.013776
ALL	1321	13	COP	67	46	0	0	1	56	51.62	0	0	0	1	1	0.4	0.344749	0	0	1
ALL	1321	13	COP	89	17	0	0	1	16	23.92	0	0	0	1	0	0	1	0	0	1
ALL	1321	13	COP	94	23	0	0	1	25	30.63	0	0	0	1	0	0	1	0	0	1
ALL	1321	13	COP	99	7	0	0	1	9	23.78	0	0	0	1	0	0	1	0	0	1
ALL	1321	13	COP	133	17	0	0	1	61	91.79	0	0	0	1	2	3.32	0.000447131	1	2.84	0.00225479
ALL	1321	13	COP	135	20	0	0	1	45	71.11	0	0	0	1	0	0	1	1	2.41	0.00801528
ALL	1321	13	CIR	0	36	10	10.57	0	174	245.48	0	2	1.63	0.0514423	5	5.94	1.44482e-09	0	0	1
ALL	1321	13	CIR	11	7	0	0	1	23	99.43	0	0	0	1	1	3.06	0.00109366	0	0	1
ALL	1321	13	FBU	5	15	6	10.64	0	49	83.58	0	0	0	1	1	1.53	0.0627612	2	6.84	3.85136e-12
ALL	1321	13	FBU	8	26	4	4.48	3.70551e-06	90	122.07	0	2	2.12	0.0169924	4	5.35	4.33101e-08	0	0	1
ALL	1321	13	FBU	10	12	1	1.75	0.0403849	36	86.34	0	0	0	1	0	0	1	0	0	1
ALL	1321	13	FBU	29	7	0	0	1	38	105.68	0	2	4.77	9.38808e-07	3	8.78	0	0	0	1
ALL	1321	13	FBU	43	7	0	0	1	31	86.18	0	0	0	1	1	2.72	0.00328209	1	4.44	4.59966e-06
ALL	1321	13	FBU	49	5	0	0	1	7	43.37	0	0	0	1	1	3.23	0.000615542	0	0	1
ALL	1321	13	FB2U	6	46	0	0	1	72	93.66	0	6	4.76	9.89604e-07	14	16.1	0	2	3.58	0.000168625
ALL	1321	13	FB2U	9	12	0	0	1	12	32.69	0	0	0	1	1	1.64	0.0505026	0	0	1
ALL	1321	13	FB2U	26	47	0	0	1	60	65.1	0	2	1.44	0.0748664	15	16.4	0	0	0	1
ALL	1321	13	FB2U	44	37	0	0	1	60	73.97	0	0	0	1	8	9.85	0	1	1.69	0.0455675
ALL	1321	13	FB2U	52	8	0	0	1	7	23.53	0	0	0	1	0	0	1	0	0	1
ALL	1321	13	FB2U	54	14	0	0	1	35	79.72	0	0	0	1	2	3.94	4.0585e-05	1	3.37	0.000369689
ALL	1321	13	FB2U	66	16	0	0	1	30	72.77	0	0	0	1	1	1.47	0.0707327	3	9.55	0
ALL	1321	13	FB2U	74	12	0	0	1	16	43.65	0	0	0	1	1	1.64	0.0505026	0	0	1
ALL	1321	13	FFL	5	38	3	2.61	0.00446863	139	184.54	0	0	0	1	1	0.52	0.301359	0	0	1
ALL	1321	13	FFL	7	17	3	4.63	1.81207e-06	73	108.61	0	0	0	1	2	3.26	0.000566566	2	5.91	1.7141e-09
ALL	1321	13	FFL	10	11	3	5.66	7.42418e-09	47	103.14	0	0	0	1	0	0	1	0	0	1
ALL	1321	13	FFL	11	24	0	0	1	86	105.57	0	0	0	1	1	0.95	0.170433	1	2.34	0.00960415
ALL	1321	13	FFL	57	5	0	0	1	23	78.4	0	0	0	1	0	0	1	0	0	1
ALL	1321	13	FFL	117	5	1	2.69	0.00355533	24	81.82	0	0	0	1	0	0	1	0	0	1
ALL	1753	13	ALL	120	12	0	0	1	5	10.99	0	0	0	1	0	0	1	0	0	1
ALL	1753	13	ALL	176	33	0	0	1	4	3.66	0.000127936	0	0	1	0	0	1	0	0	1
ALL	1753	13	ALL	232	14	5	9.47	0	13	26.78	0	0	0	1	65	136.98	0	4	14.49	0
ALL	1753	13	ALL	349	20	1	1.1	0.136347	22	45.62	0	0	0	1	10	17.2	0	1	2.94	0.00161579
ALL	1753	13	ALL	354	48	5	3.66	0.000124427	81	88.5	0	0	0	1	3	2.34	0.00952624	1	1.55	0.0602879
ALL	1753	13	ALL	445	11	0	0	1	13	29.45	0	0	0	1	3	7.75	4.44089e-15	3	12.18	0
ALL	1753	13	ALL	790	6	0	0	1	7	38.73	0	0	0	1	0	0	1	0	0	1
ALL	1753	13	ALL	871	9	0	0	1	3	7.81	2.9976e-15	0	0	1	0	0	1	0	0	1
ALL	1753	13	ALL	969	27	4	4.76	9.69503e-07	65	110.46	0	0	0	1	1	0.96	0.169317	1	2.09	0.0181065
ALL	1753	13	ALL	1108	8	1	2.25	0.0122861	24	66.69	0	0	0	1	4	10.9	0	2	8.88	0
ALL	1753	13	ALL	1194	34	2	1.65	0.049822	62	85.1	0	0	0	1	6	7.68	8.10463e-15	0	0	1
ALL	1753	13	ALL	1195	22	2	2.23	0.012748	37	54.11	0	0	0	1	1	1.2	0.114726	1	2.5	0.00623454
ALL	1753	13	ALL	1321	13	2	3.87	5.51665e-05	18	37.4	0	0	0	1	0	0	1	0	0	1
ALL	1753	13	ALL	1753	13	10	21.07	0	30	62.45	0	0	0	1	32	66.93	0	2	6.64	1.59058e-11
ALL	1753	13	ALL	1806	24	5	6.2	2.83291e-10	59	99.09	0	0	0	1	2	2.62	0.0044147	0	0	1
ALL	1753	13	ALL	2093	23	6	7.56	2.05391e-14	41	61.51	0	0	0	1	3	4.88	5.23854e-07	2	5.68	6.90711e-09
ALL	1753	13	ALL	2102	13	0	0	1	6	12.35	0	0	0	1	0	0	1	0	0	1
ALL	1753	13	ALL	2109	33	2	1.69	0.0451306	46	44.43	0	0	0	1	5	6.21	2.70696e-10	0	0	1
ALL	1753	13	ALL	2136	8	0	0	1	23	63.91	0	0	0	1	1	2.48	0.0066148	0	0	1
ALL	1753	13	ALL	2159	7	0	0	1	2	7.7	6.66134e-15	0	0	1	0	0	1	1	5.14	1.38619e-07
ALL	1753	13	ALL	2178	6	1	2.43	0.00747466	23	127.62	0	0	0	1	2	6.13	4.52275e-10	0	0	1
ALL	1753	13	ALL	2236	25	4	4.34	7.08842e-06	25	35.92	0	0	0	1	2	2.63	0.00429937	3	8.17	1.11022e-16
ALL	1753	13	ALL	2269	10	0	0	1	5	17.11	0	0	0	1	0	0	1	0	0	1
ALL	1753	13	ALL	2294	5	1	2.92	0.00176746	7	35.4	0	0	0	1	0	0	1	0	0	1
ALL	1753	13	ALL	2305	50	2	1.02	0.154701	42	33.59	0	0	0	1	5	4.71	1.22798e-06	1	1.44	0.0742455
ALL	1753	13	ALL	2887	8	0	0	1	3	8.2	1.11022e-16	0	0	1	0	0	1	0	0	1
ALL	1753	13	ALL	2916	10	5	10.35	0	14	48.26	0	0	0	1	19	50.41	0	1	4.25	1.06352e-05
ALL	1753	13	ALL	3559	7	2	5.61	1.0042e-08	9	35.15	0	0	0	1	0	0	1	0	0	1
ALL	1753	13	COM	127	8	0	0	1	2	5.53	1.60348e-08	0	0	1	0	0	1	0	0	1
ALL	1753	13	COM	256	12	0	0	1	13	38.61	0	0	0	1	3	6.49	4.36778e-11	3	10.89	0
ALL	1753	13	COM	703	21	0	0	1	11	20.91	0	0	0	1	0	0	1	0	0	1
ALL	1753	13	COM	741	37	6	5.28	6.52418e-08	11	8.68	0	0	0	1	36	45.9	0	11	22.98	0
ALL	1753	13	COR	9	12	0	0	1	19	48.04	0	0	0	1	1	1.82	0.034222	0	0	1
ALL	1753	13	COR	41	10	3	6.84	3.93308e-12	18	61.47	0	0	0	1	0	0	1	0	0	1
ALL	1753	13	COR	58	13	1	1.49	0.0676885	20	48.64	0	0	0	1	0	0	1	1	3.78	7.89748e-05
ALL	1753	13	COR	77	17	3	4.84	6.47807e-07	21	34.24	0	0	0	1	0	0	1	0	0	1
ALL	1753	13	COR	113	11	3	5.51	1.79538e-08	24	71.04	0	0	0	1	0	0	1	0	0	1
ALL	1753	13	COR	128	6	3	9.1	0	18	67.02	0	0	0	1	3	8.86	0	2	11.45	0
ALL	1753	13	COR	138	5	0	0	1	14	52.09	0	0	0	1	1	3.53	0.000208947	0	0	1
ALL	1753	13	COR	140	5	0	0	1	4	14.77	0	0	0	1	4	14.94	0	0	0	1
ALL	1753	13	COR	148	8	1	2.15	0.0157478	28	92.55	0	0	0	1	1	2.5	0.00628497	0	0	1
ALL	1753	13	COR	200	6	2	5.98	1.1286e-09	18	67.02	0	0	0	1	3	8.86	0	3	17.27	0
ALL	1753	13	COR	217	18	2	3	0.00134207	28	45.11	0	0	0	1	1	1.31	0.094986	0	0	1
ALL	1753	13	COR	261	14	1	1.43	0.0762564	10	18.61	0	0	0	1	7	14.05	0	0	0	1
ALL	1753	13	COR	262	14	2	3.3	0.00047765	2	3.57	0.000180085	0	0	1	2	3.66	0.000126579	0	0	1
ALL	1753	13	COR	272	28	2	1.87	0.0307907	35	39.33	0	0	0	1	1	0.91	0.180946	0	0	1
ALL	1753	13	COR	295	29	5	5.41	3.16145e-08	35	39.65	0	0	0	1	1	0.88	0.189575	1	1.93	0.0269438
ALL	1753	13	COR	321	9	1	2	0.0228796	15	36.7	0	0	0	1	0	0	1	0	0	1
ALL	1753	13	COR	347	14	0	0	1	28	52.44	0	0	0	1	1	1.58	0.0570487	0	0	1
ALL	1753	13	COP	12	26	2	2.06	0.0195169	32	43.38	0	0	0	1	0	0	1	0	0	1
ALL	1753	13	COP	67	46	4	2.8	0.0025285	23	16.43	0	0	0	1	1	0.44	0.330389	2	3.63	0.000139669
ALL	1753	13	COP	89	17	0	0	1	6	10.74	0	0	0	1	0	0	1	0	0	1
ALL	1753	13	COP	94	23	0	0	1	8	14.22	0	0	0	1	0	0	1	0	0	1
ALL	1753	13	COP	99	7	1	2.13	0.0164288	19	53.7	0	0	0	1	4	12.3	0	2	10.95	0
ALL	1753	13	COP	133	17	2	2.71	0.00332321	26	47.24	0	0	0	1	0	0	1	0	0	1
ALL	1753	13	COP	135	20	1	1.02	0.154916	16	17.93	0	0	0	1	1	1.14	0.127136	0	0	1
ALL	1753	13	CIR	0	36	13	13.82	0	96	145.83	0	0	0	1	1	0.55	0.292239	0	0	1
ALL	1753	13	CIR	11	7	0	0	1	21	76.21	0	0	0	1	1	2.63	0.0043043	0	0	1
ALL	1753	13	FBU	5	15	5	7.92	1.11022e-15	19	35.79	0	0	0	1	10	20.84	0	0	0	1
ALL	1753	13	FBU	8	26	7	8.14	2.22045e-16	32	44.67	0	0	0	1	1	0.9	0.185021	1	2.12	0.0170156
ALL	1753	13	FBU	10	12	3	5.4	3.28183e-08	17	34.52	0	0	0	1	0	0	1	0	0	1
ALL	1753	13	FBU	29	7	1	2.3	0.0107464	15	67.14	0	0	0	1	0	0	1	0	0	1
ALL	1753	13	FBU	43	7	1	2.3	0.0107464	13	58.17	0	0	0	1	9	28.92	0	1	5.37	3.88861e-08
ALL	1753	13	FBU	49	5	2	6.06	6.67648e-10	13	51.04	0	0	0	1	2	6.73	8.29103e-12	3	17.28	0
ALL	1753	13	FB2U	6	46	1	0.23	0.409601	37	34.06	0	0	0	1	14	15.28	0	1	1.58	0.0569645
ALL	1753	13	FB2U	9	12	1	1.52	0.0646713	32	69.37	0	0	0	1	10	21.69	0	6	22.07	0
ALL	1753	13	FB2U	26	47	1	0.2	0.421711	44	32.35	0	2	1.25	0.105209	18	19.42	0	9	16.57	0
ALL	1753	13	FB2U	44	37	1	0.33	0.371251	45	36.9	0	2	1.56	0.0590926	12	15.32	0	3	7.2	2.95541e-13
ALL	1753	13	FB2U	52	8	0	0	1	2	4.96	3.5395e-07	0	0	1	0	0	1	0	0	1
ALL	1753	13	FB2U	54	14	3	5.11	1.61539e-07	9	18.67	0	0	0	1	1	1.69	0.0451526	0	0	1
ALL	1753	13	FB2U	66	16	0	0	1	11	32.16	0	0	0	1	0	0	1	0	0	1
ALL	1753	13	FB2U	74	12	1	1.52	0.0646713	19	41.11	0	0	0	1	8	17.27	0	6	22.07	0
ALL	1753	13	FFL	5	38	9	8.28	1.11022e-16	78	92.87	0	0	0	1	6	6.75	7.39231e-12	0	0	1
ALL	1753	13	FFL	7	17	5	7.56	2.04281e-14	45	85.53	0	0	0	1	6	10.36	0	0	0	1
ALL	1753	13	FFL	10	11	3	5.67	7.25162e-09	20	47.21	0	0	0	1	1	2.26	0.0119761	0	0	1
ALL	1753	13	FFL	11	24	2	2.2	0.0140489	53	80.16	0	0	0	1	2	2.77	0.00280498	3	7.51	2.91989e-14
ALL	1753	13	FFL	57	5	1	2.67	0.0037966	7	44.2	0	0	0	1	1	3.45	0.000282222	0	0	1
ALL	1753	13	FFL	117	5	4	11.6	0	10	63.18	0	0	0	1	0	0	1	0	0	1
ALL	1806	24	ALL	120	12	0	0	1	6	9.7	0	0	0	1	0	0	1	0	0	1
ALL	1806	24	ALL	176	33	0	0	1	37	28.37	0	0	0	1	4	3.1	0.000983749	1	1.18	0.118702
ALL	1806	24	ALL	232	14	0	0	1	57	65.71	0	0	0	1	0	0	1	0	0	1
ALL	1806	24	ALL	349	20	0	0	1	93	88.39	0	4	4.08	2.22975e-05	55	74.09	0	0	0	1
ALL	1806	24	ALL	354	48	0	0	1	319	165.79	0	2	0.64	0.260787	17	12.79	0	3	3.63	0.000144381
ALL	1806	24	ALL	445	11	0	0	1	25	53.85	0	0	0	1	0	0	1	0	0	1
ALL	1806	24	ALL	790	6	0	0	1	24	47.43	0	0	0	1	1	1.82	0.0341315	0	0	1
ALL	1806	24	ALL	871	9	0	0	1	27	43.64	0	0	0	1	0	0	1	0	0	1
ALL	1806	24	ALL	969	27	0	0	1	258	251.16	0	0	0	1	5	4.7	1.32068e-06	4	6.95	1.80489e-12
ALL	1806	24	ALL	1108	8	0	0	1	52	97.18	0	0	0	1	0	0	1	0	0	1
ALL	1806	24	ALL	1194	34	1	0	1	249	221.02	0	0	0	1	5	3.83	6.39435e-05	4	6.21	2.61798e-10
ALL	1806	24	ALL	1195	22	0	0	1	117	103.53	0	0	0	1	0	0	1	0	0	1
ALL	1806	24	ALL	1321	13	0	0	1	92	113.25	0	0	0	1	3	4.22	1.21618e-05	0	0	1
ALL	1806	24	ALL	1753	13	5	6.34	1.12309e-10	59	72.55	0	0	0	1	2	2.63	0.00425469	0	0	1
ALL	1806	24	ALL	1806	24	0	0	1	244	270.22	0	0	0	1	10	11.29	0	4	7.36	9.37028e-14
ALL	1806	24	ALL	2093	23	10	9.46	0	153	148.23	0	2	1.53	0.0635242	3	2.76	0.00285787	0	0	1
ALL	1806	24	ALL	2102	13	0	0	1	43	52.83	0	0	0	1	2	2.63	0.00425469	3	7.2	3.10085e-13
ALL	1806	24	ALL	2109	33	0	0	1	129	99.68	0	0	0	1	2	1.09	0.137176	2	2.93	0.00171289
ALL	1806	24	ALL	2136	8	0	0	1	44	82.19	0	0	0	1	0	0	1	0	0	1
ALL	1806	24	ALL	2159	7	0	0	1	14	28.57	0	0	0	1	0	0	1	0	0	1
ALL	1806	24	ALL	2178	6	0	0	1	40	79.18	0	0	0	1	0	0	1	0	0	1
ALL	1806	24	ALL	2236	25	3	2.19	0.0141663	140	156.67	0	0	0	1	3	2.8	0.00252277	2	3.58	0.000173831
ALL	1806	24	ALL	2269	10	0	0	1	31	51.29	0	4	5.29	6.03697e-08	4	6.65	1.419e-11	0	0	1
ALL	1806	24	ALL	2294	5	0	0	1	25	98.24	0	0	0	1	0	0	1	0	0	1
ALL	1806	24	ALL	2305	50	0	0	1	206	102.27	0	0	0	1	3	1.3	0.0970038	4	4.97	3.27135e-07
ALL	1806	24	ALL	2887	8	2	3.08	0.00103158	21	39.12	0	0	0	1	0	0	1	0	0	1
ALL	1806	24	ALL	2916	10	1	1.09	0.136943	40	66.24	0	0	0	1	0	0	1	0	0	1
ALL	1806	24	ALL	3559	7	1	1.65	0.0496729	38	77.85	0	0	0	1	0	0	1	0	0	1
ALL	1806	24	COM	127	8	0	0	1	5	12.59	0	0	0	1	0	0	1	0	0	1
ALL	1806	24	COM	256	12	0	0	1	26	38.37	0	0	0	1	0	0	1	0	0	1
ALL	1806	24	COM	703	21	0	0	1	29	33	0	0	0	1	0	0	1	0	0	1
ALL	1806	24	COM	741	37	0	0	1	84	61.51	0	0	0	1	0	0	1	0	0	1
ALL	1806	24	COR	9	12	0	0	1	36	57.46	0	0	0	1	0	0	1	0	0	1
ALL	1806	24	COR	41	10	0	0	1	75	146.82	0	0	0	1	1	1.26	0.103692	2	5.85	2.46926e-09
ALL	1806	24	COR	58	13	0	0	1	103	145.22	0	2	2.35	0.00944167	4	5.64	8.46572e-09	0	0	1
ALL	1806	24	COR	77	17	13	14.27	0	87	95.65	0	0	0	1	2	2.11	0.0173747	1	2.18	0.0147714
ALL	1806	24	COR	113	11	0	0	1	96	134.45	0	0	0	1	4	6.84	3.86513e-12	0	0	1
ALL	1806	24	COR	128	6	3	5.45	2.5731e-08	56	152.41	0	0	0	1	0	0	1	0	0	1
ALL	1806	24	COR	138	5	0	0	1	25	66.13	0	0	0	1	0	0	1	0	0	1
ALL	1806	24	COR	140	5	2	4.29	8.99937e-06	22	58.17	0	0	0	1	0	0	1	0	0	1
ALL	1806	24	COR	148	8	0	0	1	106	281.75	0	0	0	1	0	0	1	2	6.72	9.35252e-12
ALL	1806	24	COR	200	6	0	0	1	54	146.96	0	0	0	1	1	2.07	0.0190192	0	0	1
ALL	1806	24	COR	217	18	0	0	1	82	94.45	0	0	0	1	1	0.69	0.244843	0	0	1
ALL	1806	24	COR	261	14	0	0	1	54	86.15	0	0	0	1	0	0	1	0	0	1
ALL	1806	24	COR	262	14	0	0	1	18	28.55	0	0	0	1	0	0	1	0	0	1
ALL	1806	24	COR	272	28	0	0	1	132	131.82	0	0	0	1	2	1.27	0.10166	2	3.37	0.000379258
ALL	1806	24	COR	295	29	5	3.36	0.000391284	147	126.61	0	0	0	1	2	1.22	0.11079	2	2.97	0.00150552
ALL	1806	24	COR	321	9	0	0	1	55	89.36	0	0	0	1	0	0	1	0	0	1
ALL	1806	24	COR	347	14	0	0	1	66	105.35	0	0	0	1	0	0	1	0	0	1
ALL	1806	24	COP	12	26	0	0	1	211	181.01	0	2	1.36	0.0872298	5	5.24	8.13498e-08	4	6.63	1.65952e-11
ALL	1806	24	COP	67	46	0	0	1	185	120.63	0	2	0.75	0.22619	8	5.6	1.0464e-08	4	5.16	1.2086e-07
ALL	1806	24	COP	89	17	0	0	1	59	70.24	0	4	4.49	3.48637e-06	4	4.93	4.16927e-07	0	0	1
ALL	1806	24	COP	94	23	0	0	1	104	105.39	0	0	0	1	2	1.55	0.06081	2	3.74	9.35414e-05
ALL	1806	24	COP	99	7	0	0	1	41	109.72	0	0	0	1	0	0	1	0	0	1
ALL	1806	24	COP	133	17	0	0	1	142	169.41	0	2	2.06	0.0197727	7	9.12	0	2	4.8	7.95394e-07
ALL	1806	24	COP	135	20	0	0	1	145	164.12	0	0	0	1	2	2	0.0226766	1	1.79	0.0369194
ALL	1806	24	CIR	0	36	24	19.32	0	436	334.29	0	2	0.9	0.183367	10	8.71	0	3	4.58	2.37427e-06
ALL	1806	24	CIR	11	7	0	0	1	59	158.37	0	0	0	1	2	4.27	9.62727e-06	0	0	1
ALL	1806	24	FBU	5	15	15	18.22	0	91	142.61	0	0	0	1	2	2.46	0.00701447	3	7.25	2.05502e-13
ALL	1806	24	FBU	8	26	6	5.33	4.9308e-08	218	218.14	0	2	1.3	0.0959503	6	5.66	7.75253e-09	2	3.16	0.00077995
ALL	1806	24	FBU	10	12	4	5.17	1.15851e-07	79	132.31	0	0	0	1	1	1.11	0.133342	0	0	1
ALL	1806	24	FBU	29	7	0	0	1	59	197.13	0	2	3.04	0.00116958	3	5.79	3.58153e-09	0	0	1
ALL	1806	24	FBU	43	7	0	0	1	51	170.37	0	0	0	1	2	3.7	0.000108066	2	6.97	1.57219e-12
ALL	1806	24	FBU	49	5	6	12.01	0	22	62.84	0	0	0	1	1	1.91	0.0281385	0	0	1
ALL	1806	24	FB2U	6	46	0	0	1	160	111.42	0	8	4.91	4.63651e-07	76	64.62	0	1	0.72	0.2343
ALL	1806	24	FB2U	9	12	0	0	1	54	82.98	0	0	0	1	2	3	0.00135767	0	0	1
ALL	1806	24	FB2U	26	47	0	0	1	163	87.5	0	2	0.66	0.253594	23	17.94	0	3	3.57	0.000180936
ALL	1806	24	FB2U	44	37	0	0	1	159	127.79	0	4	2.38	0.00876556	43	39.99	0	1	1.04	0.14861
ALL	1806	24	FB2U	52	8	0	0	1	20	39.39	0	0	0	1	0	0	1	1	3.58	0.000172757
ALL	1806	24	FB2U	54	14	0	0	1	59	65.04	0	0	0	1	3	3.98	3.5144e-05	1	2.57	0.00508235
ALL	1806	24	FB2U	66	16	0	0	1	77	96.47	0	0	0	1	2	2.28	0.0112343	4	8.83	0
ALL	1806	24	FB2U	74	12	0	0	1	55	84.52	0	0	0	1	7	11.74	0	0	0	1
ALL	1806	24	FFL	5	38	9	6.23	2.27691e-10	401	277.19	0	0	0	1	3	1.78	0.0378206	3	4.69	1.38504e-06
ALL	1806	24	FFL	7	17	7	7.74	4.996e-15	154	205.63	0	0	0	1	3	3.39	0.000353013	3	7.22	2.54685e-13
ALL	1806	24	FFL	10	11	6	8.95	0	104	136.26	0	0	0	1	0	0	1	0	0	1
ALL	1806	24	FFL	11	24	0	0	1	211	254.55	0	0	0	1	3	2.7	0.00349015	5	9.53	0
ALL	1806	24	FFL	57	5	0	0	1	45	179.12	0	0	0	1	0	0	1	0	0	1
ALL	1806	24	FFL	117	5	1	1.84	0.0327213	47	187.08	0	0	0	1	0	0	1	0	0	1
ALL	2093	23	ALL	120	12	1	0.92	0.178491	10	15.07	0	0	0	1	0	0	1	0	0	1
ALL	2093	23	ALL	176	33	2	0.77	0.22086	34	28.8	0	0	0	1	0	0	1	0	0	1
ALL	2093	23	ALL	232	14	3	3.36	0.000392163	28	32.35	0	0	0	1	1	0.99	0.160568	0	0	1
ALL	2093	23	ALL	349	20	2	1.48	0.0700027	66	73.9	0	4	3.58	0.000169673	18	22.66	0	0	0	1
ALL	2093	23	ALL	354	48	14	8.6	0	203	144.41	0	2	0.64	0.261859	6	3.92	4.48909e-05	4	4.83	6.79095e-07
ALL	2093	23	ALL	445	11	2	2.53	0.00578429	12	18.46	0	0	0	1	0	0	1	0	0	1
ALL	2093	23	ALL	790	6	1	1.59	0.0563	20	49.83	0	0	0	1	0	0	1	0	0	1
ALL	2093	23	ALL	871	9	2	3.2	0.000681072	13	29.07	0	0	0	1	0	0	1	0	0	1
ALL	2093	23	ALL	969	27	10	8.33	0	171	150.91	0	2	1.35	0.0889355	2	1.41	0.0789322	3	5.53	1.56504e-08
ALL	2093	23	ALL	1108	8	2	3.15	0.000824006	42	137.03	0	4	6.46	5.25389e-11	22	47.92	0	3	9.32	0
ALL	2093	23	ALL	1194	34	8	5.83	2.71882e-09	180	148.08	0	0	0	1	2	1.08	0.140177	1	1.25	0.10565
ALL	2093	23	ALL	1195	22	5	4.8	8.03924e-07	83	81.04	0	0	0	1	0	0	1	1	1.56	0.0591147
ALL	2093	23	ALL	1321	13	4	4.93	4.02676e-07	67	103.14	0	2	2.55	0.00539513	2	2.62	0.00436838	0	0	1
ALL	2093	23	ALL	1753	13	6	7.68	7.88258e-15	41	63.02	0	0	0	1	3	4.23	1.16896e-05	2	5.08	1.84328e-07
ALL	2093	23	ALL	1806	24	10	8.91	0	153	181.19	0	2	1.57	0.0583508	3	2.81	0.00251201	0	0	1
ALL	2093	23	ALL	2093	23	28	26.72	0	134	151.81	0	4	3.57	0.000180099	20	25.22	0	0	0	1
ALL	2093	23	ALL	2102	13	1	0.81	0.208055	26	39.87	0	0	0	1	1	1.01	0.155179	0	0	1
ALL	2093	23	ALL	2109	33	8	5.64	8.33722e-09	89	75.89	0	0	0	1	1	0.13	0.447514	1	1.2	0.114726
ALL	2093	23	ALL	2136	8	1	1.33	0.091909	44	143.56	0	0	0	1	0	0	1	1	2.91	0.00182427
ALL	2093	23	ALL	2159	7	1	1.63	0.0510566	8	13.89	0	0	0	1	0	0	1	0	0	1
ALL	2093	23	ALL	2178	6	2	3.56	0.000188905	35	87.33	0	0	0	1	1	2.17	0.0150974	2	8.39	0
ALL	2093	23	ALL	2236	25	8	7.69	7.43849e-15	93	88.53	0	0	0	1	1	0.41	0.341952	2	3.74	9.0861e-05
ALL	2093	23	ALL	2269	10	0	0	1	19	45.87	0	4	6.26	1.96757e-10	1	1.45	0.0730692	0	0	1
ALL	2093	23	ALL	2294	5	3	6.62	1.73966e-11	12	39.94	0	0	0	1	0	0	1	0	0	1
ALL	2093	23	ALL	2305	50	10	5.67	7.12096e-09	142	90.21	0	0	0	1	7	4.45	4.2417e-06	4	4.74	1.09304e-06
ALL	2093	23	ALL	2887	8	3	4.97	3.42702e-07	17	55.33	0	0	0	1	0	0	1	0	0	1
ALL	2093	23	ALL	2916	10	3	4.15	1.64836e-05	21	50.72	0	0	0	1	1	1.45	0.0730692	1	3.4	0.000338753
ALL	2093	23	ALL	3559	7	7	13.88	0	27	47.22	0	0	0	1	0	0	1	0	0	1
ALL	2093	23	COM	127	8	1	1.32	0.0930536	5	14.22	0	0	0	1	0	0	1	0	0	1
ALL	2093	23	COM	256	12	2	2.1	0.0180805	13	19.63	0	0	0	1	0	0	1	0	0	1
ALL	2093	23	COM	703	21	1	0.33	0.370763	21	27.73	0	4	3.96	3.79862e-05	22	27.7	0	0	0	1
ALL	2093	23	COM	741	37	9	6.52	3.45332e-11	44	29.75	0	0	0	1	0	0	1	0	0	1
ALL	2093	23	COR	9	12	3	3.82	6.58685e-05	30	50.57	0	0	0	1	0	0	1	1	2.76	0.00286938
ALL	2093	23	COR	41	10	6	8.8	0	49	90.23	0	0	0	1	0	0	1	0	0	1
ALL	2093	23	COR	58	13	6	7.72	5.77316e-15	74	105.35	0	2	2.3	0.0105885	1	1.18	0.119683	0	0	1
ALL	2093	23	COR	77	17	13	15.3	0	57	73.02	0	0	0	1	0	0	1	0	0	1
ALL	2093	23	COR	113	11	6	8.92	0	78	105.51	0	2	2.53	0.00576952	2	3.29	0.000505703	0	0	1
ALL	2093	23	COR	128	6	5	11.04	0	30	80.27	0	0	0	1	1	2.2	0.0139402	2	7.99	6.66134e-16
ALL	2093	23	COR	138	5	1	2.05	0.020405	27	56.8	0	0	0	1	0	0	1	1	3.91	4.56041e-05
ALL	2093	23	COR	140	5	2	4.44	4.54417e-06	5	10.38	0	0	0	1	0	0	1	0	0	1
ALL	2093	23	COR	148	8	3	4.71	1.22748e-06	82	137.2	0	0	0	1	1	1.75	0.040012	1	3.3	0.000491454
ALL	2093	23	COR	200	6	4	8.75	0	29	77.59	0	0	0	1	1	2.2	0.0139402	1	3.88	5.29755e-05
ALL	2093	23	COR	217	18	7	7.26	1.90514e-13	71	127.2	0	0	0	1	0	0	1	2	4.08	2.26488e-05
ALL	2093	23	COR	261	14	2	2.01	0.0223283	24	39.57	0	0	0	1	0	0	1	0	0	1
ALL	2093	23	COR	262	14	2	2.01	0.0223283	15	24.64	0	0	0	1	1	1.05	0.146175	2	5.35	4.31879e-08
ALL	2093	23	COR	272	28	9	7.56	2.03171e-14	87	74.1	0	0	0	1	1	0.28	0.390848	2	3.41	0.000322854
ALL	2093	23	COR	295	29	6	4.73	1.14249e-06	83	63.76	0	0	0	1	0	0	1	3	5.18	1.13061e-07
ALL	2093	23	COR	321	9	3	4.79	8.50839e-07	38	77.19	0	0	0	1	0	0	1	0	0	1
ALL	2093	23	COR	347	14	4	4.63	1.80598e-06	53	87.66	0	4	4.77	9.43513e-07	16	25.89	0	2	5.35	4.31879e-08
ALL	2093	23	COP	12	26	8	7.26	1.90181e-13	110	113.11	0	2	1.22	0.110662	2	1.47	0.0710699	2	3.92	4.40815e-05
ALL	2093	23	COP	67	46	6	2.93	0.00171342	108	71.19	0	2	0.8	0.212616	2	0.67	0.252025	0	0	1
ALL	2093	23	COP	89	17	1	0.65	0.259331	37	56.49	0	4	4.57	2.47426e-06	1	0.78	0.216346	0	0	1
ALL	2093	23	COP	94	23	6	5.36	4.21558e-08	61	52.51	0	0	0	1	0	0	1	2	3.61	0.000155662
ALL	2093	23	COP	99	7	2	3.65	0.000129925	29	59.02	0	0	0	1	2	4.31	8.14104e-06	2	7.43	5.4623e-14
ALL	2093	23	COP	133	17	7	8.3	0	84	128.58	0	2	2.06	0.0195169	2	2.21	0.0135135	0	0	1
ALL	2093	23	COP	135	20	6	6.38	9.01755e-11	86	78.82	0	0	0	1	0	0	1	2	4.21	1.27044e-05
ALL	2093	23	CIR	0	36	25	19.74	0	303	229.23	0	0	0	1	3	1.98	0.0238352	4	6	1.00674e-09
ALL	2093	23	CIR	11	7	3	5.5	1.84636e-08	46	109.06	0	0	0	1	0	0	1	1	3.81	6.86428e-05
ALL	2093	23	FBU	5	15	14	17.18	0	40	65.64	0	0	0	1	1	0.9	0.184922	0	0	1
ALL	2093	23	FBU	8	26	15	13.82	0	136	131.1	0	0	0	1	3	2.68	0.00366058	3	5.36	4.11829e-08
ALL	2093	23	FBU	10	12	3	3.66	0.00012467	56	99.93	0	0	0	1	17	28.62	0	2	5.47	2.2557e-08
ALL	2093	23	FBU	29	7	4	7.07	7.69718e-13	55	109.6	0	0	0	1	1	1.88	0.029765	0	0	1
ALL	2093	23	FBU	43	7	2	3.34	0.000419568	25	49.72	0	0	0	1	1	1.88	0.029765	0	0	1
ALL	2093	23	FBU	49	5	5	10.91	0	18	40.65	0	0	0	1	1	2.48	0.00664465	3	13.18	0
ALL	2093	23	FB2U	6	46	5	2.51	0.00602617	121	82.87	0	8	4.79	8.22073e-07	22	17.73	0	1	0.88	0.188624
ALL	2093	23	FB2U	9	12	4	5.79	3.50243e-09	35	58.18	0	0	0	1	3	4.38	5.81966e-06	3	8.36	0
ALL	2093	23	FB2U	26	47	6	3.06	0.00110309	109	73.11	0	2	0.71	0.238632	19	14.94	0	5	6.83	4.27935e-12
ALL	2093	23	FB2U	44	37	3	1.63	0.0515144	107	69.02	0	0	0	1	9	7.57	1.93179e-14	3	4.51	3.29095e-06
ALL	2093	23	FB2U	52	8	0	0	1	9	26.74	0	0	0	1	0	0	1	0	0	1
ALL	2093	23	FB2U	54	14	5	6.15	3.9892e-10	34	39.92	0	0	0	1	1	0.93	0.175246	0	0	1
ALL	2093	23	FB2U	66	16	0	0	1	64	80.26	0	0	0	1	1	0.77	0.220518	0	0	1
ALL	2093	23	FB2U	74	12	2	2.62	0.00438058	34	56.51	0	0	0	1	3	4.38	5.81966e-06	4	11.25	0
ALL	2093	23	FFL	5	38	18	13.25	0	222	138.3	0	0	0	1	1	0	1	2	2.61	0.00454904
ALL	2093	23	FFL	7	17	23	29.65	0	112	142.44	0	0	0	1	1	0.82	0.20555	1	2.15	0.0157328
ALL	2093	23	FFL	10	11	14	18.78	0	85	171.84	0	0	0	1	0	0	1	1	2.96	0.00153302
ALL	2093	23	FFL	11	24	11	10.23	0	153	140.1	0	0	0	1	1	0.36	0.357759	1	1.76	0.0392563
ALL	2093	23	FFL	57	5	3	6.63	1.6689e-11	33	95.73	0	0	0	1	0	0	1	0	0	1
ALL	2093	23	FFL	117	5	3	6.63	1.6689e-11	29	84.1	0	0	0	1	0	0	1	0	0	1
ALL	2102	13	ALL	120	12	0	0	1	3	6.53	3.31012e-11	0	0	1	0	0	1	0	0	1
ALL	2102	13	ALL	176	33	0	0	1	6	5.6	1.08383e-08	0	0	1	0	0	1	0	0	1
ALL	2102	13	ALL	232	14	0	0	1	12	24.71	0	0	0	1	0	0	1	0	0	1
ALL	2102	13	ALL	349	20	0	0	1	18	37.29	0	0	0	1	0	0	1	0	0	1
ALL	2102	13	ALL	354	48	0	0	1	60	65.47	0	0	0	1	2	1.3	0.0972499	3	5.66	7.60678e-09
ALL	2102	13	ALL	445	11	0	0	1	3	6.67	1.26186e-11	0	0	1	0	0	1	0	0	1
ALL	2102	13	ALL	790	6	0	0	1	5	27.62	0	0	0	1	0	0	1	0	0	1
ALL	2102	13	ALL	871	9	0	0	1	7	18.44	0	0	0	1	0	0	1	0	0	1
ALL	2102	13	ALL	969	27	0	0	1	52	88.32	0	0	0	1	1	0.96	0.169317	3	7.07	7.76601e-13
ALL	2102	13	ALL	1108	8	0	0	1	5	13.77	0	0	0	1	0	0	1	0	0	1
ALL	2102	13	ALL	1194	34	1	0.49	0.312834	34	46.53	0	0	0	1	1	0.7	0.240616	4	8.45	0
ALL	2102	13	ALL	1195	22	0	0	1	19	27.67	0	0	0	1	0	0	1	1	2.5	0.00623454
ALL	2102	13	ALL	1321	13	0	0	1	35	72.89	0	0	0	1	25	52.19	0	2	6.64	1.59058e-11
ALL	2102	13	ALL	1753	13	0	0	1	6	12.35	0	0	0	1	0	0	1	0	0	1
ALL	2102	13	ALL	1806	24	0	0	1	43	72.16	0	0	0	1	2	2.62	0.0044147	3	8.4	0
ALL	2102	13	ALL	2093	23	1	0.76	0.225094	26	38.92	0	0	0	1	1	1.27	0.102788	0	0	1
ALL	2102	13	ALL	2102	13	0	0	1	38	79.15	0	0	0	1	24	50.09	0	10	34.22	0
ALL	2102	13	ALL	2109	33	0	0	1	59	57.05	0	0	0	1	22	29.62	0	13	29	0
ALL	2102	13	ALL	2136	8	0	0	1	7	19.34	0	0	0	1	0	0	1	0	0	1
ALL	2102	13	ALL	2159	7	0	0	1	5	19.47	0	4	9.89	0	17	47.29	0	1	5.14	1.38619e-07
ALL	2102	13	ALL	2178	6	0	0	1	1	5.39	3.43679e-08	0	0	1	0	0	1	0	0	1
ALL	2102	13	ALL	2236	25	1	0.66	0.254588	58	83.67	0	0	0	1	8	12.26	0	6	16.69	0
ALL	2102	13	ALL	2269	10	0	0	1	4	13.65	0	0	0	1	0	0	1	0	0	1
ALL	2102	13	ALL	2294	5	0	0	1	9	45.55	0	0	0	1	0	0	1	0	0	1
ALL	2102	13	ALL	2305	50	0	0	1	43	34.39	0	0	0	1	2	1.39	0.0829026	4	7.35	9.88098e-14
ALL	2102	13	ALL	2887	8	1	2.25	0.0122861	6	16.55	0	0	0	1	0	0	1	0	0	1
ALL	2102	13	ALL	2916	10	0	0	1	10	34.42	0	0	0	1	0	0	1	0	0	1
ALL	2102	13	ALL	3559	7	0	0	1	8	31.23	0	0	0	1	0	0	1	1	5.14	1.38619e-07
ALL	2102	13	COM	127	8	0	0	1	3	8.36	0	0	0	1	0	0	1	0	0	1
ALL	2102	13	COM	256	12	0	0	1	3	8.76	0	0	0	1	0	0	1	0	0	1
ALL	2102	13	COM	703	21	0	0	1	3	5.53	1.61172e-08	0	0	1	0	0	1	0	0	1
ALL	2102	13	COM	741	37	0	0	1	10	7.87	1.77636e-15	0	0	1	0	0	1	0	0	1
ALL	2102	13	COR	9	12	0	0	1	8	20.12	0	0	0	1	0	0	1	0	0	1
ALL	2102	13	COR	41	10	0	0	1	34	116.26	0	0	0	1	0	0	1	3	13.31	0
ALL	2102	13	COR	58	13	0	0	1	11	26.69	0	0	0	1	0	0	1	0	0	1
ALL	2102	13	COR	77	17	2	3.07	0.00107974	19	30.97	0	0	0	1	0	0	1	0	0	1
ALL	2102	13	COR	113	11	0	0	1	36	106.65	0	0	0	1	14	31.1	0	2	7.85	1.9984e-15
ALL	2102	13	COR	128	6	2	5.98	1.1286e-09	5	18.51	0	0	0	1	0	0	1	0	0	1
ALL	2102	13	COR	138	5	0	0	1	2	7.31	1.33893e-13	0	0	1	0	0	1	0	0	1
ALL	2102	13	COR	140	5	1	2.96	0.00153302	5	18.5	0	0	0	1	0	0	1	0	0	1
ALL	2102	13	COR	148	8	0	0	1	17	56.12	0	0	0	1	0	0	1	1	4.29	8.82198e-06
ALL	2102	13	COR	200	6	0	0	1	14	52.09	0	0	0	1	0	0	1	0	0	1
ALL	2102	13	COR	217	18	0	0	1	7	11.13	0	0	0	1	1	1.31	0.094986	0	0	1
ALL	2102	13	COR	261	14	0	0	1	11	20.48	0	0	0	1	0	0	1	0	0	1
ALL	2102	13	COR	262	14	0	0	1	12	22.36	0	0	0	1	3	5.74	4.78876e-09	2	6.51	3.88248e-11
ALL	2102	13	COR	272	28	0	0	1	39	43.85	0	0	0	1	1	0.91	0.180946	2	4.67	1.5182e-06
ALL	2102	13	COR	295	29	2	1.79	0.0370309	28	31.68	0	0	0	1	0	0	1	0	0	1
ALL	2102	13	COR	321	9	0	0	1	10	24.42	0	0	0	1	0	0	1	1	4.26	1.02705e-05
ALL	2102	13	COR	347	14	0	0	1	12	22.36	0	0	0	1	0	0	1	0	0	1
ALL	2102	13	COP	12	26	0	0	1	67	91.06	0	0	0	1	6	9.09	0	5	12.85	0
ALL	2102	13	COP	67	46	2	1.02	0.152913	21	14.98	0	0	0	1	0	0	1	0	0	1
ALL	2102	13	COP	89	17	0	0	1	9	16.22	0	0	0	1	0	0	1	0	0	1
ALL	2102	13	COP	94	23	0	0	1	14	25.09	0	0	0	1	0	0	1	0	0	1
ALL	2102	13	COP	99	7	0	0	1	1	2.71	0.00338231	0	0	1	0	0	1	0	0	1
ALL	2102	13	COP	133	17	0	0	1	42	76.44	0	0	0	1	4	7.35	9.54792e-14	6	17.71	0
ALL	2102	13	COP	135	20	0	0	1	16	17.93	0	0	0	1	0	0	1	0	0	1
ALL	2102	13	CIR	0	36	6	6.02	8.77749e-10	78	118.43	0	0	0	1	3	3.11	0.000922069	3	6.45	5.44217e-11
ALL	2102	13	CIR	11	7	1	2.44	0.00728495	13	47.12	0	0	0	1	0	0	1	0	0	1
ALL	2102	13	FBU	5	15	4	6.25	2.05777e-10	30	56.62	0	0	0	1	3	5.94	1.38498e-09	5	16.78	0
ALL	2102	13	FBU	8	26	2	1.91	0.028045	43	60.12	0	0	0	1	2	2.4	0.00824473	0	0	1
ALL	2102	13	FBU	10	12	1	1.51	0.0653085	29	59.01	0	0	0	1	1	1.81	0.03516	2	7.73	5.44009e-15
ALL	2102	13	FBU	29	7	0	0	1	22	98.53	0	0	0	1	0	0	1	0	0	1
ALL	2102	13	FBU	43	7	0	0	1	21	94.04	0	0	0	1	1	2.94	0.00161579	4	22.04	0
ALL	2102	13	FBU	49	5	1	2.91	0.00181574	2	7.74	5.10703e-15	0	0	1	0	0	1	0	0	1
ALL	2102	13	FB2U	6	46	0	0	1	31	28.49	0	0	0	1	0	0	1	0	0	1
ALL	2102	13	FB2U	9	12	0	0	1	4	8.5	0	0	0	1	0	0	1	0	0	1
ALL	2102	13	FB2U	26	47	0	0	1	24	17.56	0	0	0	1	0	0	1	0	0	1
ALL	2102	13	FB2U	44	37	0	0	1	29	23.7	0	0	0	1	0	0	1	0	0	1
ALL	2102	13	FB2U	52	8	0	0	1	5	12.61	0	0	0	1	0	0	1	0	0	1
ALL	2102	13	FB2U	54	14	0	0	1	30	62.69	0	0	0	1	3	5.98	1.14029e-09	2	7.21	2.72671e-13
ALL	2102	13	FB2U	66	16	0	0	1	14	40.98	0	0	0	1	2	3.54	0.000200064	3	9.49	0
ALL	2102	13	FB2U	74	12	0	0	1	7	15.03	0	0	0	1	0	0	1	0	0	1
ALL	2102	13	FFL	5	38	2	1.3	0.0972459	52	61.81	0	0	0	1	1	0.5	0.308538	3	5.7	6.05565e-09
ALL	2102	13	FFL	7	17	2	2.72	0.00327047	46	87.44	0	0	0	1	4	6.73	8.27038e-12	8	26.2	0
ALL	2102	13	FFL	10	11	1	1.64	0.0510161	20	47.21	0	0	0	1	0	0	1	0	0	1
ALL	2102	13	FFL	11	24	0	0	1	50	75.61	0	0	0	1	1	1.09	0.13806	2	4.9	4.77277e-07
ALL	2102	13	FFL	57	5	0	0	1	12	75.84	0	0	0	1	0	0	1	0	0	1
ALL	2102	13	FFL	117	5	0	0	1	16	101.16	0	0	0	1	0	0	1	0	0	1
ALL	2109	33	ALL	120	12	0	0	1	12	12.77	0	0	0	1	0	0	1	0	0	1
ALL	2109	33	ALL	176	33	0	0	1	28	16.95	0	0	0	1	0	0	1	0	0	1
ALL	2109	33	ALL	232	14	0	0	1	53	56.32	0	0	0	1	9	10.89	0	0	0	1
ALL	2109	33	ALL	349	20	0	0	1	58	47.34	0	0	0	1	8	8.44	0	1	1.44	0.0754091
ALL	2109	33	ALL	354	48	0	0	1	199	90.77	0	0	0	1	4	1.42	0.0777702	7	7.6	1.44329e-14
ALL	2109	33	ALL	445	11	0	0	1	22	27.14	0	0	0	1	0	0	1	2	4.94	3.92964e-07
ALL	2109	33	ALL	790	6	0	0	1	29	43.5	0	0	0	1	0	0	1	0	0	1
ALL	2109	33	ALL	871	9	0	0	1	24	36.07	0	0	0	1	0	0	1	0	0	1
ALL	2109	33	ALL	969	27	0	0	1	153	115.41	0	0	0	1	1	0	1	6	9.05	0
ALL	2109	33	ALL	1108	8	0	0	1	37	70.24	0	0	0	1	0	0	1	1	2.18	0.014495
ALL	2109	33	ALL	1194	34	0	0	1	166	121.06	0	0	0	1	2	0.61	0.27145	4	5.08	1.84846e-07
ALL	2109	33	ALL	1195	22	0	0	1	78	56.69	0	0	0	1	0	0	1	2	2.77	0.00282054
ALL	2109	33	ALL	1321	13	0	0	1	71	74.12	0	0	0	1	1	0.74	0.230771	1	1.88	0.0303176
ALL	2109	33	ALL	1753	13	2	1.63	0.052051	46	47.94	0	0	0	1	5	6.5	4.016e-11	0	0	1
ALL	2109	33	ALL	1806	24	0	0	1	129	87.92	0	0	0	1	2	1.08	0.139685	2	2.93	0.00167359
ALL	2109	33	ALL	2093	23	8	6.1	5.27754e-10	89	71.64	0	0	0	1	1	0.13	0.449866	1	1.33	0.092439
ALL	2109	33	ALL	2102	13	0	0	1	59	61.55	0	0	0	1	22	31	0	13	29.4	0
ALL	2109	33	ALL	2109	33	0	0	1	166	102.03	0	8	5.12	1.51967e-07	132	117.75	0	38	56.74	0
ALL	2109	33	ALL	2136	8	0	0	1	40	75.96	0	0	0	1	0	0	1	0	0	1
ALL	2109	33	ALL	2159	7	0	0	1	7	9.79	0	0	0	1	0	0	1	1	2.8	0.00256992
ALL	2109	33	ALL	2178	6	0	0	1	25	37.48	0	0	0	1	0	0	1	0	0	1
ALL	2109	33	ALL	2236	25	1	0	1	115	98.58	0	0	0	1	13	11.64	0	8	12.98	0
ALL	2109	33	ALL	2269	10	0	0	1	16	23.18	0	0	0	1	0	0	1	0	0	1
ALL	2109	33	ALL	2294	5	0	0	1	22	60.74	0	0	0	1	0	0	1	0	0	1
ALL	2109	33	ALL	2305	50	0	0	1	132	57.72	0	0	0	1	2	0.07	0.470981	6	6.14	4.01057e-10
ALL	2109	33	ALL	2887	8	2	2.4	0.00830838	23	43.58	0	0	0	1	0	0	1	0	0	1
ALL	2109	33	ALL	2916	10	1	0.8	0.211855	38	55.39	0	0	0	1	2	2.57	0.00512636	0	0	1
ALL	2109	33	ALL	3559	7	1	1.23	0.108736	19	26.88	0	0	0	1	0	0	1	1	2.8	0.00256992
ALL	2109	33	COM	127	8	0	0	1	8	14.43	0	0	0	1	0	0	1	0	0	1
ALL	2109	33	COM	256	12	0	0	1	24	29	0	0	0	1	0	0	1	2	4.63	1.80058e-06
ALL	2109	33	COM	703	21	0	0	1	26	24.7	0	0	0	1	0	0	1	0	0	1
ALL	2109	33	COM	741	37	0	0	1	82	53.14	0	2	0.59	0.275949	7	4.36	6.41907e-06	1	0.65	0.256689
ALL	2109	33	COR	9	12	0	0	1	33	37.08	0	0	0	1	0	0	1	0	0	1
ALL	2109	33	COR	41	10	0	0	1	75	94.61	0	0	0	1	5	7.03	1.06248e-12	4	9.78	0
ALL	2109	33	COR	58	13	0	0	1	57	46.12	0	0	0	1	1	0.72	0.23477	3	6.41	7.36415e-11
ALL	2109	33	COR	77	17	5	4.27	9.88224e-06	55	46.88	0	0	0	1	0	0	1	0	0	1
ALL	2109	33	COR	113	11	0	0	1	74	120.85	0	0	0	1	2	2.4	0.00829347	1	2.14	0.0160334
ALL	2109	33	COR	128	6	2	2.99	0.00138083	32	55.85	0	0	0	1	0	0	1	1	3.45	0.000284373
ALL	2109	33	COR	138	5	0	0	1	22	42.98	0	0	0	1	0	0	1	0	0	1
ALL	2109	33	COR	140	5	2	3.37	0.000382692	17	33.17	0	0	0	1	0	0	1	0	0	1
ALL	2109	33	COR	148	8	0	0	1	58	108.6	0	0	0	1	0	0	1	0	0	1
ALL	2109	33	COR	200	6	0	0	1	30	52.35	0	0	0	1	0	0	1	2	7.16	3.93019e-13
ALL	2109	33	COR	217	18	0	0	1	59	73.54	0	0	0	1	1	0.39	0.346448	0	0	1
ALL	2109	33	COR	261	14	0	0	1	49	47.3	0	2	1.69	0.0456181	5	6.07	6.54063e-10	0	0	1
ALL	2109	33	COR	262	14	2	1.44	0.0752787	23	22.06	0	0	0	1	2	2	0.0226771	2	4.23	1.16447e-05
ALL	2109	33	COR	272	28	0	0	1	123	80.15	0	0	0	1	1	0	1	2	2.61	0.00453605
ALL	2109	33	COR	295	29	2	0.61	0.272166	79	51.47	0	0	0	1	0	0	1	3	4.04	2.63168e-05
ALL	2109	33	COR	321	9	0	0	1	31	31.56	0	0	0	1	0	0	1	1	2.69	0.00355292
ALL	2109	33	COR	347	14	0	0	1	47	45.36	0	0	0	1	0	0	1	0	0	1
ALL	2109	33	COP	12	26	0	0	1	151	110.39	0	0	0	1	6	4.78	8.79661e-07	5	8.01	5.55112e-16
ALL	2109	33	COP	67	46	5	1.69	0.0450678	93	46.16	0	0	0	1	1	0	1	3	2.88	0.00200561
ALL	2109	33	COP	89	17	0	0	1	26	29.73	0	0	0	1	0	0	1	0	0	1
ALL	2109	33	COP	94	23	0	0	1	57	39.85	0	0	0	1	0	0	1	1	1.35	0.0880725
ALL	2109	33	COP	99	7	0	0	1	29	46.05	0	0	0	1	0	0	1	1	3.03	0.00123633
ALL	2109	33	COP	133	17	0	0	1	96	110.56	0	0	0	1	6	6.29	1.58287e-10	5	9.89	0
ALL	2109	33	COP	135	20	0	0	1	77	59.59	0	0	0	1	0	0	1	0	0	1
ALL	2109	33	CIR	0	36	16	8.87	0	241	129.72	0	0	0	1	4	2.08	0.018941	5	6.1	5.33054e-10
ALL	2109	33	CIR	11	7	1	1.05	0.147646	44	70.11	0	0	0	1	1	1.32	0.0929189	0	0	1
ALL	2109	33	FBU	5	15	9	9.1	0	88	107.45	0	2	1.57	0.0579909	5	5.59	1.1607e-08	4	8.11	2.22045e-16
ALL	2109	33	FBU	8	26	5	3.12	0.000899791	128	114.14	0	0	0	1	4	3.07	0.00108764	3	4.45	4.24853e-06
ALL	2109	33	FBU	10	12	2	1.84	0.0326917	58	96.72	0	0	0	1	1	0.81	0.209008	1	1.97	0.0242017
ALL	2109	33	FBU	29	7	0	0	1	38	80.64	0	0	0	1	0	0	1	0	0	1
ALL	2109	33	FBU	43	7	0	0	1	53	112.55	0	0	0	1	4	7.1	6.19504e-13	4	12.81	0
ALL	2109	33	FBU	49	5	3	5.9	1.82679e-09	22	31.42	0	0	0	1	0	0	1	2	7.44	4.95159e-14
ALL	2109	33	FB2U	6	46	0	0	1	108	50.95	0	0	0	1	8	4.5	3.39194e-06	1	0.55	0.289554
ALL	2109	33	FB2U	9	12	0	0	1	40	52.57	0	0	0	1	1	0.71	0.238375	4	10.12	0
ALL	2109	33	FB2U	26	47	0	0	1	105	59.78	0	0	0	1	2	0.13	0.447266	8	8.9	0
ALL	2109	33	FB2U	44	37	0	0	1	89	48.37	0	0	0	1	4	1.99	0.0232098	3	3.44	0.00028677
ALL	2109	33	FB2U	52	8	0	0	1	17	33.35	0	0	0	1	0	0	1	0	0	1
ALL	2109	33	FB2U	54	14	0	0	1	71	88.02	0	0	0	1	6	7.46	4.19664e-14	3	5.96	1.24937e-09
ALL	2109	33	FB2U	66	16	0	0	1	56	45.66	0	0	0	1	2	1.67	0.047027	2	4.02	2.8555e-05
ALL	2109	33	FB2U	74	12	0	0	1	38	49.93	0	0	0	1	2	2.09	0.0185272	4	10.12	0
ALL	2109	33	FFL	5	38	3	0.81	0.20944	223	120.59	0	0	0	1	2	0.43	0.332257	4	4.62	1.96473e-06
ALL	2109	33	FFL	7	17	4	3.23	0.000620087	127	155.17	0	0	0	1	3	2.61	0.00447888	6	12.24	0
ALL	2109	33	FFL	10	11	4	4.18	1.43079e-05	59	73.97	0	0	0	1	0	0	1	0	0	1
ALL	2109	33	FFL	11	24	0	0	1	166	171.52	0	0	0	1	1	0.1	0.460212	4	6.57	2.47898e-11
ALL	2109	33	FFL	57	5	0	0	1	33	84.84	0	0	0	1	0	0	1	0	0	1
ALL	2109	33	FFL	117	5	0	0	1	36	92.57	0	0	0	1	0	0	1	0	0	1
ALL	2136	8	ALL	120	12	0	0	1	5	14.92	0	0	0	1	0	0	1	0	0	1
ALL	2136	8	ALL	176	33	0	0	1	14	20.61	0	0	0	1	0	0	1	0	0	1
ALL	2136	8	ALL	232	14	0	0	1	17	37.98	0	0	0	1	0	0	1	0	0	1
ALL	2136	8	ALL	349	20	0	0	1	30	68.49	0	0	0	1	8	17.73	0	1	4.02	2.94782e-05
ALL	2136	8	ALL	354	48	0	0	1	67	86.54	0	0	0	1	2	2.29	0.0109782	2	4.38	6.01376e-06
ALL	2136	8	ALL	445	11	0	0	1	16	60	0	0	0	1	0	0	1	2	10.93	0
ALL	2136	8	ALL	790	6	0	0	1	5	23.24	0	0	0	1	0	0	1	0	0	1
ALL	2136	8	ALL	871	9	0	0	1	9	34.75	0	0	0	1	0	0	1	0	0	1
ALL	2136	8	ALL	969	27	0	0	1	60	146.85	0	0	0	1	0	0	1	2	6.32	1.29777e-10
ALL	2136	8	ALL	1108	8	0	0	1	19	74.36	0	0	0	1	0	0	1	1	6.34	1.16639e-10
ALL	2136	8	ALL	1194	34	0	0	1	62	84.74	0	0	0	1	0	0	1	1	2.53	0.00577074
ALL	2136	8	ALL	1195	22	0	0	1	44	86.76	0	0	0	1	0	0	1	1	4.06	2.50076e-05
ALL	2136	8	ALL	1321	13	0	0	1	23	73.32	0	0	0	1	0	0	1	0	0	1
ALL	2136	8	ALL	1753	13	0	0	1	23	73.32	0	0	0	1	1	2.26	0.0120183	0	0	1
ALL	2136	8	ALL	1806	24	0	0	1	44	91.5	0	0	0	1	0	0	1	0	0	1
ALL	2136	8	ALL	2093	23	1	1.41	0.0796533	44	115.56	0	0	0	1	0	0	1	1	3.97	3.58664e-05
ALL	2136	8	ALL	2102	13	0	0	1	7	22.2	0	0	0	1	0	0	1	0	0	1
ALL	2136	8	ALL	2109	33	0	0	1	40	59.25	0	0	0	1	0	0	1	0	0	1
ALL	2136	8	ALL	2136	8	0	0	1	22	86.13	0	0	0	1	8	30.26	0	2	12.83	0
ALL	2136	8	ALL	2159	7	0	0	1	7	21.98	0	0	0	1	0	0	1	1	4.81	7.35999e-07
ALL	2136	8	ALL	2178	6	0	0	1	11	51.28	0	0	0	1	0	0	1	0	0	1
ALL	2136	8	ALL	2236	25	0	0	1	28	52.93	0	0	0	1	0	0	1	2	6.31	1.42312e-10
ALL	2136	8	ALL	2269	10	0	0	1	8	30.28	0	0	0	1	0	0	1	0	0	1
ALL	2136	8	ALL	2294	5	0	0	1	6	43.37	0	0	0	1	0	0	1	0	0	1
ALL	2136	8	ALL	2305	50	0	0	1	58	71.98	0	0	0	1	0	0	1	1	1.92	0.0273819
ALL	2136	8	ALL	2887	8	0	0	1	9	35.15	0	0	0	1	0	0	1	0	0	1
ALL	2136	8	ALL	2916	10	0	0	1	11	41.69	0	0	0	1	0	0	1	0	0	1
ALL	2136	8	ALL	3559	7	1	3.36	0.000391556	7	21.98	0	0	0	1	0	0	1	0	0	1
ALL	2136	8	COM	127	8	0	0	1	2	8.44	0	0	0	1	0	0	1	0	0	1
ALL	2136	8	COM	256	12	0	0	1	18	57.53	0	0	0	1	0	0	1	2	8.8	0
ALL	2136	8	COM	703	21	0	0	1	19	44.69	0	0	0	1	0	0	1	0	0	1
ALL	2136	8	COM	741	37	0	0	1	29	57.86	0	0	0	1	0	0	1	0	0	1
ALL	2136	8	COR	9	12	0	0	1	15	53.96	0	0	0	1	0	0	1	0	0	1
ALL	2136	8	COR	41	10	0	0	1	17	70.39	0	0	0	1	0	0	1	0	0	1
ALL	2136	8	COR	58	13	0	0	1	27	82.93	0	0	0	1	0	0	1	1	4.76	9.56633e-07
ALL	2136	8	COR	77	17	1	1.69	0.0454016	26	49.28	0	0	0	1	0	0	1	0	0	1
ALL	2136	8	COR	113	11	0	0	1	24	89.09	0	0	0	1	0	0	1	0	0	1
ALL	2136	8	COR	128	6	1	3.9	4.71207e-05	12	70.08	0	0	0	1	0	0	1	1	7.56	1.9873e-14
ALL	2136	8	COR	138	5	0	0	1	15	105.52	0	0	0	1	0	0	1	0	0	1
ALL	2136	8	COR	140	5	0	0	1	4	28.06	0	0	0	1	0	0	1	0	0	1
ALL	2136	8	COR	148	8	0	0	1	25	105.38	0	0	0	1	0	0	1	1	6.34	1.16639e-10
ALL	2136	8	COR	200	6	0	0	1	15	87.62	0	0	0	1	0	0	1	2	15.25	0
ALL	2136	8	COR	217	18	0	0	1	32	53	0	0	0	1	0	0	1	0	0	1
ALL	2136	8	COR	261	14	0	0	1	12	47.86	0	0	0	1	0	0	1	0	0	1
ALL	2136	8	COR	262	14	0	0	1	7	27.86	0	0	0	1	0	0	1	0	0	1
ALL	2136	8	COR	272	28	0	0	1	31	52.34	0	0	0	1	3	5.15	1.33364e-07	0	0	1
ALL	2136	8	COR	295	29	0	0	1	43	77.83	0	0	0	1	12	22.77	0	2	6.03	8.11492e-10
ALL	2136	8	COR	321	9	0	0	1	17	65	0	0	0	1	0	0	1	0	0	1
ALL	2136	8	COR	347	14	0	0	1	24	95.86	0	0	0	1	0	0	1	0	0	1
ALL	2136	8	COP	12	26	0	0	1	40	59.1	0	0	0	1	0	0	1	0	0	1
ALL	2136	8	COP	67	46	2	2.01	0.0224014	43	45.14	0	0	0	1	1	0.83	0.204656	2	4.62	1.92753e-06
ALL	2136	8	COP	89	17	0	0	1	14	42.13	0	0	0	1	0	0	1	0	0	1
ALL	2136	8	COP	94	23	0	0	1	24	43.7	0	0	0	1	0	0	1	0	0	1
ALL	2136	8	COP	99	7	0	0	1	17	101.68	0	0	0	1	0	0	1	1	7.11	5.85754e-13
ALL	2136	8	COP	133	17	0	0	1	29	87.44	0	0	0	1	0	0	1	0	0	1
ALL	2136	8	COP	135	20	0	0	1	36	76.24	0	0	0	1	0	0	1	1	3.38	0.000360039
ALL	2136	8	CIR	0	36	5	6.46	5.1896e-11	92	104.99	0	0	0	1	0	0	1	1	2.42	0.00770384
ALL	2136	8	CIR	11	7	0	0	1	19	125.69	0	0	0	1	0	0	1	0	0	1
ALL	2136	8	FBU	5	15	2	3.77	8.30881e-05	18	67.21	0	0	0	1	0	0	1	0	0	1
ALL	2136	8	FBU	8	26	3	4.17	1.49172e-05	46	97.86	0	0	0	1	0	0	1	1	3.3	0.000491454
ALL	2136	8	FBU	10	12	1	2.37	0.00888754	16	66.55	0	0	0	1	0	0	1	0	0	1
ALL	2136	8	FBU	29	7	0	0	1	19	70.23	0	0	0	1	1	3.55	0.000190117	0	0	1
ALL	2136	8	FBU	43	7	0	0	1	12	44.3	0	0	0	1	0	0	1	0	0	1
ALL	2136	8	FBU	49	5	1	3.97	3.58292e-05	12	86.85	0	0	0	1	0	0	1	2	13.39	0
ALL	2136	8	FB2U	6	46	0	0	1	50	43.44	0	0	0	1	8	11.23	0	2	4.92	4.43642e-07
ALL	2136	8	FB2U	9	12	0	0	1	24	76.03	0	0	0	1	1	2.41	0.00806243	4	18.93	0
ALL	2136	8	FB2U	26	47	0	0	1	54	67.54	0	0	0	1	2	2.11	0.0176373	8	20.77	0
ALL	2136	8	FB2U	44	37	0	0	1	45	50.72	0	0	0	1	4	6.16	3.64498e-10	3	7.9	1.33227e-15
ALL	2136	8	FB2U	52	8	0	0	1	6	17.93	0	0	0	1	0	0	1	0	0	1
ALL	2136	8	FB2U	54	14	0	0	1	12	35.04	0	0	0	1	0	0	1	0	0	1
ALL	2136	8	FB2U	66	16	0	0	1	28	90.43	0	0	0	1	2	4.33	7.58205e-06	3	12.94	0
ALL	2136	8	FB2U	74	12	0	0	1	20	63.33	0	0	0	1	2	5.17	1.17985e-07	4	18.93	0
ALL	2136	8	FFL	5	38	1	0.8	0.211236	76	112.22	0	0	0	1	0	0	1	0	0	1
ALL	2136	8	FFL	7	17	0	0	1	40	80.32	0	0	0	1	0	0	1	0	0	1
ALL	2136	8	FFL	10	11	0	0	1	30	117.01	0	0	0	1	0	0	1	0	0	1
ALL	2136	8	FFL	11	24	0	0	1	53	100.78	0	0	0	1	0	0	1	1	3.27	0.000545473
ALL	2136	8	FFL	57	5	0	0	1	11	86.49	0	0	0	1	0	0	1	0	0	1
ALL	2136	8	FFL	117	5	0	0	1	11	86.49	0	0	0	1	0	0	1	0	0	1
ALL	2159	7	ALL	120	12	0	0	1	0	0	1	0	0	1	0	0	1	0	0	1
ALL	2159	7	ALL	176	33	0	0	1	1	1.82	0.0342764	0	0	1	0	0	1	1	2.75	0.00294539
ALL	2159	7	ALL	232	14	0	0	1	0	0	1	0	0	1	0	0	1	0	0	1
ALL	2159	7	ALL	349	20	0	0	1	7	21.9	0	0	0	1	0	0	1	1	4.01	3.05514e-05
ALL	2159	7	ALL	354	48	0	0	1	22	23.71	0	2	2.22	0.01336	0	0	1	3	7.87	1.88738e-15
ALL	2159	7	ALL	445	11	0	0	1	1	3.17	0.000775371	0	0	1	0	0	1	0	0	1
ALL	2159	7	ALL	790	6	0	0	1	1	5.07	2.01317e-07	0	0	1	0	0	1	1	7.33	1.16462e-13
ALL	2159	7	ALL	871	9	0	0	1	1	3.66	0.000127197	0	0	1	0	0	1	0	0	1
ALL	2159	7	ALL	969	27	0	0	1	26	44.78	0	0	0	1	0	0	1	2	5.7	5.96937e-09
ALL	2159	7	ALL	1108	8	0	0	1	1	3.98	3.51291e-05	0	0	1	0	0	1	1	7.11	5.85754e-13
ALL	2159	7	ALL	1194	34	0	0	1	13	19.44	0	0	0	1	0	0	1	1	2.75	0.00295182
ALL	2159	7	ALL	1195	22	0	0	1	12	28.71	0	0	0	1	0	0	1	1	3.4	0.000336024
ALL	2159	7	ALL	1321	13	0	0	1	8	37.4	0	4	10.38	0	28	82.79	0	1	4.35	6.89961e-06
ALL	2159	7	ALL	1753	13	0	0	1	2	9.23	0	0	0	1	0	0	1	1	4.35	6.89961e-06
ALL	2159	7	ALL	1806	24	0	0	1	14	32.67	0	0	0	1	0	0	1	0	0	1
ALL	2159	7	ALL	2093	23	1	1.63	0.0516531	8	13.9	0	0	0	1	0	0	1	0	0	1
ALL	2159	7	ALL	2102	13	0	0	1	5	23.31	0	4	10.38	0	17	50.15	0	1	4.35	6.89961e-06
ALL	2159	7	ALL	2109	33	0	0	1	7	14.14	0	0	0	1	0	0	1	1	2.75	0.00294539
ALL	2159	7	ALL	2136	8	0	0	1	7	28.57	0	0	0	1	0	0	1	1	7.11	5.85754e-13
ALL	2159	7	ALL	2159	7	0	0	1	6	33.4	0	4	14.35	0	24	95.75	0	0	0	1
ALL	2159	7	ALL	2178	6	0	0	1	0	0	1	0	0	1	0	0	1	1	7.33	1.16462e-13
ALL	2159	7	ALL	2236	25	0	0	1	6	17.5	0	0	0	1	0	0	1	0	0	1
ALL	2159	7	ALL	2269	10	0	0	1	1	3.79	7.5168e-05	0	0	1	0	0	1	0	0	1
ALL	2159	7	ALL	2294	5	0	0	1	1	4.47	3.82261e-06	0	0	1	0	0	1	0	0	1
ALL	2159	7	ALL	2305	50	0	0	1	17	21.66	0	0	0	1	0	0	1	0	0	1
ALL	2159	7	ALL	2887	8	0	0	1	0	0	1	0	0	1	0	0	1	0	0	1
ALL	2159	7	ALL	2916	10	0	0	1	0	0	1	0	0	1	0	0	1	0	0	1
ALL	2159	7	ALL	3559	7	0	0	1	2	11.05	0	0	0	1	0	0	1	0	0	1
ALL	2159	7	COM	127	8	0	0	1	0	0	1	0	0	1	0	0	1	0	0	1
ALL	2159	7	COM	256	12	0	0	1	1	3.54	0.000199729	0	0	1	0	0	1	0	0	1
ALL	2159	7	COM	703	21	0	0	1	0	0	1	0	0	1	0	0	1	0	0	1
ALL	2159	7	COM	741	37	0	0	1	1	0.96	0.169624	0	0	1	0	0	1	0	0	1
ALL	2159	7	COR	9	12	0	0	1	2	8.07	3.33067e-16	0	0	1	0	0	1	1	4.87	5.61711e-07
ALL	2159	7	COR	41	10	0	0	1	3	11.42	0	0	0	1	0	0	1	0	0	1
ALL	2159	7	COR	58	13	0	0	1	1	3.58	0.000171846	0	0	1	0	0	1	1	5.57	1.28128e-08
ALL	2159	7	COR	77	17	1	1.86	0.0315768	2	6.32	1.28703e-10	0	0	1	0	0	1	0	0	1
ALL	2159	7	COR	113	11	0	0	1	8	28.84	0	2	5.06	2.06363e-07	14	47.18	0	1	5.22	9.13075e-08
ALL	2159	7	COR	128	6	0	0	1	2	9.52	0	0	0	1	0	0	1	1	7.33	1.16462e-13
ALL	2159	7	COR	138	5	0	0	1	3	14.36	0	0	0	1	0	0	1	1	9.8	0
ALL	2159	7	COR	140	5	0	0	1	0	0	1	0	0	1	0	0	1	0	0	1
ALL	2159	7	COR	148	8	0	0	1	7	22.6	0	0	0	1	0	0	1	0	0	1
ALL	2159	7	COR	200	6	0	0	1	3	14.33	0	0	0	1	0	0	1	0	0	1
ALL	2159	7	COR	217	18	0	0	1	4	10.63	0	0	0	1	0	0	1	1	4.69	1.35819e-06
ALL	2159	7	COR	261	14	0	0	1	1	2.16	0.0155711	0	0	1	0	0	1	0	0	1
ALL	2159	7	COR	262	14	1	2.23	0.0128286	1	2.16	0.0155711	0	0	1	0	0	1	0	0	1
ALL	2159	7	COR	272	28	0	0	1	7	13.47	0	2	3.08	0.00103665	0	0	1	1	3.19	0.000719154
ALL	2159	7	COR	295	29	2	2.98	0.00144466	15	20.3	0	2	2.76	0.00287586	0	0	1	1	2.95	0.00159805
ALL	2159	7	COR	321	9	0	0	1	4	17.99	0	0	0	1	0	0	1	0	0	1
ALL	2159	7	COR	347	14	0	0	1	2	4.44	4.53243e-06	0	0	1	0	0	1	1	4.81	7.35999e-07
ALL	2159	7	COP	12	26	0	0	1	8	18.74	0	2	2.86	0.00211906	3	6.05	7.25687e-10	1	3.77	8.1571e-05
ALL	2159	7	COP	67	46	0	0	1	12	24.78	0	0	0	1	0	0	1	0	0	1
ALL	2159	7	COP	89	17	0	0	1	1	2.25	0.0121491	0	0	1	0	0	1	0	0	1
ALL	2159	7	COP	94	23	0	0	1	9	22.56	0	0	0	1	0	0	1	0	0	1
ALL	2159	7	COP	99	7	0	0	1	0	0	1	0	0	1	0	0	1	1	7.33	1.16462e-13
ALL	2159	7	COP	133	17	0	0	1	2	4.63	1.79912e-06	0	0	1	0	0	1	0	0	1
ALL	2159	7	COP	135	20	0	0	1	7	19.57	0	0	0	1	0	0	1	0	0	1
ALL	2159	7	CIR	0	36	4	5.39	3.57552e-08	28	35.44	0	2	2.31	0.0105282	0	0	1	2	5.82	2.90588e-09
ALL	2159	7	CIR	11	7	0	0	1	2	12.53	0	0	0	1	0	0	1	1	6.95	1.82188e-12
ALL	2159	7	FBU	5	15	2	4.36	6.50312e-06	1	2.53	0.00562623	0	0	1	0	0	1	0	0	1
ALL	2159	7	FBU	8	26	1	1.41	0.0787974	12	21.47	0	0	0	1	0	0	1	0	0	1
ALL	2159	7	FBU	10	12	1	2.38	0.00867908	6	23.12	0	0	0	1	0	0	1	0	0	1
ALL	2159	7	FBU	29	7	0	0	1	8	39.47	0	0	0	1	0	0	1	0	0	1
ALL	2159	7	FBU	43	7	0	0	1	1	4.82	7.29278e-07	0	0	1	0	0	1	0	0	1
ALL	2159	7	FBU	49	5	0	0	1	0	0	1	0	0	1	0	0	1	1	9.8	0
ALL	2159	7	FB2U	6	46	0	0	1	10	12.59	0	0	0	1	0	0	1	2	5.24	8.14139e-08
ALL	2159	7	FB2U	9	12	0	0	1	2	5.32	5.27635e-08	0	0	1	0	0	1	1	5.86	2.37901e-09
ALL	2159	7	FB2U	26	47	0	0	1	7	8.23	1.11022e-16	0	0	1	0	0	1	1	2.73	0.00320914
ALL	2159	7	FB2U	44	37	0	0	1	15	16.1	0	2	2.6	0.00471758	0	0	1	2	5.9	1.84508e-09
ALL	2159	7	FB2U	52	8	0	0	1	0	0	1	0	0	1	0	0	1	0	0	1
ALL	2159	7	FB2U	54	14	0	0	1	1	2.22	0.0130545	0	0	1	0	0	1	0	0	1
ALL	2159	7	FB2U	66	16	0	0	1	6	17.76	0	0	0	1	0	0	1	0	0	1
ALL	2159	7	FB2U	74	12	0	0	1	2	5.32	5.27635e-08	0	0	1	0	0	1	1	5.86	2.37901e-09
ALL	2159	7	FFL	5	38	2	2.48	0.00660123	25	28.45	0	2	2.34	0.00959224	0	0	1	0	0	1
ALL	2159	7	FFL	7	17	0	0	1	9	19.07	0	0	0	1	0	0	1	1	4.44	4.55663e-06
ALL	2159	7	FFL	10	11	0	0	1	8	39.65	0	0	0	1	0	0	1	0	0	1
ALL	2159	7	FFL	11	24	0	0	1	20	34.14	0	2	3.47	0.000260193	0	0	1	0	0	1
ALL	2159	7	FFL	57	5	0	0	1	3	23.53	0	0	0	1	0	0	1	0	0	1
ALL	2159	7	FFL	117	5	0	0	1	2	15.65	0	0	0	1	0	0	1	0	0	1
ALL	2178	6	ALL	120	12	0	0	1	7	24.78	0	12	31.97	0	17	55.11	0	7	44.43	0
ALL	2178	6	ALL	176	33	0	0	1	6	14.6	0	6	10.38	0	27	52.35	0	6	20.86	0
ALL	2178	6	ALL	232	14	0	0	1	8	36.54	0	0	0	1	0	0	1	0	0	1
ALL	2178	6	ALL	349	20	0	0	1	15	35.29	0	0	0	1	2	5.32	5.15928e-08	1	3.81	7.0711e-05
ALL	2178	6	ALL	354	48	0	0	1	61	95.72	0	0	0	1	1	1.14	0.126749	1	2.53	0.00572639
ALL	2178	6	ALL	445	11	0	0	1	14	62.1	0	0	0	1	3	10.41	0	3	16.22	0
ALL	2178	6	ALL	790	6	0	0	1	3	22.27	0	6	21.6	0	4	20.86	0	2	14.79	0
ALL	2178	6	ALL	871	9	0	0	1	4	21.29	0	0	0	1	0	0	1	0	0	1
ALL	2178	6	ALL	969	27	0	0	1	45	126.91	0	0	0	1	0	0	1	1	3.45	0.000284373
ALL	2178	6	ALL	1108	8	0	0	1	24	100.73	0	0	0	1	1	3.17	0.000763375	2	14.36	0
ALL	2178	6	ALL	1194	34	0	0	1	42	98.4	0	0	0	1	0	0	1	3	8.66	0
ALL	2178	6	ALL	1195	22	0	0	1	16	60.89	0	0	0	1	0	0	1	1	3.81	7.04874e-05
ALL	2178	6	ALL	1321	13	0	0	1	9	35.3	0	0	0	1	0	0	1	0	0	1
ALL	2178	6	ALL	1753	13	1	2.71	0.00332526	23	90.42	0	0	0	1	2	7.11	5.61995e-13	0	0	1
ALL	2178	6	ALL	1806	24	0	0	1	40	93.97	0	0	0	1	0	0	1	0	0	1
ALL	2178	6	ALL	2093	23	2	3.94	4.12139e-05	35	119.27	0	0	0	1	1	2.14	0.0160189	2	7.2	3.07754e-13
ALL	2178	6	ALL	2102	13	0	0	1	1	3.81	7.03068e-05	0	0	1	0	0	1	0	0	1
ALL	2178	6	ALL	2109	33	0	0	1	25	61.51	0	0	0	1	0	0	1	0	0	1
ALL	2178	6	ALL	2136	8	0	0	1	11	46.11	0	0	0	1	0	0	1	0	0	1
ALL	2178	6	ALL	2159	7	0	0	1	0	0	1	0	0	1	0	0	1	1	6.47	4.89371e-11
ALL	2178	6	ALL	2178	6	0	0	1	20	149.13	0	0	0	1	0	0	1	0	0	1
ALL	2178	6	ALL	2236	25	1	1.69	0.0456912	21	55.52	0	0	0	1	0	0	1	1	3.56	0.000188894
ALL	2178	6	ALL	2269	10	0	0	1	6	22.33	0	0	0	1	1	3.71	0.000103033	0	0	1
ALL	2178	6	ALL	2294	5	0	0	1	5	24.9	0	0	0	1	0	0	1	0	0	1
ALL	2178	6	ALL	2305	50	0	0	1	36	50.86	0	0	0	1	4	5.88	2.04335e-09	1	2.43	0.00762927
ALL	2178	6	ALL	2887	8	0	0	1	6	25.1	0	0	0	1	0	0	1	0	0	1
ALL	2178	6	ALL	2916	10	0	0	1	7	26.07	0	0	0	1	0	0	1	0	0	1
ALL	2178	6	ALL	3559	7	1	4.13	1.84494e-05	5	25.92	0	0	0	1	0	0	1	0	0	1
ALL	2178	6	COM	127	8	0	0	1	4	25.83	0	6	16.9	0	14	54.64	0	5	43.75	0
ALL	2178	6	COM	256	12	0	0	1	14	65.91	0	0	0	1	3	11.02	0	3	18.59	0
ALL	2178	6	COM	703	21	0	0	1	12	38.54	0	0	0	1	0	0	1	0	0	1
ALL	2178	6	COM	741	37	0	0	1	11	30.01	0	0	0	1	0	0	1	0	0	1
ALL	2178	6	COR	9	12	0	0	1	15	46.17	0	0	0	1	0	0	1	0	0	1
ALL	2178	6	COR	41	10	0	0	1	12	33.68	0	0	0	1	0	0	1	0	0	1
ALL	2178	6	COR	58	13	0	0	1	18	51.16	0	0	0	1	1	2.78	0.00271639	1	4.94	3.93707e-07
ALL	2178	6	COR	77	17	1	2.54	0.00558807	15	42.34	0	0	0	1	0	0	1	0	0	1
ALL	2178	6	COR	113	11	0	0	1	14	66.86	0	0	0	1	0	0	1	0	0	1
ALL	2178	6	COR	128	6	2	8.13	2.22045e-16	16	101.17	0	0	0	1	1	4.75	1.00471e-06	2	14.79	0
ALL	2178	6	COR	138	5	0	0	1	9	68.62	0	0	0	1	0	0	1	0	0	1
ALL	2178	6	COR	140	5	0	0	1	0	0	1	0	0	1	0	0	1	0	0	1
ALL	2178	6	COR	148	8	0	0	1	25	99.86	0	0	0	1	0	0	1	2	14.38	0
ALL	2178	6	COR	200	6	0	0	1	18	113.83	0	0	0	1	2	9.7	0	3	22.25	0
ALL	2178	6	COR	217	18	0	0	1	27	80.94	0	0	0	1	0	0	1	0	0	1
ALL	2178	6	COR	261	14	0	0	1	7	22.07	0	0	0	1	0	0	1	0	0	1
ALL	2178	6	COR	262	14	0	0	1	3	9.37	0	0	0	1	1	2.83	0.00230706	0	0	1
ALL	2178	6	COR	272	28	0	0	1	26	56.62	0	0	0	1	0	0	1	1	4.08	2.27528e-05
ALL	2178	6	COR	295	29	0	0	1	28	38.98	0	0	0	1	0	0	1	1	3.72	0.000100749
ALL	2178	6	COR	321	9	0	0	1	9	51.92	0	0	0	1	0	0	1	0	0	1
ALL	2178	6	COR	347	14	0	0	1	25	79.22	0	0	0	1	2	5.99	1.06623e-09	1	5.16	1.26761e-07
ALL	2178	6	COP	12	26	0	0	1	28	93.75	0	0	0	1	0	0	1	0	0	1
ALL	2178	6	COP	67	46	2	2.38	0.00858731	52	95.89	0	0	0	1	2	2.87	0.00208294	7	19.02	0
ALL	2178	6	COP	89	17	0	0	1	9	26.71	0	0	0	1	1	2.09	0.018398	0	0	1
ALL	2178	6	COP	94	23	0	0	1	13	18.96	0	0	0	1	0	0	1	0	0	1
ALL	2178	6	COP	99	7	0	0	1	20	74.78	0	0	0	1	1	3.52	0.000213565	2	14.36	0
ALL	2178	6	COP	133	17	0	0	1	21	62.53	0	0	0	1	0	0	1	1	3.69	0.00011378
ALL	2178	6	COP	135	20	0	0	1	18	44.7	0	0	0	1	0	0	1	0	0	1
ALL	2178	6	CIR	0	36	8	13.41	0	74	120.96	0	0	0	1	1	1.42	0.0774626	1	2.7	0.00351392
ALL	2178	6	CIR	11	7	0	0	1	14	61.54	0	0	0	1	0	0	1	0	0	1
ALL	2178	6	FBU	5	15	3	7.73	5.32907e-15	12	34.63	0	0	0	1	0	0	1	0	0	1
ALL	2178	6	FBU	8	26	3	5.18	1.12197e-07	33	54.8	0	0	0	1	0	0	1	1	3.35	0.000401949
ALL	2178	6	FBU	10	12	2	5.97	1.19611e-09	15	58.66	0	0	0	1	0	0	1	0	0	1
ALL	2178	6	FBU	29	7	0	0	1	12	59.88	0	0	0	1	0	0	1	0	0	1
ALL	2178	6	FBU	43	7	0	0	1	5	24.88	0	0	0	1	0	0	1	0	0	1
ALL	2178	6	FBU	49	5	2	10.5	0	10	86.88	0	0	0	1	0	0	1	3	28.47	0
ALL	2178	6	FB2U	6	46	0	0	1	25	59.72	0	6	8.2	1.11022e-16	9	14.84	0	3	7.52	2.72005e-14
ALL	2178	6	FB2U	9	12	0	0	1	30	94.19	0	0	0	1	6	18.04	0	6	34.3	0
ALL	2178	6	FB2U	26	47	0	0	1	42	71.72	0	0	0	1	8	12.47	0	9	26.95	0
ALL	2178	6	FB2U	44	37	0	0	1	34	50.64	0	0	0	1	4	7.7	6.88338e-15	3	9.47	0
ALL	2178	6	FB2U	52	8	0	0	1	1	4.15	1.66548e-05	0	0	1	0	0	1	0	0	1
ALL	2178	6	FB2U	54	14	0	0	1	4	14.91	0	0	0	1	0	0	1	0	0	1
ALL	2178	6	FB2U	66	16	0	0	1	18	64.82	0	0	0	1	0	0	1	4	21.1	0
ALL	2178	6	FB2U	74	12	0	0	1	21	65.88	0	0	0	1	4	11.93	0	6	34.3	0
ALL	2178	6	FFL	5	38	2	2.6	0.00461135	62	84.86	0	0	0	1	0	0	1	1	2.63	0.00425334
ALL	2178	6	FFL	7	17	1	2.13	0.0165234	22	53.78	0	0	0	1	0	0	1	0	0	1
ALL	2178	6	FFL	10	11	1	2.73	0.00313484	15	67.75	0	0	0	1	0	0	1	0	0	1
ALL	2178	6	FFL	11	24	0	0	1	36	136.17	0	0	0	1	0	0	1	2	6.62	1.78764e-11
ALL	2178	6	FFL	57	5	0	0	1	6	36.94	0	0	0	1	0	0	1	0	0	1
ALL	2178	6	FFL	117	5	0	0	1	7	43.11	0	0	0	1	0	0	1	0	0	1
ALL	2236	25	ALL	120	12	0	0	1	8	9.32	0	0	0	1	0	0	1	0	0	1
ALL	2236	25	ALL	176	33	0	0	1	19	13.3	0	0	0	1	0	0	1	0	0	1
ALL	2236	25	ALL	232	14	0	0	1	27	41.06	0	0	0	1	3	3.93	4.331e-05	5	13.58	0
ALL	2236	25	ALL	349	20	1	0.32	0.374484	58	71.25	0	0	0	1	9	10.59	0	0	0	1
ALL	2236	25	ALL	354	48	3	0.93	0.17519	189	102.89	0	0	0	1	4	1.99	0.0232984	6	7.62	1.25455e-14
ALL	2236	25	ALL	445	11	0	0	1	6	11.42	0	0	0	1	0	0	1	0	0	1
ALL	2236	25	ALL	790	6	0	0	1	14	35.85	0	0	0	1	0	0	1	0	0	1
ALL	2236	25	ALL	871	9	0	0	1	10	19.25	0	0	0	1	0	0	1	0	0	1
ALL	2236	25	ALL	969	27	1	0.09	0.466118	141	135.93	0	0	0	1	1	0.21	0.416455	4	6.6	2.09571e-11
ALL	2236	25	ALL	1108	8	1	1.46	0.0728254	27	44.17	0	0	0	1	0	0	1	0	0	1
ALL	2236	25	ALL	1194	34	3	1.53	0.0634976	142	108.24	0	2	0.9	0.18309	3	2.1	0.0178821	6	10.03	0
ALL	2236	25	ALL	1195	22	0	0	1	56	57.39	0	0	0	1	0	0	1	0	0	1
ALL	2236	25	ALL	1321	13	2	2.21	0.013669	71	102.52	0	0	0	1	1	0.88	0.190636	1	2.39	0.00843231
ALL	2236	25	ALL	1753	13	4	4.98	3.16966e-07	25	35.95	0	0	0	1	2	2.36	0.0092107	3	7.84	2.22045e-15
ALL	2236	25	ALL	1806	24	3	2.21	0.0134717	140	133.43	0	0	0	1	3	2.63	0.00423372	2	3.22	0.000643885
ALL	2236	25	ALL	2093	23	8	7.46	4.26326e-14	93	110.58	0	0	0	1	1	0.41	0.34023	2	3.42	0.000313557
ALL	2236	25	ALL	2102	13	1	0.82	0.206195	58	83.71	0	0	0	1	8	11.25	0	6	16.01	0
ALL	2236	25	ALL	2109	33	1	0	1	115	82.22	0	0	0	1	13	11.22	0	8	13.58	0
ALL	2236	25	ALL	2136	8	0	0	1	28	45.81	0	0	0	1	0	0	1	2	5.91	1.74069e-09
ALL	2236	25	ALL	2159	7	0	0	1	6	10.24	0	0	0	1	0	0	1	0	0	1
ALL	2236	25	ALL	2178	6	1	1.48	0.0693145	21	53.85	0	0	0	1	0	0	1	1	3.95	3.90756e-05
ALL	2236	25	ALL	2236	25	18	16.13	0	122	102.14	0	2	1.26	0.104569	4	3.85	5.87491e-05	20	37.65	0
ALL	2236	25	ALL	2269	10	0	0	1	14	25.64	0	0	0	1	0	0	1	0	0	1
ALL	2236	25	ALL	2294	5	0	0	1	17	58.44	0	0	0	1	0	0	1	0	0	1
ALL	2236	25	ALL	2305	50	0	0	1	89	44.1	0	0	0	1	2	0.51	0.306628	4	4.62	1.96473e-06
ALL	2236	25	ALL	2887	8	3	5.28	6.48892e-08	13	21.18	0	0	0	1	2	3.76	8.65759e-05	0	0	1
ALL	2236	25	ALL	2916	10	2	2.47	0.00678892	23	42.27	0	0	0	1	1	1.34	0.0894766	2	6.15	3.91374e-10
ALL	2236	25	ALL	3559	7	3	5.36	4.09404e-08	21	36.19	0	0	0	1	0	0	1	1	3.25	0.000578807
ALL	2236	25	COM	127	8	0	0	1	6	15.43	0	0	0	1	0	0	1	0	0	1
ALL	2236	25	COM	256	12	0	0	1	6	9.04	0	0	0	1	0	0	1	0	0	1
ALL	2236	25	COM	703	21	1	0.28	0.389295	8	7.29	1.55875e-13	0	0	1	0	0	1	0	0	1
ALL	2236	25	COM	741	37	3	1.34	0.0899694	20	14.01	0	0	0	1	14	11.74	0	21	32.95	0
ALL	2236	25	COR	9	12	0	0	1	25	33.85	0	0	0	1	0	0	1	1	2.59	0.00480657
ALL	2236	25	COR	41	10	1	1.1	0.136519	57	99.07	0	0	0	1	1	1.36	0.0873062	2	5.83	2.7082e-09
ALL	2236	25	COR	58	13	0	0	1	62	71.2	0	0	0	1	0	0	1	1	2.24	0.0124132
ALL	2236	25	COR	77	17	18	19.15	0	63	73.95	0	0	0	1	0	0	1	1	1.78	0.0374189
ALL	2236	25	COR	113	11	2	2.27	0.0114751	79	157.46	0	0	0	1	2	3.11	0.000949934	1	2.7	0.00343552
ALL	2236	25	COR	128	6	6	12.2	0	20	37.77	0	0	0	1	0	0	1	0	0	1
ALL	2236	25	COR	138	5	0	0	1	13	48.51	0	0	0	1	0	0	1	0	0	1
ALL	2236	25	COR	140	5	1	1.87	0.0307248	7	26.04	0	0	0	1	0	0	1	0	0	1
ALL	2236	25	COR	148	8	1	1.49	0.067821	51	83.85	0	0	0	1	1	1.68	0.0466554	4	14.04	0
ALL	2236	25	COR	200	6	1	1.69	0.0454016	29	54.85	0	0	0	1	0	0	1	0	0	1
ALL	2236	25	COR	217	18	1	0.44	0.330498	46	54.87	0	0	0	1	1	0.65	0.2563	1	1.89	0.0292986
ALL	2236	25	COR	261	14	0	0	1	26	34.46	0	0	0	1	0	0	1	0	0	1
ALL	2236	25	COR	262	14	2	1.89	0.0291115	15	19.77	0	0	0	1	0	0	1	0	0	1
ALL	2236	25	COR	272	28	2	0.92	0.179831	99	94.87	0	0	0	1	1	0.18	0.42716	4	7.06	8.17679e-13
ALL	2236	25	COR	295	29	3	1.68	0.0462647	68	52.5	0	0	0	1	0	0	1	0	0	1
ALL	2236	25	COR	321	9	0	0	1	28	43.42	0	0	0	1	0	0	1	0	0	1
ALL	2236	25	COR	347	14	1	0.65	0.258773	47	62.49	0	0	0	1	0	0	1	2	5.02	2.59953e-07
ALL	2236	25	COP	12	26	1	0.15	0.440559	119	102.75	0	0	0	1	3	2.61	0.00458695	5	9.22	0
ALL	2236	25	COP	67	46	2	0.29	0.387334	131	67.2	0	2	0.61	0.270179	2	0.53	0.298344	10	13.86	0
ALL	2236	25	COP	89	17	0	0	1	23	19.86	0	0	0	1	0	0	1	0	0	1
ALL	2236	25	COP	94	23	0	0	1	31	31.58	0	0	0	1	0	0	1	0	0	1
ALL	2236	25	COP	99	7	0	0	1	19	37.33	0	0	0	1	0	0	1	0	0	1
ALL	2236	25	COP	133	17	2	1.7	0.044202	96	83.61	0	0	0	1	4	4.75	1.01027e-06	5	11.92	0
ALL	2236	25	COP	135	20	1	0.34	0.367414	63	77.05	0	0	0	1	0	0	1	3	6.17	3.47916e-10
ALL	2236	25	CIR	0	36	26	19.25	0	271	239.06	0	0	0	1	3	1.84	0.0328406	6	8.83	0
ALL	2236	25	CIR	11	7	0	0	1	33	71.41	0	0	0	1	0	0	1	1	3.25	0.000584211
ALL	2236	25	FBU	5	15	16	18.34	0	65	67.14	0	0	0	1	2	2.18	0.0146799	4	8.97	0
ALL	2236	25	FBU	8	26	8	6.81	5.03486e-12	123	133.68	0	0	0	1	2	1.44	0.0749599	2	3.13	0.000870623
ALL	2236	25	FBU	10	12	5	6.31	1.36747e-10	69	104.48	0	0	0	1	1	1.18	0.118193	2	6.23	2.35073e-10
ALL	2236	25	FBU	29	7	1	1.46	0.072516	43	84.95	0	0	0	1	0	0	1	1	3.21	0.000657826
ALL	2236	25	FBU	43	7	1	1.46	0.072516	41	80.99	0	0	0	1	1	1.78	0.0374806	4	13.67	0
ALL	2236	25	FBU	49	5	4	8.65	0	13	31.1	0	0	0	1	0	0	1	0	0	1
ALL	2236	25	FB2U	6	46	1	0	1	87	51.59	0	0	0	1	10	7.28	1.65756e-13	1	0.69	0.244835
ALL	2236	25	FB2U	9	12	0	0	1	21	37.93	0	0	0	1	0	0	1	0	0	1
ALL	2236	25	FB2U	26	47	0	0	1	69	46.75	0	0	0	1	1	0	1	0	0	1
ALL	2236	25	FB2U	44	37	1	0	1	82	57.66	0	0	0	1	7	5.49	2.02259e-08	0	0	1
ALL	2236	25	FB2U	52	8	0	0	1	7	12.54	0	0	0	1	0	0	1	0	0	1
ALL	2236	25	FB2U	54	14	2	1.95	0.0258657	47	70.03	0	0	0	1	6	8.35	0	4	9.84	0
ALL	2236	25	FB2U	66	16	0	0	1	45	45.87	0	0	0	1	2	2.26	0.011856	8	19.33	0
ALL	2236	25	FB2U	74	12	0	0	1	28	50.66	0	0	0	1	1	1.19	0.117947	0	0	1
ALL	2236	25	FFL	5	38	11	7.28	1.64313e-13	199	154.79	0	0	0	1	1	0	1	5	7.53	2.45359e-14
ALL	2236	25	FFL	7	17	11	11.6	0	124	146.84	0	0	0	1	3	3.61	0.000151232	6	13.3	0
ALL	2236	25	FFL	10	11	9	12.93	0	57	94.15	0	0	0	1	0	0	1	4	11.25	0
ALL	2236	25	FFL	11	24	1	0.18	0.42709	130	117.82	0	0	0	1	1	0.34	0.366228	6	11.84	0
ALL	2236	25	FFL	57	5	1	2.07	0.0190782	26	105.1	0	0	0	1	0	0	1	3	13.19	0
ALL	2236	25	FFL	117	5	1	2.07	0.0190782	31	125.34	0	0	0	1	0	0	1	1	4.26	1.02705e-05
ALL	2269	10	ALL	120	12	0	0	1	2	4.98	3.23313e-07	0	0	1	8	20.13	0	0	0	1
ALL	2269	10	ALL	176	33	0	0	1	6	5.79	3.45629e-09	2	2.12	0.0169054	19	30.11	0	0	0	1
ALL	2269	10	ALL	232	14	0	0	1	1	2.51	0.00595458	0	0	1	0	0	1	0	0	1
ALL	2269	10	ALL	349	20	0	0	1	25	65.39	0	8	12.92	0	35	66.2	0	0	0	1
ALL	2269	10	ALL	354	48	0	0	1	38	43.52	0	2	1.7	0.0445655	7	7.99	6.66134e-16	0	0	1
ALL	2269	10	ALL	445	11	0	0	1	0	0	1	0	0	1	0	0	1	0	0	1
ALL	2269	10	ALL	790	6	0	0	1	4	26.35	0	0	0	1	5	19.28	0	0	0	1
ALL	2269	10	ALL	871	9	0	0	1	1	2.99	0.00140653	0	0	1	0	0	1	0	0	1
ALL	2269	10	ALL	969	27	0	0	1	27	34.65	0	0	0	1	0	0	1	0	0	1
ALL	2269	10	ALL	1108	8	0	0	1	4	12.53	0	0	0	1	0	0	1	0	0	1
ALL	2269	10	ALL	1194	34	0	0	1	25	52.49	0	0	0	1	0	0	1	0	0	1
ALL	2269	10	ALL	1195	22	0	0	1	14	20.14	0	0	0	1	0	0	1	0	0	1
ALL	2269	10	ALL	1321	13	0	0	1	9	16.54	0	0	0	1	0	0	1	0	0	1
ALL	2269	10	ALL	1753	13	0	0	1	5	9.12	0	0	0	1	0	0	1	0	0	1
ALL	2269	10	ALL	1806	24	0	0	1	31	53.35	0	4	5.82	2.96959e-09	4	6.7	1.04854e-11	0	0	1
ALL	2269	10	ALL	2093	23	0	0	1	19	36.73	0	4	5.48	2.18309e-08	1	1.37	0.0846757	0	0	1
ALL	2269	10	ALL	2102	13	0	0	1	4	7.27	1.86073e-13	0	0	1	0	0	1	0	0	1
ALL	2269	10	ALL	2109	33	0	0	1	16	15.74	0	0	0	1	0	0	1	0	0	1
ALL	2269	10	ALL	2136	8	0	0	1	8	25.19	0	0	0	1	0	0	1	0	0	1
ALL	2269	10	ALL	2159	7	0	0	1	1	3.43	0.000301671	0	0	1	0	0	1	0	0	1
ALL	2269	10	ALL	2178	6	0	0	1	6	39.6	0	0	0	1	1	3.65	0.000129929	0	0	1
ALL	2269	10	ALL	2236	25	0	0	1	14	23.53	0	0	0	1	0	0	1	0	0	1
ALL	2269	10	ALL	2269	10	0	0	1	24	76.77	0	12	25.2	0	22	61.99	0	0	0	1
ALL	2269	10	ALL	2294	5	0	0	1	1	4.67	1.50705e-06	0	0	1	0	0	1	0	0	1
ALL	2269	10	ALL	2305	50	0	0	1	19	19.5	0	0	0	1	0	0	1	0	0	1
ALL	2269	10	ALL	2887	8	0	0	1	0	0	1	0	0	1	0	0	1	0	0	1
ALL	2269	10	ALL	2916	10	0	0	1	2	6.25	2.01057e-10	0	0	1	0	0	1	0	0	1
ALL	2269	10	ALL	3559	7	2	6.34	1.16574e-10	8	28.52	0	0	0	1	0	0	1	0	0	1
ALL	2269	10	COM	127	8	0	0	1	2	8.66	0	0	0	1	8	23.63	0	0	0	1
ALL	2269	10	COM	256	12	0	0	1	0	0	1	0	0	1	0	0	1	0	0	1
ALL	2269	10	COM	703	21	0	0	1	1	1.48	0.069347	0	0	1	0	0	1	0	0	1
ALL	2269	10	COM	741	37	0	0	1	3	4.63	1.81143e-06	0	0	1	0	0	1	0	0	1
ALL	2269	10	COR	9	12	0	0	1	5	14.23	0	0	0	1	0	0	1	0	0	1
ALL	2269	10	COR	41	10	0	0	1	10	28.9	0	0	0	1	0	0	1	0	0	1
ALL	2269	10	COR	58	13	0	0	1	15	38.89	0	6	11.78	0	6	14.32	0	0	0	1
ALL	2269	10	COR	77	17	1	1.46	0.0720143	7	12.68	0	0	0	1	0	0	1	0	0	1
ALL	2269	10	COR	113	11	0	0	1	9	26.69	0	0	0	1	0	0	1	0	0	1
ALL	2269	10	COR	128	6	1	3.25	0.000578807	4	18.4	0	0	0	1	0	0	1	0	0	1
ALL	2269	10	COR	138	5	0	0	1	3	16.64	0	0	0	1	0	0	1	0	0	1
ALL	2269	10	COR	140	5	0	0	1	0	0	1	0	0	1	0	0	1	0	0	1
ALL	2269	10	COR	148	8	0	0	1	13	40.62	0	0	0	1	0	0	1	0	0	1
ALL	2269	10	COR	200	6	0	0	1	7	32.29	0	0	0	1	0	0	1	0	0	1
ALL	2269	10	COR	217	18	0	0	1	5	11.94	0	0	0	1	0	0	1	0	0	1
ALL	2269	10	COR	261	14	0	0	1	2	5.05	2.18197e-07	0	0	1	0	0	1	0	0	1
ALL	2269	10	COR	262	14	0	0	1	0	0	1	0	0	1	0	0	1	0	0	1
ALL	2269	10	COR	272	28	0	0	1	16	24.24	0	0	0	1	0	0	1	0	0	1
ALL	2269	10	COR	295	29	1	0.89	0.187246	13	24.96	0	0	0	1	0	0	1	0	0	1
ALL	2269	10	COR	321	9	0	0	1	5	21.32	0	0	0	1	0	0	1	0	0	1
ALL	2269	10	COR	347	14	0	0	1	8	20.76	0	0	0	1	1	2.14	0.0163528	0	0	1
ALL	2269	10	COP	12	26	0	0	1	18	23.66	0	2	2.53	0.00571406	0	0	1	0	0	1
ALL	2269	10	COP	67	46	0	0	1	23	19.35	0	6	5.52	1.7433e-08	5	5.48	2.1845e-08	0	0	1
ALL	2269	10	COP	89	17	0	0	1	42	85.89	0	12	21.86	0	14	30.01	0	0	0	1
ALL	2269	10	COP	94	23	0	0	1	4	8.07	3.33067e-16	0	0	1	0	0	1	0	0	1
ALL	2269	10	COP	99	7	0	0	1	4	19.48	0	0	0	1	0	0	1	0	0	1
ALL	2269	10	COP	133	17	0	0	1	19	38.76	0	2	3.41	0.000329727	0	0	1	0	0	1
ALL	2269	10	COP	135	20	0	0	1	6	14.55	0	0	0	1	0	0	1	0	0	1
ALL	2269	10	CIR	0	36	2	1.75	0.0401605	41	34.64	0	0	0	1	1	0.98	0.162583	0	0	1
ALL	2269	10	CIR	11	7	0	0	1	8	40.66	0	0	0	1	0	0	1	0	0	1
ALL	2269	10	FBU	5	15	1	1.55	0.0601392	4	10.71	0	0	0	1	0	0	1	0	0	1
ALL	2269	10	FBU	8	26	0	0	1	12	23.07	0	0	0	1	0	0	1	0	0	1
ALL	2269	10	FBU	10	12	0	0	1	5	14.5	0	0	0	1	0	0	1	0	0	1
ALL	2269	10	FBU	29	7	0	0	1	9	39.5	0	0	0	1	0	0	1	0	0	1
ALL	2269	10	FBU	43	7	0	0	1	3	13.07	0	0	0	1	0	0	1	0	0	1
ALL	2269	10	FBU	49	5	0	0	1	2	8.28	1.11022e-16	0	0	1	0	0	1	0	0	1
ALL	2269	10	FB2U	6	46	0	0	1	27	17.99	0	6	6.25	2.08916e-10	46	62.29	0	0	0	1
ALL	2269	10	FB2U	9	12	0	0	1	4	11.3	0	0	0	1	0	0	1	0	0	1
ALL	2269	10	FB2U	26	47	0	0	1	11	11.44	0	0	0	1	3	3.38	0.000365451	0	0	1
ALL	2269	10	FB2U	44	37	0	0	1	16	18.46	0	0	0	1	18	24.35	0	0	0	1
ALL	2269	10	FB2U	52	8	0	0	1	1	3.05	0.00113995	0	0	1	0	0	1	0	0	1
ALL	2269	10	FB2U	54	14	0	0	1	4	11.56	0	0	0	1	0	0	1	0	0	1
ALL	2269	10	FB2U	66	16	0	0	1	3	8.87	0	0	0	1	0	0	1	0	0	1
ALL	2269	10	FB2U	74	12	0	0	1	5	14.17	0	0	0	1	3	7.45	4.79616e-14	0	0	1
ALL	2269	10	FFL	5	38	1	0.6	0.274657	42	63.84	0	0	0	1	0	0	1	0	0	1
ALL	2269	10	FFL	7	17	0	0	1	17	35.97	0	0	0	1	0	0	1	0	0	1
ALL	2269	10	FFL	10	11	0	0	1	11	42.64	0	0	0	1	0	0	1	0	0	1
ALL	2269	10	FFL	11	24	0	0	1	24	37.86	0	0	0	1	0	0	1	0	0	1
ALL	2269	10	FFL	57	5	0	0	1	4	12.57	0	0	0	1	0	0	1	0	0	1
ALL	2269	10	FFL	117	5	0	0	1	4	12.57	0	0	0	1	0	0	1	0	0	1
ALL	2294	5	ALL	120	12	0	0	1	0	0	1	0	0	1	0	0	1	0	0	1
ALL	2294	5	ALL	176	33	0	0	1	0	0	1	0	0	1	0	0	1	0	0	1
ALL	2294	5	ALL	232	14	0	0	1	14	47.18	0	0	0	1	0	0	1	0	0	1
ALL	2294	5	ALL	349	20	0	0	1	7	19.06	0	0	0	1	0	0	1	0	0	1
ALL	2294	5	ALL	354	48	0	0	1	28	44.55	0	0	0	1	0	0	1	0	0	1
ALL	2294	5	ALL	445	11	0	0	1	0	0	1	0	0	1	0	0	1	0	0	1
ALL	2294	5	ALL	790	6	0	0	1	1	4.9	4.79183e-07	0	0	1	0	0	1	0	0	1
ALL	2294	5	ALL	871	9	0	0	1	1	6.78	6.0375e-12	0	0	1	0	0	1	0	0	1
ALL	2294	5	ALL	969	27	0	0	1	28	60.68	0	0	0	1	0	0	1	0	0	1
ALL	2294	5	ALL	1108	8	0	0	1	3	18.89	0	0	0	1	0	0	1	0	0	1
ALL	2294	5	ALL	1194	34	0	0	1	28	52.38	0	0	0	1	0	0	1	0	0	1
ALL	2294	5	ALL	1195	22	0	0	1	12	25.4	0	0	0	1	0	0	1	0	0	1
ALL	2294	5	ALL	1321	13	0	0	1	13	41.4	0	0	0	1	0	0	1	0	0	1
ALL	2294	5	ALL	1753	13	1	2.71	0.00335962	7	22.23	0	0	0	1	0	0	1	0	0	1
ALL	2294	5	ALL	1806	24	0	0	1	25	76.51	0	0	0	1	0	0	1	0	0	1
ALL	2294	5	ALL	2093	23	3	7.42	5.63993e-14	12	42.23	0	0	0	1	0	0	1	0	0	1
ALL	2294	5	ALL	2102	13	0	0	1	9	28.62	0	0	0	1	0	0	1	0	0	1
ALL	2294	5	ALL	2109	33	0	0	1	22	92.25	0	0	0	1	0	0	1	0	0	1
ALL	2294	5	ALL	2136	8	0	0	1	6	37.88	0	0	0	1	0	0	1	0	0	1
ALL	2294	5	ALL	2159	7	0	0	1	1	5.14	1.35296e-07	0	0	1	0	0	1	0	0	1
ALL	2294	5	ALL	2178	6	0	0	1	5	24.9	0	0	0	1	0	0	1	0	0	1
ALL	2294	5	ALL	2236	25	0	0	1	17	31.1	0	0	0	1	0	0	1	0	0	1
ALL	2294	5	ALL	2269	10	0	0	1	1	7.75	4.66294e-15	0	0	1	0	0	1	0	0	1
ALL	2294	5	ALL	2294	5	0	0	1	4	24.59	0	0	0	1	6	34.13	0	6	54.44	0
ALL	2294	5	ALL	2305	50	0	0	1	22	49.22	0	0	0	1	0	0	1	0	0	1
ALL	2294	5	ALL	2887	8	1	3.57	0.000175687	1	6.23	2.27079e-10	0	0	1	0	0	1	0	0	1
ALL	2294	5	ALL	2916	10	1	3.37	0.000369689	10	78.61	0	0	0	1	0	0	1	0	0	1
ALL	2294	5	ALL	3559	7	0	0	1	5	26.31	0	0	0	1	0	0	1	0	0	1
ALL	2294	5	COM	127	8	0	0	1	0	0	1	0	0	1	0	0	1	0	0	1
ALL	2294	5	COM	256	12	0	0	1	0	0	1	0	0	1	0	0	1	0	0	1
ALL	2294	5	COM	703	21	0	0	1	1	1.57	0.058491	0	0	1	0	0	1	0	0	1
ALL	2294	5	COM	741	37	0	0	1	17	39.98	0	0	0	1	0	0	1	0	0	1
ALL	2294	5	COR	9	12	0	0	1	4	14.64	0	0	0	1	0	0	1	0	0	1
ALL	2294	5	COR	41	10	0	0	1	16	67.1	0	0	0	1	0	0	1	0	0	1
ALL	2294	5	COR	58	13	0	0	1	9	38	0	0	0	1	0	0	1	0	0	1
ALL	2294	5	COR	77	17	3	8.73	0	11	24.91	0	0	0	1	0	0	1	0	0	1
ALL	2294	5	COR	113	11	0	0	1	14	64.34	0	0	0	1	0	0	1	0	0	1
ALL	2294	5	COR	128	6	0	0	1	5	31.54	0	0	0	1	0	0	1	0	0	1
ALL	2294	5	COR	138	5	0	0	1	5	49.43	0	0	0	1	0	0	1	0	0	1
ALL	2294	5	COR	140	5	0	0	1	5	49.43	0	0	0	1	0	0	1	0	0	1
ALL	2294	5	COR	148	8	0	0	1	15	85.1	0	0	0	1	0	0	1	0	0	1
ALL	2294	5	COR	200	6	0	0	1	6	37.87	0	0	0	1	0	0	1	0	0	1
ALL	2294	5	COR	217	18	0	0	1	8	31.56	0	0	0	1	0	0	1	0	0	1
ALL	2294	5	COR	261	14	0	0	1	17	90.79	0	0	0	1	0	0	1	0	0	1
ALL	2294	5	COR	262	14	0	0	1	5	26.61	0	0	0	1	0	0	1	0	0	1
ALL	2294	5	COR	272	28	0	0	1	17	35.49	0	0	0	1	0	0	1	0	0	1
ALL	2294	5	COR	295	29	0	0	1	14	32.61	0	0	0	1	0	0	1	0	0	1
ALL	2294	5	COR	321	9	0	0	1	7	26.39	0	0	0	1	0	0	1	0	0	1
ALL	2294	5	COR	347	14	0	0	1	5	26.61	0	0	0	1	0	0	1	0	0	1
ALL	2294	5	COP	12	26	0	0	1	20	48.72	0	0	0	1	0	0	1	0	0	1
ALL	2294	5	COP	67	46	0	0	1	14	27.85	0	0	0	1	0	0	1	0	0	1
ALL	2294	5	COP	89	17	0	0	1	2	7.27	1.84186e-13	0	0	1	0	0	1	0	0	1
ALL	2294	5	COP	94	23	0	0	1	3	10.3	0	0	0	1	0	0	1	0	0	1
ALL	2294	5	COP	99	7	0	0	1	4	26.22	0	0	0	1	0	0	1	0	0	1
ALL	2294	5	COP	133	17	0	0	1	15	55.41	0	0	0	1	0	0	1	0	0	1
ALL	2294	5	COP	135	20	0	0	1	10	31.28	0	0	0	1	0	0	1	0	0	1
ALL	2294	5	CIR	0	36	4	6.71	9.71812e-12	51	136.88	0	0	0	1	0	0	1	0	0	1
ALL	2294	5	CIR	11	7	0	0	1	8	43.85	0	0	0	1	1	5.14	1.38619e-07	0	0	1
ALL	2294	5	FBU	5	15	2	5.25	7.51966e-08	21	65.47	0	0	0	1	0	0	1	1	5.75	4.58081e-09
ALL	2294	5	FBU	8	26	0	0	1	21	32.38	0	0	0	1	0	0	1	0	0	1
ALL	2294	5	FBU	10	12	0	0	1	6	37.14	0	0	0	1	0	0	1	0	0	1
ALL	2294	5	FBU	29	7	0	0	1	8	84.12	0	0	0	1	0	0	1	0	0	1
ALL	2294	5	FBU	43	7	0	0	1	12	126.22	0	0	0	1	1	4.7	1.31643e-06	0	0	1
ALL	2294	5	FBU	49	5	1	5.16	1.26761e-07	3	17.76	0	0	0	1	0	0	1	0	0	1
ALL	2294	5	FB2U	6	46	0	0	1	10	12.37	0	0	0	1	0	0	1	0	0	1
ALL	2294	5	FB2U	9	12	0	0	1	3	15.26	0	0	0	1	0	0	1	0	0	1
ALL	2294	5	FB2U	26	47	0	0	1	10	15.65	0	0	0	1	0	0	1	0	0	1
ALL	2294	5	FB2U	44	37	0	0	1	12	16.48	0	0	0	1	0	0	1	0	0	1
ALL	2294	5	FB2U	52	8	0	0	1	1	7.12	5.27245e-13	0	0	1	0	0	1	0	0	1
ALL	2294	5	FB2U	54	14	0	0	1	10	51.4	0	0	0	1	0	0	1	1	5.47	2.26385e-08
ALL	2294	5	FB2U	66	16	0	0	1	10	51.4	0	0	0	1	0	0	1	0	0	1
ALL	2294	5	FB2U	74	12	0	0	1	3	15.26	0	0	0	1	0	0	1	0	0	1
ALL	2294	5	FFL	5	38	1	1.33	0.0918868	41	62.33	0	0	0	1	0	0	1	0	0	1
ALL	2294	5	FFL	7	17	2	5.07	1.98823e-07	25	72.78	0	0	0	1	0	0	1	0	0	1
ALL	2294	5	FFL	10	11	2	7.36	9.37028e-14	14	57.71	0	0	0	1	0	0	1	0	0	1
ALL	2294	5	FFL	11	24	0	0	1	25	50.26	0	0	0	1	0	0	1	0	0	1
ALL	2294	5	FFL	57	5	0	0	1	6	59.31	0	0	0	1	0	0	1	0	0	1
ALL	2294	5	FFL	117	5	0	0	1	6	59.31	0	0	0	1	0	0	1	0	0	1
ALL	2305	50	ALL	120	12	0	0	1	8	5.8	3.34876e-09	0	0	1	0	0	1	0	0	1
ALL	2305	50	ALL	176	33	0	0	1	29	11.52	0	0	0	1	6	2.87	0.00206347	1	0.37	0.356906
ALL	2305	50	ALL	232	14	0	0	1	36	28.69	0	0	0	1	0	0	1	0	0	1
ALL	2305	50	ALL	349	20	0	0	1	72	37.27	0	0	0	1	1	0	1	1	0.94	0.17455
ALL	2305	50	ALL	354	48	0	0	1	267	91.25	0	2	0	1	4	0.71	0.238599	10	8.52	0
ALL	2305	50	ALL	445	11	0	0	1	14	16.67	0	0	0	1	3	2.87	0.00204937	1	1.65	0.0491373
ALL	2305	50	ALL	790	6	0	0	1	23	20.96	0	0	0	1	0	0	1	2	5.66	7.45262e-09
ALL	2305	50	ALL	871	9	0	0	1	18	25.4	0	0	0	1	0	0	1	0	0	1
ALL	2305	50	ALL	969	27	0	0	1	256	151.68	0	0	0	1	1	0	1	6	7.1	6.3749e-13
ALL	2305	50	ALL	1108	8	0	0	1	39	59.54	0	0	0	1	10	12.7	0	5	11.5	0
ALL	2305	50	ALL	1194	34	1	0	1	214	104.41	0	0	0	1	6	2.64	0.00418926	7	7.56	1.95399e-14
ALL	2305	50	ALL	1195	22	0	0	1	116	85.24	0	0	0	1	1	0	1	2	2.16	0.0155438
ALL	2305	50	ALL	1321	13	0	0	1	67	59.33	0	0	0	1	2	1.3	0.0964945	2	3.22	0.000636463
ALL	2305	50	ALL	1753	13	2	1.03	0.150499	42	37.09	0	0	0	1	5	4.46	4.16812e-06	1	1.36	0.087495
ALL	2305	50	ALL	1806	24	0	0	1	206	154.72	0	0	0	1	3	1.37	0.0854536	4	5.04	2.36462e-07
ALL	2305	50	ALL	2093	23	10	5.59	1.14771e-08	142	97.17	0	0	0	1	7	4.64	1.77423e-06	4	4.93	4.13954e-07
ALL	2305	50	ALL	2102	13	0	0	1	43	37.98	0	0	0	1	2	1.3	0.0964945	4	6.95	1.78346e-12
ALL	2305	50	ALL	2109	33	0	0	1	132	53.63	0	0	0	1	2	0.08	0.467786	6	6.06	6.74275e-10
ALL	2305	50	ALL	2136	8	0	0	1	58	88.69	0	0	0	1	0	0	1	1	1.98	0.0240666
ALL	2305	50	ALL	2159	7	0	0	1	17	13.59	0	0	0	1	0	0	1	0	0	1
ALL	2305	50	ALL	2178	6	0	0	1	36	32.88	0	0	0	1	4	5.61	1.01416e-08	1	2.65	0.00401742
ALL	2305	50	ALL	2236	25	0	0	1	89	44.29	0	0	0	1	2	0.38	0.351125	4	4.82	7.20277e-07
ALL	2305	50	ALL	2269	10	0	0	1	19	16.79	0	0	0	1	0	0	1	0	0	1
ALL	2305	50	ALL	2294	5	0	0	1	22	38.59	0	0	0	1	0	0	1	0	0	1
ALL	2305	50	ALL	2305	50	0	0	1	220	88.09	0	12	4.38	5.89715e-06	164	87.9	0	12	10.18	0
ALL	2305	50	ALL	2887	8	0	0	1	15	22.73	0	0	0	1	0	0	1	0	0	1
ALL	2305	50	ALL	2916	10	0	0	1	33	29.34	0	0	0	1	0	0	1	0	0	1
ALL	2305	50	ALL	3559	7	1	0.63	0.264013	34	27.36	0	0	0	1	1	0.85	0.198267	1	2.27	0.0114999
ALL	2305	50	COM	127	8	0	0	1	5	4.9	4.6886e-07	0	0	1	0	0	1	0	0	1
ALL	2305	50	COM	256	12	0	0	1	15	15.24	0	0	0	1	3	2.68	0.00363174	1	1.66	0.0482831
ALL	2305	50	COM	703	21	0	0	1	20	11.52	0	0	0	1	0	0	1	0	0	1
ALL	2305	50	COM	741	37	0	0	1	40	19.57	0	0	0	1	0	0	1	0	0	1
ALL	2305	50	COR	9	12	0	0	1	34	25.87	0	0	0	1	0	0	1	1	1.31	0.0948285
ALL	2305	50	COR	41	10	0	0	1	67	50.64	0	0	0	1	0	0	1	1	1.75	0.0398237
ALL	2305	50	COR	58	13	0	0	1	65	62.16	0	0	0	1	0	0	1	1	1.38	0.0830407
ALL	2305	50	COR	77	17	6	3.67	0.000121784	68	55.9	0	0	0	1	0	0	1	0	0	1
ALL	2305	50	COR	113	11	0	0	1	86	62.2	0	0	0	1	2	1.55	0.0609643	3	5.86	2.36305e-09
ALL	2305	50	COR	128	6	2	2.24	0.0126483	34	36.76	0	0	0	1	5	7.65	9.99201e-15	2	4.91	4.60867e-07
ALL	2305	50	COR	138	5	0	0	1	30	70.52	0	0	0	1	0	0	1	1	2.55	0.00533984
ALL	2305	50	COR	140	5	1	0.99	0.161588	11	25.71	0	0	0	1	0	0	1	0	0	1
ALL	2305	50	COR	148	8	0	0	1	100	98.42	0	0	0	1	4	4.94	3.88099e-07	1	1.99	0.0232718
ALL	2305	50	COR	200	6	0	0	1	31	33.5	0	0	0	1	7	10.93	0	1	2.27	0.0116302
ALL	2305	50	COR	217	18	0	0	1	87	57.01	0	0	0	1	0	0	1	3	4.26	1.04408e-05
ALL	2305	50	COR	261	14	0	0	1	28	28.33	0	0	0	1	14	14.31	0	0	0	1
ALL	2305	50	COR	262	14	1	0.05	0.480452	21	21.16	0	0	0	1	6	5.62	9.31193e-09	0	0	1
ALL	2305	50	COR	272	28	0	0	1	89	37.03	0	2	0.45	0.324657	2	0.25	0.39973	5	5.75	4.44507e-09
ALL	2305	50	COR	295	29	2	0.04	0.48257	109	46.19	0	2	0.41	0.341206	0	0	1	2	1.79	0.0367043
ALL	2305	50	COR	321	9	0	0	1	57	51.94	0	0	0	1	1	0.69	0.24457	1	1.93	0.0269438
ALL	2305	50	COR	347	14	0	0	1	57	58.01	0	0	0	1	0	0	1	2	2.91	0.0018343
ALL	2305	50	COP	12	26	0	0	1	179	88.85	0	2	0.52	0.303079	4	1.89	0.0293098	8	9.98	0
ALL	2305	50	COP	67	46	0	0	1	126	42.73	0	0	0	1	0	0	1	0	0	1
ALL	2305	50	COP	89	17	0	0	1	32	20.22	0	0	0	1	2	0.98	0.164611	0	0	1
ALL	2305	50	COP	94	23	0	0	1	78	45.01	0	2	0.62	0.266718	0	0	1	1	0.68	0.249435
ALL	2305	50	COP	99	7	0	0	1	18	19.29	0	0	0	1	10	15.6	0	4	9.24	0
ALL	2305	50	COP	133	17	0	0	1	110	70.26	0	0	0	1	8	6.81	4.80394e-12	4	6.15	3.97986e-10
ALL	2305	50	COP	135	20	0	0	1	100	86.67	0	0	0	1	0	0	1	4	5.26	7.28849e-08
ALL	2305	50	CIR	0	36	16	6.79	5.69866e-12	373	146.16	0	2	0.24	0.405612	4	1.24	0.107208	7	6.86	3.40983e-12
ALL	2305	50	CIR	11	7	0	0	1	46	58.54	0	0	0	1	0	0	1	1	2.21	0.0135201
ALL	2305	50	FBU	5	15	6	3.95	3.90369e-05	47	33.57	0	0	0	1	2	1.13	0.128566	4	6.41	7.3082e-11
ALL	2305	50	FBU	8	26	0	0	1	159	99.84	0	2	0.54	0.295788	2	0.39	0.347762	4	4.57	2.42205e-06
ALL	2305	50	FBU	10	12	6	5	2.86652e-07	62	62.39	0	0	0	1	2	1.54	0.062284	3	5.28	6.57592e-08
ALL	2305	50	FBU	29	7	0	0	1	58	107.96	0	0	0	1	1	0.92	0.179327	1	2.03	0.0212299
ALL	2305	50	FBU	43	7	0	0	1	30	55.72	0	0	0	1	2	2.44	0.00739072	2	4.44	4.40596e-06
ALL	2305	50	FBU	49	5	5	7.6	1.45439e-14	22	33.66	0	0	0	1	0	0	1	2	5.88	2.02684e-09
ALL	2305	50	FB2U	6	46	0	0	1	120	45.63	0	0	0	1	1	0	1	3	1.87	0.0305908
ALL	2305	50	FB2U	9	12	0	0	1	33	29.64	0	0	0	1	14	14.68	0	5	8.58	0
ALL	2305	50	FB2U	26	47	0	0	1	106	37.98	0	0	0	1	41	20.81	0	7	5.96	1.2288e-09
ALL	2305	50	FB2U	44	37	0	0	1	123	55.94	0	2	0.13	0.44713	5	1.84	0.0328897	5	4.65	1.63771e-06
ALL	2305	50	FB2U	52	8	0	0	1	11	12.59	0	0	0	1	0	0	1	0	0	1
ALL	2305	50	FB2U	54	14	0	0	1	38	26.13	0	2	1.15	0.124582	15	15.22	0	4	6.76	7.00795e-12
ALL	2305	50	FB2U	66	16	0	0	1	71	53.85	0	0	0	1	2	1.11	0.13389	3	4.82	7.3032e-07
ALL	2305	50	FB2U	74	12	0	0	1	29	26.02	0	0	0	1	12	12.47	0	5	8.58	0
ALL	2305	50	FFL	5	38	5	1.25	0.106523	304	124.71	0	2	0.16	0.43815	4	1.09	0.138668	6	5.94	1.4607e-09
ALL	2305	50	FFL	7	17	5	3.1	0.000976242	141	113.2	0	0	0	1	3	1.96	0.0250456	7	11.57	0
ALL	2305	50	FFL	10	11	4	3.05	0.00114834	91	86.25	0	0	0	1	0	0	1	0	0	1
ALL	2305	50	FFL	11	24	0	0	1	226	167.86	0	2	0.57	0.283094	0	0	1	4	4.99	3.06249e-07
ALL	2305	50	FFL	57	5	0	0	1	34	25.05	0	0	0	1	0	0	1	0	0	1
ALL	2305	50	FFL	117	5	0	0	1	37	27.28	0	0	0	1	0	0	1	0	0	1
ALL	2887	8	ALL	120	12	0	0	1	0	0	1	0	0	1	0	0	1	0	0	1
ALL	2887	8	ALL	176	33	0	0	1	2	3.56	0.000183336	0	0	1	0	0	1	0	0	1
ALL	2887	8	ALL	232	14	1	1.99	0.0232595	1	2.27	0.0114748	0	0	1	0	0	1	0	0	1
ALL	2887	8	ALL	349	20	0	0	1	9	22.59	0	0	0	1	0	0	1	0	0	1
ALL	2887	8	ALL	354	48	2	2.01	0.0224	31	31.33	0	0	0	1	0	0	1	0	0	1
ALL	2887	8	ALL	445	11	0	0	1	2	6.11	5.11054e-10	0	0	1	0	0	1	0	0	1
ALL	2887	8	ALL	790	6	0	0	1	4	26.74	0	0	0	1	0	0	1	0	0	1
ALL	2887	8	ALL	871	9	0	0	1	0	0	1	0	0	1	0	0	1	0	0	1
ALL	2887	8	ALL	969	27	1	1.25	0.104782	25	30.8	0	0	0	1	0	0	1	0	0	1
ALL	2887	8	ALL	1108	8	0	0	1	4	13.31	0	0	0	1	0	0	1	0	0	1
ALL	2887	8	ALL	1194	34	6	8.6	0	25	39.86	0	0	0	1	0	0	1	1	2.78	0.00274825
ALL	2887	8	ALL	1195	22	1	1.38	0.0841422	11	23.9	0	0	0	1	0	0	1	0	0	1
ALL	2887	8	ALL	1321	13	1	2.19	0.0141017	8	30.13	0	0	0	1	0	0	1	0	0	1
ALL	2887	8	ALL	1753	13	0	0	1	3	11.19	0	0	0	1	0	0	1	0	0	1
ALL	2887	8	ALL	1806	24	2	3.15	0.000808764	21	36.03	0	0	0	1	0	0	1	0	0	1
ALL	2887	8	ALL	2093	23	3	4.68	1.42387e-06	17	29.09	0	0	0	1	0	0	1	0	0	1
ALL	2887	8	ALL	2102	13	1	2.19	0.0141017	6	22.56	0	0	0	1	0	0	1	0	0	1
ALL	2887	8	ALL	2109	33	2	2.42	0.00784477	23	43.64	0	0	0	1	0	0	1	0	0	1
ALL	2887	8	ALL	2136	8	0	0	1	9	30.09	0	0	0	1	0	0	1	0	0	1
ALL	2887	8	ALL	2159	7	0	0	1	0	0	1	0	0	1	0	0	1	0	0	1
ALL	2887	8	ALL	2178	6	0	0	1	6	40.16	0	0	0	1	0	0	1	0	0	1
ALL	2887	8	ALL	2236	25	3	4.76	9.69972e-07	13	29.23	0	0	0	1	2	3.53	0.000204661	0	0	1
ALL	2887	8	ALL	2269	10	0	0	1	0	0	1	0	0	1	0	0	1	0	0	1
ALL	2887	8	ALL	2294	5	1	4.48	3.67026e-06	1	5.66	7.36239e-09	0	0	1	0	0	1	0	0	1
ALL	2887	8	ALL	2305	50	0	0	1	15	15.57	0	0	0	1	0	0	1	0	0	1
ALL	2887	8	ALL	2887	8	10	31.88	0	10	33.45	0	0	0	1	4	14.43	0	0	0	1
ALL	2887	8	ALL	2916	10	3	7.93	1.11022e-15	1	3.58	0.000171846	0	0	1	0	0	1	0	0	1
ALL	2887	8	ALL	3559	7	2	6.64	1.59058e-11	1	5.16	1.24871e-07	0	0	1	0	0	1	0	0	1
ALL	2887	8	COM	127	8	0	0	1	0	0	1	0	0	1	0	0	1	0	0	1
ALL	2887	8	COM	256	12	0	0	1	2	7.31	1.33893e-13	0	0	1	0	0	1	0	0	1
ALL	2887	8	COM	703	21	0	0	1	1	2.39	0.00833782	0	0	1	0	0	1	0	0	1
ALL	2887	8	COM	741	37	2	2.31	0.0103181	2	2.51	0.00596237	0	0	1	0	0	1	0	0	1
ALL	2887	8	COR	9	12	1	2.38	0.00856783	3	10.52	0	0	0	1	0	0	1	0	0	1
ALL	2887	8	COR	41	10	3	7.5	3.13083e-14	5	20.02	0	0	0	1	0	0	1	0	0	1
ALL	2887	8	COR	58	13	3	7.28	1.662e-13	5	11.91	0	0	0	1	0	0	1	0	0	1
ALL	2887	8	COR	77	17	2	3.91	4.57642e-05	8	24.51	0	0	0	1	0	0	1	0	0	1
ALL	2887	8	COR	113	11	1	2.12	0.0169614	12	45.82	0	0	0	1	0	0	1	0	0	1
ALL	2887	8	COR	128	6	0	0	1	6	24.48	0	0	0	1	0	0	1	0	0	1
ALL	2887	8	COR	138	5	0	0	1	4	19.4	0	0	0	1	0	0	1	0	0	1
ALL	2887	8	COR	140	5	0	0	1	0	0	1	0	0	1	0	0	1	0	0	1
ALL	2887	8	COR	148	8	1	2.9	0.00186012	12	67.27	0	0	0	1	0	0	1	0	0	1
ALL	2887	8	COR	200	6	0	0	1	5	20.38	0	0	0	1	0	0	1	0	0	1
ALL	2887	8	COR	217	18	0	0	1	10	33.12	0	0	0	1	0	0	1	0	0	1
ALL	2887	8	COR	261	14	1	2.11	0.0174761	1	2.81	0.00243943	0	0	1	0	0	1	0	0	1
ALL	2887	8	COR	262	14	2	4.58	2.27909e-06	0	0	1	0	0	1	0	0	1	0	0	1
ALL	2887	8	COR	272	28	1	1.03	0.150688	11	17.3	0	0	0	1	0	0	1	0	0	1
ALL	2887	8	COR	295	29	0	0	1	7	12.83	0	0	0	1	0	0	1	0	0	1
ALL	2887	8	COR	321	9	1	2.65	0.00396822	4	13.34	0	0	0	1	0	0	1	0	0	1
ALL	2887	8	COR	347	14	0	0	1	7	20.73	0	0	0	1	0	0	1	0	0	1
[truncated: 4,085 more rows]

## Sheet: GO_Enrichment
group	module_no	p-value-rank	log2foldRatio	# GO	NS	enrichment	name	ratio_in_study	ratio_in_pop	p_uncorrected	depth	study_count	p_fdr_bh	study_items
COR	140	4	12.318	GO:0003160	BP	e	endocardium morphogenesis	2/4	2/20424	2.87687e-08	3	2	7.36672e-05	ENSG00000148400, ENSG00000168214
COR	140	76	12.318	GO:1990705	BP	e	cholangiocyte proliferation	1/4	1/20424	0.000195848	4	1	0.022289	ENSG00000134250
COR	140	76	12.318	GO:0060846	BP	e	blood vessel endothelial cell fate commitment	1/4	1/20424	0.000195848	6	1	0.022289	ENSG00000168214
COR	140	76	12.318	GO:0060844	BP	e	arterial endothelial cell fate commitment	1/4	1/20424	0.000195848	7	1	0.022289	ENSG00000168214
COR	140	76	12.318	GO:1901189	BP	e	positive regulation of ephrin receptor signaling pathway	1/4	1/20424	0.000195848	7	1	0.022289	ENSG00000168214
COR	140	76	12.318	GO:0007440	BP	e	foregut morphogenesis	1/4	1/20424	0.000195848	3	1	0.022289	ENSG00000148400
COR	140	76	12.318	GO:1901297	BP	e	positive regulation of canonical Wnt signaling pathway involved in cardiac muscle cell fate commitment	1/4	1/20424	0.000195848	10	1	0.022289	ENSG00000168214
COR	140	76	12.318	GO:1905068	BP	e	positive regulation of canonical Wnt signaling pathway involved in heart development	1/4	1/20424	0.000195848	9	1	0.022289	ENSG00000168214
COR	140	76	12.318	GO:0003182	BP	e	coronary sinus valve morphogenesis	1/4	1/20424	0.000195848	4	1	0.022289	ENSG00000148400
COR	140	76	12.318	GO:0060843	BP	e	venous endothelial cell differentiation	1/4	1/20424	0.000195848	7	1	0.022289	ENSG00000148400
COR	140	76	12.318	GO:0003270	BP	e	Notch signaling pathway involved in regulation of secondary heart field cardioblast proliferation	1/4	1/20424	0.000195848	8	1	0.022289	ENSG00000148400
FFL	117	29	12.318	GO:1990646	BP	e	cellular response to prolactin	1/4	1/20424	0.000195848	8	1	0.039078	ENSG00000136997
FFL	117	29	12.318	GO:1904619	BP	e	response to dimethyl sulfoxide	1/4	1/20424	0.000195848	4	1	0.039078	ENSG00000136997
FFL	117	29	12.318	GO:0071378	BP	e	cellular response to growth hormone stimulus	1/4	1/20424	0.000195848	8	1	0.039078	ENSG00000136997
FFL	117	29	12.318	GO:1990248	BP	e	regulation of transcription from RNA polymerase II promoter in response to DNA damage	1/4	1/20424	0.000195848	12	1	0.039078	ENSG00000141510
FFL	117	29	12.318	GO:1905856	BP	e	negative regulation of pentose-phosphate shunt	1/4	1/20424	0.000195848	9	1	0.039078	ENSG00000141510
FFL	117	29	12.318	GO:0090096	BP	e	positive regulation of metanephric cap mesenchymal cell proliferation	1/4	1/20424	0.000195848	7	1	0.039078	ENSG00000136997
FFL	117	29	12.318	GO:0090095	BP	e	regulation of metanephric cap mesenchymal cell proliferation	1/4	1/20424	0.000195848	6	1	0.039078	ENSG00000136997
FFL	117	29	12.318	GO:0046722	BP	e	lactic acid secretion	1/4	1/20424	0.000195848	12	1	0.039078	ENSG00000136997
FFL	117	29	12.318	GO:1904620	BP	e	cellular response to dimethyl sulfoxide	1/4	1/20424	0.000195848	5	1	0.039078	ENSG00000136997
FFL	117	29	12.318	GO:0072414	BP	e	response to mitotic cell cycle checkpoint signaling	1/4	1/20424	0.000195848	5	1	0.039078	ENSG00000120868
FFL	117	29	12.318	GO:0072432	BP	e	response to G1 DNA damage checkpoint signaling	1/4	1/20424	0.000195848	7	1	0.039078	ENSG00000120868
FFL	117	29	12.318	GO:1903451	BP	e	negative regulation of G1 to G0 transition	1/4	1/20424	0.000195848	7	1	0.039078	ENSG00000141510
ALL	2294	81	11.996	GO:1905856	BP	e	negative regulation of pentose-phosphate shunt	1/5	1/20424	0.00024481	9	1	0.0313438	ENSG00000141510
ALL	2294	81	11.996	GO:0042313	BP	e	protein kinase C deactivation	1/5	1/20424	0.00024481	7	1	0.0313438	ENSG00000078401
ALL	2294	81	11.996	GO:0043179	BP	e	rhythmic excitation	1/5	1/20424	0.00024481	8	1	0.0313438	ENSG00000078401
ALL	2294	81	11.996	GO:0009932	BP	e	cell tip growth	1/5	1/20424	0.00024481	5	1	0.0313438	ENSG00000127129
ALL	2294	81	11.996	GO:1990248	BP	e	regulation of transcription from RNA polymerase II promoter in response to DNA damage	1/5	1/20424	0.00024481	12	1	0.0313438	ENSG00000141510
ALL	2294	81	11.996	GO:1903451	BP	e	negative regulation of G1 to G0 transition	1/5	1/20424	0.00024481	7	1	0.0313438	ENSG00000141510
ALL	2294	81	11.996	GO:0031583	BP	e	phospholipase D-activating G protein-coupled receptor signaling pathway	1/5	1/20424	0.00024481	6	1	0.0313438	ENSG00000078401
ALL	2294	81	11.996	GO:0003058	BP	e	hormonal regulation of the force of heart contraction	1/5	1/20424	0.00024481	9	1	0.0313438	ENSG00000127129
ALL	2294	1	11.996	GO:0031708	MF	e	endothelin B receptor binding	3/5	3/20424	7.04357e-12	7	3	3.43444e-08	ENSG00000078401, ENSG00000124205, ENSG00000127129
CIR	11	38	11.996	GO:1904619	BP	e	response to dimethyl sulfoxide	1/5	1/20424	0.00024481	4	1	0.0453164	ENSG00000136997
CIR	11	38	11.996	GO:1904620	BP	e	cellular response to dimethyl sulfoxide	1/5	1/20424	0.00024481	5	1	0.0453164	ENSG00000136997
CIR	11	38	11.996	GO:0090096	BP	e	positive regulation of metanephric cap mesenchymal cell proliferation	1/5	1/20424	0.00024481	7	1	0.0453164	ENSG00000136997
CIR	11	38	11.996	GO:1990646	BP	e	cellular response to prolactin	1/5	1/20424	0.00024481	8	1	0.0453164	ENSG00000136997
CIR	11	38	11.996	GO:0090095	BP	e	regulation of metanephric cap mesenchymal cell proliferation	1/5	1/20424	0.00024481	6	1	0.0453164	ENSG00000136997
CIR	11	38	11.996	GO:0043402	BP	e	glucocorticoid mediated signaling pathway	1/5	1/20424	0.00024481	7	1	0.0453164	ENSG00000113580
CIR	11	38	11.996	GO:0071378	BP	e	cellular response to growth hormone stimulus	1/5	1/20424	0.00024481	8	1	0.0453164	ENSG00000136997
CIR	11	38	11.996	GO:0046722	BP	e	lactic acid secretion	1/5	1/20424	0.00024481	12	1	0.0453164	ENSG00000136997
CIR	11	38	11.996	GO:1990654	BP	e	sebum secreting cell proliferation	1/5	1/20424	0.00024481	3	1	0.0453164	ENSG00000057657
CIR	11	41	11.996	GO:0004883	MF	e	glucocorticoid receptor activity	1/5	1/20424	0.00024481	4	1	0.0477477	ENSG00000113580
FFL	57	56	11.996	GO:0090096	BP	e	positive regulation of metanephric cap mesenchymal cell proliferation	1/5	1/20424	0.00024481	7	1	0.0327066	ENSG00000136997
FFL	57	56	11.996	GO:1990646	BP	e	cellular response to prolactin	1/5	1/20424	0.00024481	8	1	0.0327066	ENSG00000136997
FFL	57	56	11.996	GO:1903704	BP	e	negative regulation of production of siRNA involved in RNA interference	1/5	1/20424	0.00024481	9	1	0.0327066	ENSG00000164362
FFL	57	56	11.996	GO:1904620	BP	e	cellular response to dimethyl sulfoxide	1/5	1/20424	0.00024481	5	1	0.0327066	ENSG00000136997
FFL	57	56	11.996	GO:0062103	BP	e	double-stranded RNA biosynthetic process	1/5	1/20424	0.00024481	8	1	0.0327066	ENSG00000164362
FFL	57	56	11.996	GO:0071378	BP	e	cellular response to growth hormone stimulus	1/5	1/20424	0.00024481	8	1	0.0327066	ENSG00000136997
FFL	57	56	11.996	GO:0046671	BP	e	negative regulation of retinal cell programmed cell death	1/5	1/20424	0.00024481	7	1	0.0327066	ENSG00000171791
FFL	57	56	11.996	GO:0046722	BP	e	lactic acid secretion	1/5	1/20424	0.00024481	12	1	0.0327066	ENSG00000136997
FFL	57	56	11.996	GO:1904619	BP	e	response to dimethyl sulfoxide	1/5	1/20424	0.00024481	4	1	0.0327066	ENSG00000136997
FFL	57	56	11.996	GO:0090095	BP	e	regulation of metanephric cap mesenchymal cell proliferation	1/5	1/20424	0.00024481	6	1	0.0327066	ENSG00000136997
FFL	57	56	11.996	GO:2000612	BP	e	regulation of thyroid-stimulating hormone secretion	1/5	1/20424	0.00024481	9	1	0.0327066	ENSG00000125618
FFL	57	56	11.996	GO:1903618	BP	e	regulation of transdifferentiation	1/5	1/20424	0.00024481	5	1	0.0327066	ENSG00000164362
FFL	57	56	11.996	GO:0032848	BP	e	negative regulation of cellular pH reduction	1/5	1/20424	0.00024481	12	1	0.0327066	ENSG00000171791
FFL	57	56	11.996	GO:1903620	BP	e	positive regulation of transdifferentiation	1/5	1/20424	0.00024481	6	1	0.0327066	ENSG00000164362
FFL	57	56	11.996	GO:0072302	BP	e	negative regulation of metanephric glomerular mesangial cell proliferation	1/5	1/20424	0.00024481	8	1	0.0327066	ENSG00000184937
ALL	790	1	11.733	GO:0010510	BP	e	regulation of acetyl-CoA biosynthetic process from pyruvate	4/6	4/20424	2.06951e-15	11	4	3.17959e-11	ENSG00000004799, ENSG00000005882, ENSG00000067992, ENSG00000152256
COR	140	6	11.733	GO:0009912	BP	e	auditory receptor cell fate commitment	2/4	3/20424	8.63006e-08	6	2	0.000140432	ENSG00000148400, ENSG00000168214
COR	140	6	11.733	GO:0060120	BP	e	inner ear receptor cell fate commitment	2/4	3/20424	8.63006e-08	5	2	0.000140432	ENSG00000148400, ENSG00000168214
COR	140	7	11.733	GO:0002193	CC	e	MAML1-RBP-Jkappa- ICN1 complex	2/4	3/20424	8.63006e-08	2	2	0.000170357	ENSG00000148400, ENSG00000168214
ALL	2294	3	11.581	GO:0014826	BP	e	vein smooth muscle contraction	3/5	4/20424	2.81722e-11	9	3	1.08209e-07	ENSG00000078401, ENSG00000124205, ENSG00000127129
ALL	2294	3	11.581	GO:0060584	BP	e	regulation of prostaglandin-endoperoxide synthase activity	3/5	4/20424	2.81722e-11	5	3	1.08209e-07	ENSG00000078401, ENSG00000124205, ENSG00000127129
ALL	2294	3	11.581	GO:0060585	BP	e	positive regulation of prostaglandin-endoperoxide synthase activity	3/5	4/20424	2.81722e-11	6	3	1.08209e-07	ENSG00000078401, ENSG00000124205, ENSG00000127129
ALL	2294	2	11.581	GO:0031705	MF	e	bombesin receptor binding	3/5	4/20424	2.81722e-11	6	3	6.86838e-08	ENSG00000078401, ENSG00000124205, ENSG00000127129
ALL	2159	150	11.511	GO:1903701	BP	e	substantia propria of cornea development	1/7	1/20424	0.000342734	3	1	0.0254385	ENSG00000092969
ALL	2159	150	11.511	GO:0051042	BP	e	negative regulation of calcium-independent cell-cell adhesion	1/7	1/20424	0.000342734	7	1	0.0254385	ENSG00000125845
ALL	2159	150	11.511	GO:0060804	BP	e	positive regulation of Wnt signaling pathway by BMP signaling pathway	1/7	1/20424	0.000342734	9	1	0.0254385	ENSG00000125845
ALL	790	3	11.412	GO:0050812	BP	e	regulation of acyl-CoA biosynthetic process	4/6	5/20424	1.03467e-14	10	4	7.94835e-11	ENSG00000004799, ENSG00000005882, ENSG00000067992, ENSG00000152256
ALL	790	2	11.412	GO:0004740	MF	e	pyruvate dehydrogenase (acetyl-transferring) kinase activity	4/6	5/20424	1.03467e-14	6	4	5.04506e-11	ENSG00000004799, ENSG00000005882, ENSG00000067992, ENSG00000152256
COR	128	1	11.412	GO:0016513	CC	e	core-binding factor complex	2/5	3/20424	1.4383e-07	4	2	0.00028392	ENSG00000020633, ENSG00000159216
ALL	2916	88	11.319	GO:1990248	BP	e	regulation of transcription from RNA polymerase II promoter in response to DNA damage	1/8	1/20424	0.000391696	12	1	0.0398544	ENSG00000141510
ALL	2916	88	11.319	GO:1903451	BP	e	negative regulation of G1 to G0 transition	1/8	1/20424	0.000391696	7	1	0.0398544	ENSG00000141510
ALL	2916	88	11.319	GO:2000808	BP	e	negative regulation of synaptic vesicle clustering	1/8	1/20424	0.000391696	6	1	0.0398544	ENSG00000171862
ALL	2916	88	11.319	GO:1905856	BP	e	negative regulation of pentose-phosphate shunt	1/8	1/20424	0.000391696	9	1	0.0398544	ENSG00000141510
COM	127	5	11.319	GO:0010510	BP	e	regulation of acetyl-CoA biosynthetic process from pyruvate	4/8	4/20424	9.6577e-15	11	4	4.94603e-11	ENSG00000004799, ENSG00000005882, ENSG00000067992, ENSG00000152256
COR	140	9	11.319	GO:0071228	BP	e	cellular response to tumor cell	2/4	4/20424	1.7259e-07	4	2	0.000220973	ENSG00000134250, ENSG00000148400
COR	140	88	11.319	GO:0035622	BP	e	intrahepatic bile duct development	1/4	2/20424	0.000391667	5	1	0.0366925	ENSG00000134250
COR	140	88	11.319	GO:1903847	BP	e	regulation of aorta morphogenesis	1/4	2/20424	0.000391667	6	1	0.0366925	ENSG00000148400
COR	140	88	11.319	GO:1905066	BP	e	regulation of canonical Wnt signaling pathway involved in heart development	1/4	2/20424	0.000391667	8	1	0.0366925	ENSG00000168214
COR	140	88	11.319	GO:0060528	BP	e	secretory columnal luminar epithelial cell differentiation involved in prostate glandular acinus development	1/4	2/20424	0.000391667	7	1	0.0366925	ENSG00000148400
COR	140	88	11.319	GO:0003252	BP	e	negative regulation of cell proliferation involved in heart valve morphogenesis	1/4	2/20424	0.000391667	7	1	0.0366925	ENSG00000148400
COR	140	88	11.319	GO:0003213	BP	e	cardiac right atrium morphogenesis	1/4	2/20424	0.000391667	5	1	0.0366925	ENSG00000148400
COR	140	88	11.319	GO:0003169	BP	e	coronary vein morphogenesis	1/4	2/20424	0.000391667	6	1	0.0366925	ENSG00000148400
COR	140	88	11.319	GO:1903849	BP	e	positive regulation of aorta morphogenesis	1/4	2/20424	0.000391667	7	1	0.0366925	ENSG00000148400
COR	140	88	11.319	GO:1901187	BP	e	regulation of ephrin receptor signaling pathway	1/4	2/20424	0.000391667	6	1	0.0366925	ENSG00000168214
COR	140	88	11.319	GO:0072554	BP	e	blood vessel lumenization	1/4	2/20424	0.000391667	7	1	0.0366925	ENSG00000168214
COR	140	88	11.319	GO:1901295	BP	e	regulation of canonical Wnt signaling pathway involved in cardiac muscle cell fate commitment	1/4	2/20424	0.000391667	9	1	0.0366925	ENSG00000168214
COR	148	135	11.319	GO:1990646	BP	e	cellular response to prolactin	1/8	1/20424	0.000391696	8	1	0.038577	ENSG00000136997
COR	148	135	11.319	GO:0071378	BP	e	cellular response to growth hormone stimulus	1/8	1/20424	0.000391696	8	1	0.038577	ENSG00000136997
COR	148	135	11.319	GO:0072308	BP	e	negative regulation of metanephric nephron tubule epithelial cell differentiation	1/8	1/20424	0.000391696	9	1	0.038577	ENSG00000115415
COR	148	135	11.319	GO:0090095	BP	e	regulation of metanephric cap mesenchymal cell proliferation	1/8	1/20424	0.000391696	6	1	0.038577	ENSG00000136997
COR	148	135	11.319	GO:0072303	BP	e	positive regulation of glomerular metanephric mesangial cell proliferation	1/8	1/20424	0.000391696	8	1	0.038577	ENSG00000120738
COR	148	135	11.319	GO:0046725	BP	e	negative regulation by virus of viral protein levels in host cell	1/8	1/20424	0.000391696	6	1	0.038577	ENSG00000115415
COR	148	135	11.319	GO:1904620	BP	e	cellular response to dimethyl sulfoxide	1/8	1/20424	0.000391696	5	1	0.038577	ENSG00000136997
COR	148	135	11.319	GO:0090096	BP	e	positive regulation of metanephric cap mesenchymal cell proliferation	1/8	1/20424	0.000391696	7	1	0.038577	ENSG00000136997
COR	148	135	11.319	GO:0098759	BP	e	cellular response to interleukin-8	1/8	1/20424	0.000391696	6	1	0.038577	ENSG00000120738
COR	148	135	11.319	GO:0046722	BP	e	lactic acid secretion	1/8	1/20424	0.000391696	12	1	0.038577	ENSG00000136997
COR	148	135	11.319	GO:0098758	BP	e	response to interleukin-8	1/8	1/20424	0.000391696	5	1	0.038577	ENSG00000120738
COR	148	135	11.319	GO:1904619	BP	e	response to dimethyl sulfoxide	1/8	1/20424	0.000391696	4	1	0.038577	ENSG00000136997
FBU	49	3	11.319	GO:0061428	BP	e	negative regulation of transcription from RNA polymerase II promoter in response to hypoxia	2/4	4/20424	1.7259e-07	13	2	0.000662918	ENSG00000134086, ENSG00000164442
FB2U	52	8	11.319	GO:1905457	BP	e	negative regulation of lymphoid progenitor cell differentiation	3/8	3/20424	3.9444e-11	7	3	5.05014e-08	ENSG00000114315, ENSG00000148400, ENSG00000197921
FB2U	52	8	11.319	GO:2000974	BP	e	negative regulation of pro-B cell differentiation	3/8	3/20424	3.9444e-11	8	3	5.05014e-08	ENSG00000114315, ENSG00000148400, ENSG00000197921
FB2U	52	48	11.319	GO:0003160	BP	e	endocardium morphogenesis	2/8	2/20424	1.34254e-07	3	2	3.12527e-05	ENSG00000148400, ENSG00000168214
FB2U	52	175	11.319	GO:0060844	BP	e	arterial endothelial cell fate commitment	1/8	1/20424	0.000391696	7	1	0.022289	ENSG00000168214
FB2U	52	175	11.319	GO:0045977	BP	e	positive regulation of mitotic cell cycle, embryonic	1/8	1/20424	0.000391696	7	1	0.022289	ENSG00000114315
FB2U	52	175	11.319	GO:1905934	BP	e	negative regulation of cell fate determination	1/8	1/20424	0.000391696	7	1	0.022289	ENSG00000114315
FB2U	52	175	11.319	GO:0007440	BP	e	foregut morphogenesis	1/8	1/20424	0.000391696	3	1	0.022289	ENSG00000148400
FB2U	52	175	11.319	GO:0061106	BP	e	negative regulation of stomach neuroendocrine cell differentiation	1/8	1/20424	0.000391696	8	1	0.022289	ENSG00000114315
FB2U	52	175	11.319	GO:2000227	BP	e	negative regulation of pancreatic A cell differentiation	1/8	1/20424	0.000391696	7	1	0.022289	ENSG00000114315
FB2U	52	175	11.319	GO:1905068	BP	e	positive regulation of canonical Wnt signaling pathway involved in heart development	1/8	1/20424	0.000391696	9	1	0.022289	ENSG00000168214
FB2U	52	175	11.319	GO:0003270	BP	e	Notch signaling pathway involved in regulation of secondary heart field cardioblast proliferation	1/8	1/20424	0.000391696	8	1	0.022289	ENSG00000148400
FB2U	52	175	11.319	GO:0003182	BP	e	coronary sinus valve morphogenesis	1/8	1/20424	0.000391696	4	1	0.022289	ENSG00000148400
FB2U	52	175	11.319	GO:0060846	BP	e	blood vessel endothelial cell fate commitment	1/8	1/20424	0.000391696	6	1	0.022289	ENSG00000168214
FB2U	52	175	11.319	GO:0021558	BP	e	trochlear nerve development	1/8	1/20424	0.000391696	5	1	0.022289	ENSG00000114315
FB2U	52	175	11.319	GO:1905933	BP	e	regulation of cell fate determination	1/8	1/20424	0.000391696	4	1	0.022289	ENSG00000114315
FB2U	52	175	11.319	GO:2000226	BP	e	regulation of pancreatic A cell differentiation	1/8	1/20424	0.000391696	6	1	0.022289	ENSG00000114315
FB2U	52	175	11.319	GO:1901189	BP	e	positive regulation of ephrin receptor signaling pathway	1/8	1/20424	0.000391696	7	1	0.022289	ENSG00000168214
FB2U	52	175	11.319	GO:0060843	BP	e	venous endothelial cell differentiation	1/8	1/20424	0.000391696	7	1	0.022289	ENSG00000148400
FB2U	52	175	11.319	GO:1901297	BP	e	positive regulation of canonical Wnt signaling pathway involved in cardiac muscle cell fate commitment	1/8	1/20424	0.000391696	10	1	0.022289	ENSG00000168214
FB2U	52	175	11.319	GO:2000723	BP	e	negative regulation of cardiac vascular smooth muscle cell differentiation	1/8	1/20424	0.000391696	9	1	0.022289	ENSG00000135547
FB2U	52	175	11.319	GO:0061105	BP	e	regulation of stomach neuroendocrine cell differentiation	1/8	1/20424	0.000391696	6	1	0.022289	ENSG00000114315
FB2U	52	9	11.319	GO:0002193	CC	e	MAML1-RBP-Jkappa- ICN1 complex	3/8	3/20424	3.9444e-11	2	3	7.78624e-08	ENSG00000148400, ENSG00000161021, ENSG00000168214
ALL	871	23	11.149	GO:0072554	BP	e	blood vessel lumenization	2/9	2/20424	1.72612e-07	7	2	7.80005e-05	ENSG00000128917, ENSG00000168214
ALL	871	23	11.149	GO:0003160	BP	e	endocardium morphogenesis	2/9	2/20424	1.72612e-07	3	2	7.80005e-05	ENSG00000148400, ENSG00000168214
ALL	871	149	11.149	GO:1901189	BP	e	positive regulation of ephrin receptor signaling pathway	1/9	1/20424	0.000440658	7	1	0.0257793	ENSG00000168214
ALL	871	149	11.149	GO:0061106	BP	e	negative regulation of stomach neuroendocrine cell differentiation	1/9	1/20424	0.000440658	8	1	0.0257793	ENSG00000114315
ALL	871	149	11.149	GO:0021688	BP	e	cerebellar molecular layer formation	1/9	1/20424	0.000440658	3	1	0.0257793	ENSG00000198719
ALL	871	149	11.149	GO:0061105	BP	e	regulation of stomach neuroendocrine cell differentiation	1/9	1/20424	0.000440658	6	1	0.0257793	ENSG00000114315
ALL	871	149	11.149	GO:0060853	BP	e	Notch signaling pathway involved in arterial endothelial cell fate commitment	1/9	1/20424	0.000440658	7	1	0.0257793	ENSG00000198719
ALL	871	149	11.149	GO:2000227	BP	e	negative regulation of pancreatic A cell differentiation	1/9	1/20424	0.000440658	7	1	0.0257793	ENSG00000114315
ALL	871	149	11.149	GO:0045977	BP	e	positive regulation of mitotic cell cycle, embryonic	1/9	1/20424	0.000440658	7	1	0.0257793	ENSG00000114315
ALL	871	149	11.149	GO:0021558	BP	e	trochlear nerve development	1/9	1/20424	0.000440658	5	1	0.0257793	ENSG00000114315
ALL	871	149	11.149	GO:0060843	BP	e	venous endothelial cell differentiation	1/9	1/20424	0.000440658	7	1	0.0257793	ENSG00000148400
ALL	871	149	11.149	GO:1905068	BP	e	positive regulation of canonical Wnt signaling pathway involved in heart development	1/9	1/20424	0.000440658	9	1	0.0257793	ENSG00000168214
ALL	871	149	11.149	GO:0003182	BP	e	coronary sinus valve morphogenesis	1/9	1/20424	0.000440658	4	1	0.0257793	ENSG00000148400
ALL	871	149	11.149	GO:1901297	BP	e	positive regulation of canonical Wnt signaling pathway involved in cardiac muscle cell fate commitment	1/9	1/20424	0.000440658	10	1	0.0257793	ENSG00000168214
ALL	871	149	11.149	GO:0060846	BP	e	blood vessel endothelial cell fate commitment	1/9	1/20424	0.000440658	6	1	0.0257793	ENSG00000168214
ALL	871	149	11.149	GO:0007440	BP	e	foregut morphogenesis	1/9	1/20424	0.000440658	3	1	0.0257793	ENSG00000148400
ALL	871	149	11.149	GO:1905934	BP	e	negative regulation of cell fate determination	1/9	1/20424	0.000440658	7	1	0.0257793	ENSG00000114315
ALL	871	149	11.149	GO:0060844	BP	e	arterial endothelial cell fate commitment	1/9	1/20424	0.000440658	7	1	0.0257793	ENSG00000168214
ALL	871	149	11.149	GO:2000226	BP	e	regulation of pancreatic A cell differentiation	1/9	1/20424	0.000440658	6	1	0.0257793	ENSG00000114315
ALL	871	149	11.149	GO:1905933	BP	e	regulation of cell fate determination	1/9	1/20424	0.000440658	4	1	0.0257793	ENSG00000114315
ALL	871	149	11.149	GO:0003270	BP	e	Notch signaling pathway involved in regulation of secondary heart field cardioblast proliferation	1/9	1/20424	0.000440658	8	1	0.0257793	ENSG00000148400
ALL	871	3	11.149	GO:0002193	CC	e	MAML1-RBP-Jkappa- ICN1 complex	3/9	3/20424	5.9166e-11	2	3	1.16794e-07	ENSG00000148400, ENSG00000161021, ENSG00000168214
FFL	10	24	11.149	GO:0072301	BP	e	regulation of metanephric glomerular mesangial cell proliferation	2/9	2/20424	1.72612e-07	7	2	0.000100894	ENSG00000120738, ENSG00000184937
FFL	10	134	11.149	GO:0071378	BP	e	cellular response to growth hormone stimulus	1/9	1/20424	0.000440658	8	1	0.0388477	ENSG00000136997
FFL	10	134	11.149	GO:0072302	BP	e	negative regulation of metanephric glomerular mesangial cell proliferation	1/9	1/20424	0.000440658	8	1	0.0388477	ENSG00000184937
FFL	10	134	11.149	GO:0032848	BP	e	negative regulation of cellular pH reduction	1/9	1/20424	0.000440658	12	1	0.0388477	ENSG00000171791
FFL	10	134	11.149	GO:0090096	BP	e	positive regulation of metanephric cap mesenchymal cell proliferation	1/9	1/20424	0.000440658	7	1	0.0388477	ENSG00000136997
FFL	10	134	11.149	GO:0098759	BP	e	cellular response to interleukin-8	1/9	1/20424	0.000440658	6	1	0.0388477	ENSG00000120738
FFL	10	134	11.149	GO:1904619	BP	e	response to dimethyl sulfoxide	1/9	1/20424	0.000440658	4	1	0.0388477	ENSG00000136997
FFL	10	134	11.149	GO:1990646	BP	e	cellular response to prolactin	1/9	1/20424	0.000440658	8	1	0.0388477	ENSG00000136997
FFL	10	134	11.149	GO:0072303	BP	e	positive regulation of glomerular metanephric mesangial cell proliferation	1/9	1/20424	0.000440658	8	1	0.0388477	ENSG00000120738
FFL	10	134	11.149	GO:0046671	BP	e	negative regulation of retinal cell programmed cell death	1/9	1/20424	0.000440658	7	1	0.0388477	ENSG00000171791
FFL	10	134	11.149	GO:1904620	BP	e	cellular response to dimethyl sulfoxide	1/9	1/20424	0.000440658	5	1	0.0388477	ENSG00000136997
FFL	10	134	11.149	GO:0090095	BP	e	regulation of metanephric cap mesenchymal cell proliferation	1/9	1/20424	0.000440658	6	1	0.0388477	ENSG00000136997
FFL	10	134	11.149	GO:0098758	BP	e	response to interleukin-8	1/9	1/20424	0.000440658	5	1	0.0388477	ENSG00000120738
FFL	10	134	11.149	GO:1904826	BP	e	regulation of hydrogen sulfide biosynthetic process	1/9	1/20424	0.000440658	6	1	0.0388477	ENSG00000185591
FFL	10	134	11.149	GO:0046722	BP	e	lactic acid secretion	1/9	1/20424	0.000440658	12	1	0.0388477	ENSG00000136997
FFL	10	134	11.149	GO:1904828	BP	e	positive regulation of hydrogen sulfide biosynthetic process	1/9	1/20424	0.000440658	7	1	0.0388477	ENSG00000185591
COM	127	1	11.096	GO:0045254	CC	e	pyruvate dehydrogenase complex	6/8	7/20424	1.94548e-21	4	6	1.92019e-18	ENSG00000005882, ENSG00000110435, ENSG00000131828, ENSG00000150768, ENSG00000152256, ENSG00000168291
COM	127	1	11.096	GO:0005967	CC	e	mitochondrial pyruvate dehydrogenase complex	6/8	7/20424	1.94548e-21	5	6	1.92019e-18	ENSG00000005882, ENSG00000110435, ENSG00000131828, ENSG00000150768, ENSG00000152256, ENSG00000168291
ALL	2294	4	10.997	GO:0003100	BP	e	regulation of systemic arterial blood pressure by endothelin	3/5	6/20424	1.4084e-10	7	3	4.32774e-07	ENSG00000078401, ENSG00000124205, ENSG00000127129
COM	127	7	10.997	GO:0050812	BP	e	regulation of acyl-CoA biosynthetic process	4/8	5/20424	4.82809e-14	10	4	1.48358e-10	ENSG00000004799, ENSG00000005882, ENSG00000067992, ENSG00000152256
COM	127	8	10.997	GO:0004740	MF	e	pyruvate dehydrogenase (acetyl-transferring) kinase activity	4/8	5/20424	4.82809e-14	6	4	1.76536e-10	ENSG00000004799, ENSG00000005882, ENSG00000067992, ENSG00000152256
COR	41	147	10.997	GO:1903451	BP	e	negative regulation of G1 to G0 transition	1/10	1/20424	0.00048962	7	1	0.0424562	ENSG00000141510
COR	41	147	10.997	GO:1990248	BP	e	regulation of transcription from RNA polymerase II promoter in response to DNA damage	1/10	1/20424	0.00048962	12	1	0.0424562	ENSG00000141510
COR	41	147	10.997	GO:0000741	BP	e	karyogamy	1/10	1/20424	0.00048962	6	1	0.0424562	ENSG00000170312
COR	41	147	10.997	GO:1905856	BP	e	negative regulation of pentose-phosphate shunt	1/10	1/20424	0.00048962	9	1	0.0424562	ENSG00000141510
COR	41	147	10.997	GO:0007344	BP	e	pronuclear fusion	1/10	1/20424	0.00048962	7	1	0.0424562	ENSG00000170312
COR	41	28	10.997	GO:0097125	CC	e	cyclin B1-CDK1 complex	2/10	2/20424	2.15766e-07	8	2	7.09869e-05	ENSG00000134057, ENSG00000170312
FFL	57	10	10.997	GO:1905643	BP	e	positive regulation of DNA methylation	2/5	4/20424	2.87631e-07	8	2	0.000245509	ENSG00000136997, ENSG00000184937
FFL	57	63	10.997	GO:1903841	BP	e	cellular response to arsenite(3-)	1/5	2/20424	0.000489572	6	1	0.045312	ENSG00000136997
FFL	57	63	10.997	GO:0043375	BP	e	CD8-positive, alpha-beta T cell lineage commitment	1/5	2/20424	0.000489572	6	1	0.045312	ENSG00000171791
FFL	57	63	10.997	GO:1900214	BP	e	regulation of apoptotic process involved in metanephric collecting duct development	1/5	2/20424	0.000489572	8	1	0.045312	ENSG00000125618
FFL	57	63	10.997	GO:1900369	BP	e	negative regulation of RNA interference	1/5	2/20424	0.000489572	8	1	0.045312	ENSG00000164362
FFL	57	63	10.997	GO:0072004	BP	e	kidney field specification	1/5	2/20424	0.000489572	5	1	0.045312	ENSG00000125618
FFL	57	63	10.997	GO:1900218	BP	e	negative regulation of apoptotic process involved in metanephric nephron tubule development	1/5	2/20424	0.000489572	9	1	0.045312	ENSG00000125618
FFL	57	63	10.997	GO:0039003	BP	e	pronephric field specification	1/5	2/20424	0.000489572	6	1	0.045312	ENSG00000125618
FFL	57	63	10.997	GO:2000594	BP	e	positive regulation of metanephric DCT cell differentiation	1/5	2/20424	0.000489572	6	1	0.045312	ENSG00000125618
FFL	57	63	10.997	GO:0072304	BP	e	regulation of mesenchymal cell apoptotic process involved in metanephric nephron morphogenesis	1/5	2/20424	0.000489572	10	1	0.045312	ENSG00000125618
FFL	57	63	10.997	GO:1903840	BP	e	response to arsenite(3-)	1/5	2/20424	0.000489572	5	1	0.045312	ENSG00000136997
FFL	57	63	10.997	GO:0072305	BP	e	negative regulation of mesenchymal cell apoptotic process involved in metanephric nephron morphogenesis	1/5	2/20424	0.000489572	11	1	0.045312	ENSG00000125618
FFL	57	63	10.997	GO:1900215	BP	e	negative regulation of apoptotic process involved in metanephric collecting duct development	1/5	2/20424	0.000489572	9	1	0.045312	ENSG00000125618
FFL	57	63	10.997	GO:1900217	BP	e	regulation of apoptotic process involved in metanephric nephron tubule development	1/5	2/20424	0.000489572	8	1	0.045312	ENSG00000125618
FFL	57	63	10.997	GO:0042635	BP	e	positive regulation of hair cycle	1/5	2/20424	0.000489572	5	1	0.045312	ENSG00000164362
FFL	57	63	10.997	GO:2001074	BP	e	regulation of metanephric ureteric bud development	1/5	2/20424	0.000489572	6	1	0.045312	ENSG00000184937
FFL	57	63	10.997	GO:2001076	BP	e	positive regulation of metanephric ureteric bud development	1/5	2/20424	0.000489572	7	1	0.045312	ENSG00000184937
FFL	57	63	10.997	GO:2000592	BP	e	regulation of metanephric DCT cell differentiation	1/5	2/20424	0.000489572	5	1	0.045312	ENSG00000125618
FFL	57	63	10.997	GO:0038194	BP	e	thyroid-stimulating hormone signaling pathway	1/5	2/20424	0.000489572	6	1	0.045312	ENSG00000125618
FFL	57	63	10.997	GO:0061032	BP	e	visceral serous pericardium development	1/5	2/20424	0.000489572	3	1	0.045312	ENSG00000184937
FFL	57	63	10.997	GO:0072301	BP	e	regulation of metanephric glomerular mesangial cell proliferation	1/5	2/20424	0.000489572	7	1	0.045312	ENSG00000184937
FFL	57	63	10.997	GO:1990637	BP	e	response to prolactin	1/5	2/20424	0.000489572	7	1	0.045312	ENSG00000136997
FFL	57	63	10.997	GO:1904586	BP	e	cellular response to putrescine	1/5	2/20424	0.000489572	6	1	0.045312	ENSG00000136997
FFL	57	63	10.997	GO:1990859	BP	e	cellular response to endothelin	1/5	2/20424	0.000489572	8	1	0.045312	ENSG00000136997
FFL	57	63	10.997	GO:0039017	BP	e	pattern specification involved in pronephros development	1/5	2/20424	0.000489572	4	1	0.045312	ENSG00000125618
FFL	57	63	10.997	GO:1904585	BP	e	response to putrescine	1/5	2/20424	0.000489572	5	1	0.045312	ENSG00000136997
FFL	57	63	10.997	GO:0035802	BP	e	adrenal cortex formation	1/5	2/20424	0.000489572	3	1	0.045312	ENSG00000184937
FFL	57	63	10.997	GO:0090065	BP	e	regulation of production of siRNA involved in RNA interference	1/5	2/20424	0.000489572	8	1	0.045312	ENSG00000164362
FFL	57	63	10.997	GO:0001172	BP	e	transcription, RNA-templated	1/5	2/20424	0.000489572	9	1	0.045312	ENSG00000164362
FFL	57	63	10.997	GO:0072166	BP	e	posterior mesonephric tubule development	1/5	2/20424	0.000489572	8	1	0.045312	ENSG00000184937
FB2U	52	12	10.904	GO:0045632	BP	e	negative regulation of mechanoreceptor differentiation	3/8	4/20424	1.57747e-10	7	3	1.36564e-07	ENSG00000114315, ENSG00000148400, ENSG00000197921
FB2U	52	12	10.904	GO:2000981	BP	e	negative regulation of inner ear receptor cell differentiation	3/8	4/20424	1.57747e-10	8	3	1.36564e-07	ENSG00000114315, ENSG00000148400, ENSG00000197921
FB2U	52	12	10.904	GO:0045608	BP	e	negative regulation of inner ear auditory receptor cell differentiation	3/8	4/20424	1.57747e-10	9	3	1.36564e-07	ENSG00000114315, ENSG00000148400, ENSG00000197921
ALL	445	47	10.859	GO:0046947	BP	e	hydroxylysine biosynthetic process	2/11	2/20424	2.63713e-07	10	2	0.000225094	ENSG00000106397, ENSG00000152952
ALL	445	47	10.859	GO:0046946	BP	e	hydroxylysine metabolic process	2/11	2/20424	2.63713e-07	9	2	0.000225094	ENSG00000106397, ENSG00000152952
ALL	445	24	10.859	GO:0008475	MF	e	procollagen-lysine 5-dioxygenase activity	3/11	3/20424	1.16219e-10	6	3	2.98254e-08	ENSG00000083444, ENSG00000106397, ENSG00000152952
ALL	1753	131	10.859	GO:0001777	BP	e	T cell homeostatic proliferation	1/11	1/20424	0.000538582	7	1	0.0492546	ENSG00000087088
ALL	1753	131	10.859	GO:0032976	BP	e	release of matrix enzymes from mitochondria	1/11	1/20424	0.000538582	7	1	0.0492546	ENSG00000087088
ALL	1753	131	10.859	GO:1902250	BP	e	regulation of erythrocyte apoptotic process	1/11	1/20424	0.000538582	8	1	0.0492546	ENSG00000130427
ALL	1753	131	10.859	GO:1990117	BP	e	B cell receptor apoptotic signaling pathway	1/11	1/20424	0.000538582	11	1	0.0492546	ENSG00000087088
ALL	1753	131	10.859	GO:1902251	BP	e	negative regulation of erythrocyte apoptotic process	1/11	1/20424	0.000538582	9	1	0.0492546	ENSG00000130427
FBU	5	18	10.859	GO:1900218	BP	e	negative regulation of apoptotic process involved in metanephric nephron tubule development	2/11	2/20424	2.63713e-07	9	2	0.0001307	ENSG00000075891, ENSG00000125618
FBU	5	18	10.859	GO:0072305	BP	e	negative regulation of mesenchymal cell apoptotic process involved in metanephric nephron morphogenesis	2/11	2/20424	2.63713e-07	11	2	0.0001307	ENSG00000075891, ENSG00000125618
FBU	5	18	10.859	GO:0039017	BP	e	pattern specification involved in pronephros development	2/11	2/20424	2.63713e-07	4	2	0.0001307	ENSG00000075891, ENSG00000125618
FBU	5	18	10.859	GO:0072004	BP	e	kidney field specification	2/11	2/20424	2.63713e-07	5	2	0.0001307	ENSG00000075891, ENSG00000125618
FBU	5	18	10.859	GO:0039003	BP	e	pronephric field specification	2/11	2/20424	2.63713e-07	6	2	0.0001307	ENSG00000075891, ENSG00000125618
FBU	5	18	10.859	GO:2000594	BP	e	positive regulation of metanephric DCT cell differentiation	2/11	2/20424	2.63713e-07	6	2	0.0001307	ENSG00000075891, ENSG00000125618
FBU	5	18	10.859	GO:2000592	BP	e	regulation of metanephric DCT cell differentiation	2/11	2/20424	2.63713e-07	5	2	0.0001307	ENSG00000075891, ENSG00000125618
FBU	5	18	10.859	GO:1900215	BP	e	negative regulation of apoptotic process involved in metanephric collecting duct development	2/11	2/20424	2.63713e-07	9	2	0.0001307	ENSG00000075891, ENSG00000125618
FBU	5	18	10.859	GO:1900214	BP	e	regulation of apoptotic process involved in metanephric collecting duct development	2/11	2/20424	2.63713e-07	8	2	0.0001307	ENSG00000075891, ENSG00000125618
FBU	5	18	10.859	GO:1900217	BP	e	regulation of apoptotic process involved in metanephric nephron tubule development	2/11	2/20424	2.63713e-07	8	2	0.0001307	ENSG00000075891, ENSG00000125618
FBU	5	18	10.859	GO:0072304	BP	e	regulation of mesenchymal cell apoptotic process involved in metanephric nephron morphogenesis	2/11	2/20424	2.63713e-07	10	2	0.0001307	ENSG00000075891, ENSG00000125618
FBU	5	126	10.859	GO:0007499	BP	e	ectoderm and mesoderm interaction	1/11	1/20424	0.000538582	4	1	0.0386672	ENSG00000073282
FBU	5	126	10.859	GO:1903451	BP	e	negative regulation of G1 to G0 transition	1/11	1/20424	0.000538582	7	1	0.0386672	ENSG00000141510
FBU	5	126	10.859	GO:0061360	BP	e	optic chiasma development	1/11	1/20424	0.000538582	3	1	0.0386672	ENSG00000075891
FBU	5	126	10.859	GO:2000597	BP	e	positive regulation of optic nerve formation	1/11	1/20424	0.000538582	6	1	0.0386672	ENSG00000075891
FBU	5	126	10.859	GO:0010481	BP	e	epidermal cell division	1/11	1/20424	0.000538582	3	1	0.0386672	ENSG00000073282
FBU	5	126	10.859	GO:2000595	BP	e	regulation of optic nerve formation	1/11	1/20424	0.000538582	5	1	0.0386672	ENSG00000075891
FBU	5	126	10.859	GO:1905856	BP	e	negative regulation of pentose-phosphate shunt	1/11	1/20424	0.000538582	9	1	0.0386672	ENSG00000141510
FBU	5	126	10.859	GO:1990248	BP	e	regulation of transcription from RNA polymerase II promoter in response to DNA damage	1/11	1/20424	0.000538582	12	1	0.0386672	ENSG00000141510
FBU	5	126	10.859	GO:2000612	BP	e	regulation of thyroid-stimulating hormone secretion	1/11	1/20424	0.000538582	9	1	0.0386672	ENSG00000125618
ALL	120	7	10.734	GO:0010510	BP	e	regulation of acetyl-CoA biosynthetic process from pyruvate	4/12	4/20424	6.82937e-14	11	4	2.09853e-10	ENSG00000004799, ENSG00000005882, ENSG00000067992, ENSG00000152256
ALL	871	4	10.734	GO:0045632	BP	e	negative regulation of mechanoreceptor differentiation	3/9	4/20424	2.36612e-10	7	3	7.2706e-07	ENSG00000114315, ENSG00000148400, ENSG00000198719
ALL	871	4	10.734	GO:0045608	BP	e	negative regulation of inner ear auditory receptor cell differentiation	3/9	4/20424	2.36612e-10	9	3	7.2706e-07	ENSG00000114315, ENSG00000148400, ENSG00000198719
ALL	871	4	10.734	GO:2000981	BP	e	negative regulation of inner ear receptor cell differentiation	3/9	4/20424	2.36612e-10	8	3	7.2706e-07	ENSG00000114315, ENSG00000148400, ENSG00000198719
ALL	790	15	10.734	GO:0097411	BP	e	hypoxia-inducible factor-1alpha signaling pathway	2/6	4/20424	4.31418e-07	5	2	0.00036824	ENSG00000067992, ENSG00000152256
ALL	2887	2	10.734	GO:0090402	BP	e	oncogene-induced cell senescence	2/6	4/20424	4.31418e-07	5	2	0.00331416	ENSG00000137309, ENSG00000149948
ALL	2887	1	10.734	GO:0035985	CC	e	senescence-associated heterochromatin focus	2/6	4/20424	4.31418e-07	4	2	0.00085162	ENSG00000137309, ENSG00000149948
ALL	2178	1	10.734	GO:0097411	BP	e	hypoxia-inducible factor-1alpha signaling pathway	2/6	4/20424	4.31418e-07	5	2	0.00662831	ENSG00000067992, ENSG00000100644
COM	256	42	10.734	GO:0046946	BP	e	hydroxylysine metabolic process	2/12	2/20424	3.16456e-07	9	2	0.000303877	ENSG00000106397, ENSG00000152952
COM	256	42	10.734	GO:0046947	BP	e	hydroxylysine biosynthetic process	2/12	2/20424	3.16456e-07	10	2	0.000303877	ENSG00000106397, ENSG00000152952
COM	256	22	10.734	GO:0008475	MF	e	procollagen-lysine 5-dioxygenase activity	3/12	3/20424	1.54958e-10	6	3	4.44457e-08	ENSG00000083444, ENSG00000106397, ENSG00000152952
COM	127	8	10.734	GO:0034604	MF	e	pyruvate dehydrogenase (NAD+) activity	4/8	6/20424	1.4482e-13	6	4	1.76536e-10	ENSG00000110435, ENSG00000131828, ENSG00000150768, ENSG00000168291
COM	127	8	10.734	GO:0034603	MF	e	pyruvate dehydrogenase [NAD(P)+] activity	4/8	6/20424	1.4482e-13	5	4	1.76536e-10	ENSG00000110435, ENSG00000131828, ENSG00000150768, ENSG00000168291
COM	127	8	10.734	GO:0004738	MF	e	pyruvate dehydrogenase activity	4/8	6/20424	1.4482e-13	4	4	1.76536e-10	ENSG00000110435, ENSG00000131828, ENSG00000150768, ENSG00000168291
COM	127	40	10.734	GO:0004739	MF	e	pyruvate dehydrogenase (acetyl-transferring) activity	2/8	3/20424	4.02684e-07	5	2	0.000280498	ENSG00000131828, ENSG00000168291
COR	140	11	10.734	GO:0061419	BP	e	positive regulation of transcription from RNA polymerase II promoter in response to hypoxia	2/4	6/20424	4.31418e-07	13	2	0.000441888	ENSG00000148400, ENSG00000168214
COR	140	11	10.734	GO:0003162	BP	e	atrioventricular node development	2/4	6/20424	4.31418e-07	7	2	0.000441888	ENSG00000134250, ENSG00000148400
COR	140	97	10.734	GO:1905457	BP	e	negative regulation of lymphoid progenitor cell differentiation	1/4	3/20424	0.000587458	7	1	0.0485253	ENSG00000148400
COR	140	97	10.734	GO:0003192	BP	e	mitral valve formation	1/4	3/20424	0.000587458	5	1	0.0485253	ENSG00000148400
COR	140	97	10.734	GO:0060948	BP	e	cardiac vascular smooth muscle cell development	1/4	3/20424	0.000587458	6	1	0.0485253	ENSG00000148400
COR	140	97	10.734	GO:0060979	BP	e	vasculogenesis involved in coronary vascular morphogenesis	1/4	3/20424	0.000587458	5	1	0.0485253	ENSG00000148400
COR	140	97	10.734	GO:0009957	BP	e	epidermal cell fate specification	1/4	3/20424	0.000587458	4	1	0.0485253	ENSG00000168214
COR	140	97	10.734	GO:2000974	BP	e	negative regulation of pro-B cell differentiation	1/4	3/20424	0.000587458	8	1	0.0485253	ENSG00000148400
COR	140	97	10.734	GO:0060486	BP	e	club cell differentiation	1/4	3/20424	0.000587458	6	1	0.0485253	ENSG00000168214
COR	140	97	10.734	GO:0003250	BP	e	regulation of cell proliferation involved in heart valve morphogenesis	1/4	3/20424	0.000587458	6	1	0.0485253	ENSG00000148400
COR	140	97	10.734	GO:0097101	BP	e	blood vessel endothelial cell fate specification	1/4	3/20424	0.000587458	5	1	0.0485253	ENSG00000168214
COR	140	97	10.734	GO:1902263	BP	e	apoptotic process involved in embryonic digit morphogenesis	1/4	3/20424	0.000587458	7	1	0.0485253	ENSG00000148400
FB2U	52	61	10.734	GO:0060948	BP	e	cardiac vascular smooth muscle cell development	2/8	3/20424	4.02684e-07	6	2	6.79871e-05	ENSG00000135547, ENSG00000148400
FB2U	52	61	10.734	GO:2000978	BP	e	negative regulation of forebrain neuron differentiation	2/8	3/20424	4.02684e-07	7	2	6.79871e-05	ENSG00000114315, ENSG00000197921
FB2U	52	61	10.734	GO:0060120	BP	e	inner ear receptor cell fate commitment	2/8	3/20424	4.02684e-07	5	2	6.79871e-05	ENSG00000148400, ENSG00000168214
FB2U	52	61	10.734	GO:0009912	BP	e	auditory receptor cell fate commitment	2/8	3/20424	4.02684e-07	6	2	6.79871e-05	ENSG00000148400, ENSG00000168214
FFL	7	188	10.734	GO:1903451	BP	e	negative regulation of G1 to G0 transition	1/12	1/20424	0.000587544	7	1	0.0359643	ENSG00000141510
FFL	7	188	10.734	GO:0019102	BP	e	male somatic sex determination	1/12	1/20424	0.000587544	5	1	0.0359643	ENSG00000169083
FFL	7	188	10.734	GO:1905856	BP	e	negative regulation of pentose-phosphate shunt	1/12	1/20424	0.000587544	9	1	0.0359643	ENSG00000141510
FFL	7	188	10.734	GO:0046671	BP	e	negative regulation of retinal cell programmed cell death	1/12	1/20424	0.000587544	7	1	0.0359643	ENSG00000171791
FFL	7	188	10.734	GO:0060520	BP	e	activation of prostate induction by androgen receptor signaling pathway	1/12	1/20424	0.000587544	9	1	0.0359643	ENSG00000169083
FFL	7	188	10.734	GO:0032848	BP	e	negative regulation of cellular pH reduction	1/12	1/20424	0.000587544	12	1	0.0359643	ENSG00000171791
FFL	7	188	10.734	GO:1990248	BP	e	regulation of transcription from RNA polymerase II promoter in response to DNA damage	1/12	1/20424	0.000587544	12	1	0.0359643	ENSG00000141510
ALL	2294	16	10.675	GO:0010961	BP	e	cellular magnesium ion homeostasis	2/5	5/20424	4.79338e-07	9	2	0.00026302	ENSG00000124205, ENSG00000197993
COR	128	3	10.675	GO:0043378	BP	e	positive regulation of CD8-positive, alpha-beta T cell differentiation	2/5	5/20424	4.79338e-07	11	2	0.00397213	ENSG00000020633, ENSG00000159216
FFL	57	11	10.675	GO:0072284	BP	e	metanephric S-shaped body morphogenesis	2/5	5/20424	4.79338e-07	4	2	0.000384227	ENSG00000125618, ENSG00000184937
ALL	871	2	10.664	GO:0007221	BP	e	positive regulation of transcription of Notch receptor target	5/9	7/20424	8.93589e-17	12	5	6.86455e-13	ENSG00000148400, ENSG00000161021, ENSG00000168214, ENSG00000184384, ENSG00000196782
ALL	1321	108	10.618	GO:1990248	BP	e	regulation of transcription from RNA polymerase II promoter in response to DNA damage	1/13	1/20424	0.000636506	12	1	0.0432711	ENSG00000141510
ALL	1321	108	10.618	GO:0098758	BP	e	response to interleukin-8	1/13	1/20424	0.000636506	5	1	0.0432711	ENSG00000120738
ALL	1321	108	10.618	GO:0060503	BP	e	bud dilation involved in lung branching	1/13	1/20424	0.000636506	5	1	0.0432711	ENSG00000125378
ALL	1321	108	10.618	GO:0061155	BP	e	pulmonary artery endothelial tube morphogenesis	1/13	1/20424	0.000636506	7	1	0.0432711	ENSG00000125378
ALL	1321	108	10.618	GO:0098759	BP	e	cellular response to interleukin-8	1/13	1/20424	0.000636506	6	1	0.0432711	ENSG00000120738
ALL	1321	108	10.618	GO:0090194	BP	e	negative regulation of glomerulus development	1/13	1/20424	0.000636506	6	1	0.0432711	ENSG00000125378
ALL	1321	108	10.618	GO:0072200	BP	e	negative regulation of mesenchymal cell proliferation involved in ureter development	1/13	1/20424	0.000636506	7	1	0.0432711	ENSG00000125378
ALL	1321	108	10.618	GO:0061151	BP	e	BMP signaling pathway involved in renal system segmentation	1/13	1/20424	0.000636506	9	1	0.0432711	ENSG00000125378
ALL	1321	108	10.618	GO:0072099	BP	e	anterior/posterior pattern specification involved in ureteric bud development	1/13	1/20424	0.000636506	6	1	0.0432711	ENSG00000125378
ALL	1321	108	10.618	GO:1905856	BP	e	negative regulation of pentose-phosphate shunt	1/13	1/20424	0.000636506	9	1	0.0432711	ENSG00000141510
ALL	1321	108	10.618	GO:2000005	BP	e	negative regulation of metanephric S-shaped body morphogenesis	1/13	1/20424	0.000636506	7	1	0.0432711	ENSG00000125378
ALL	1321	108	10.618	GO:2000004	BP	e	regulation of metanephric S-shaped body morphogenesis	1/13	1/20424	0.000636506	6	1	0.0432711	ENSG00000125378
ALL	1321	108	10.618	GO:0055018	BP	e	regulation of cardiac muscle fiber development	1/13	1/20424	0.000636506	8	1	0.0432711	ENSG00000125378
ALL	1321	108	10.618	GO:2000007	BP	e	negative regulation of metanephric comma-shaped body morphogenesis	1/13	1/20424	0.000636506	7	1	0.0432711	ENSG00000125378
ALL	1321	108	10.618	GO:0071893	BP	e	BMP signaling pathway involved in nephric duct formation	1/13	1/20424	0.000636506	9	1	0.0432711	ENSG00000125378
ALL	1321	108	10.618	GO:0072303	BP	e	positive regulation of glomerular metanephric mesangial cell proliferation	1/13	1/20424	0.000636506	8	1	0.0432711	ENSG00000120738
ALL	1321	108	10.618	GO:0048392	BP	e	intermediate mesodermal cell differentiation	1/13	1/20424	0.000636506	5	1	0.0432711	ENSG00000125378
ALL	1321	108	10.618	GO:1901964	BP	e	positive regulation of cell proliferation involved in outflow tract morphogenesis	1/13	1/20424	0.000636506	7	1	0.0432711	ENSG00000125378
ALL	1321	108	10.618	GO:0072097	BP	e	negative regulation of branch elongation involved in ureteric bud branching by BMP signaling pathway	1/13	1/20424	0.000636506	9	1	0.0432711	ENSG00000125378
ALL	1321	108	10.618	GO:2000006	BP	e	regulation of metanephric comma-shaped body morphogenesis	1/13	1/20424	0.000636506	6	1	0.0432711	ENSG00000125378
ALL	1321	108	10.618	GO:0072100	BP	e	specification of ureteric bud anterior/posterior symmetry	1/13	1/20424	0.000636506	7	1	0.0432711	ENSG00000125378
ALL	1321	108	10.618	GO:0072192	BP	e	ureter epithelial cell differentiation	1/13	1/20424	0.000636506	5	1	0.0432711	ENSG00000125378
ALL	1321	108	10.618	GO:0072198	BP	e	mesenchymal cell proliferation involved in ureter development	1/13	1/20424	0.000636506	4	1	0.0432711	ENSG00000125378
ALL	1321	108	10.618	GO:0055020	BP	e	positive regulation of cardiac muscle fiber development	1/13	1/20424	0.000636506	9	1	0.0432711	ENSG00000125378
ALL	1321	108	10.618	GO:0061149	BP	e	BMP signaling pathway involved in ureter morphogenesis	1/13	1/20424	0.000636506	9	1	0.0432711	ENSG00000125378
ALL	1321	108	10.618	GO:0072101	BP	e	specification of ureteric bud anterior/posterior symmetry by BMP signaling pathway	1/13	1/20424	0.000636506	9	1	0.0432711	ENSG00000125378
ALL	1321	108	10.618	GO:0072096	BP	e	negative regulation of branch elongation involved in ureteric bud branching	1/13	1/20424	0.000636506	6	1	0.0432711	ENSG00000125378
ALL	1321	108	10.618	GO:1903451	BP	e	negative regulation of G1 to G0 transition	1/13	1/20424	0.000636506	7	1	0.0432711	ENSG00000141510
ALL	2102	111	10.618	GO:0055020	BP	e	positive regulation of cardiac muscle fiber development	1/13	1/20424	0.000636506	9	1	0.0456976	ENSG00000125378
ALL	2102	111	10.618	GO:1901964	BP	e	positive regulation of cell proliferation involved in outflow tract morphogenesis	1/13	1/20424	0.000636506	7	1	0.0456976	ENSG00000125378
ALL	2102	111	10.618	GO:2000007	BP	e	negative regulation of metanephric comma-shaped body morphogenesis	1/13	1/20424	0.000636506	7	1	0.0456976	ENSG00000125378
ALL	2102	111	10.618	GO:2000006	BP	e	regulation of metanephric comma-shaped body morphogenesis	1/13	1/20424	0.000636506	6	1	0.0456976	ENSG00000125378
ALL	2102	111	10.618	GO:0072099	BP	e	anterior/posterior pattern specification involved in ureteric bud development	1/13	1/20424	0.000636506	6	1	0.0456976	ENSG00000125378
ALL	2102	111	10.618	GO:0048392	BP	e	intermediate mesodermal cell differentiation	1/13	1/20424	0.000636506	5	1	0.0456976	ENSG00000125378
ALL	2102	111	10.618	GO:1905341	BP	e	negative regulation of protein localization to kinetochore	1/13	1/20424	0.000636506	6	1	0.0456976	ENSG00000167513
ALL	2102	111	10.618	GO:0061149	BP	e	BMP signaling pathway involved in ureter morphogenesis	1/13	1/20424	0.000636506	9	1	0.0456976	ENSG00000125378
ALL	2102	111	10.618	GO:0070512	BP	e	positive regulation of histone H4-K20 methylation	1/13	1/20424	0.000636506	11	1	0.0456976	ENSG00000012048
ALL	2102	111	10.618	GO:0072097	BP	e	negative regulation of branch elongation involved in ureteric bud branching by BMP signaling pathway	1/13	1/20424	0.000636506	9	1	0.0456976	ENSG00000125378
ALL	2102	111	10.618	GO:0072200	BP	e	negative regulation of mesenchymal cell proliferation involved in ureter development	1/13	1/20424	0.000636506	7	1	0.0456976	ENSG00000125378
ALL	2102	111	10.618	GO:0055018	BP	e	regulation of cardiac muscle fiber development	1/13	1/20424	0.000636506	8	1	0.0456976	ENSG00000125378
ALL	2102	111	10.618	GO:0071893	BP	e	BMP signaling pathway involved in nephric duct formation	1/13	1/20424	0.000636506	9	1	0.0456976	ENSG00000125378
ALL	2102	111	10.618	GO:0072096	BP	e	negative regulation of branch elongation involved in ureteric bud branching	1/13	1/20424	0.000636506	6	1	0.0456976	ENSG00000125378
ALL	2102	111	10.618	GO:0061155	BP	e	pulmonary artery endothelial tube morphogenesis	1/13	1/20424	0.000636506	7	1	0.0456976	ENSG00000125378
ALL	2102	111	10.618	GO:1903701	BP	e	substantia propria of cornea development	1/13	1/20424	0.000636506	3	1	0.0456976	ENSG00000092969
ALL	2102	111	10.618	GO:0072198	BP	e	mesenchymal cell proliferation involved in ureter development	1/13	1/20424	0.000636506	4	1	0.0456976	ENSG00000125378
ALL	2102	111	10.618	GO:0072100	BP	e	specification of ureteric bud anterior/posterior symmetry	1/13	1/20424	0.000636506	7	1	0.0456976	ENSG00000125378
ALL	2102	111	10.618	GO:2000004	BP	e	regulation of metanephric S-shaped body morphogenesis	1/13	1/20424	0.000636506	6	1	0.0456976	ENSG00000125378
ALL	2102	111	10.618	GO:0061151	BP	e	BMP signaling pathway involved in renal system segmentation	1/13	1/20424	0.000636506	9	1	0.0456976	ENSG00000125378
ALL	2102	111	10.618	GO:0060503	BP	e	bud dilation involved in lung branching	1/13	1/20424	0.000636506	5	1	0.0456976	ENSG00000125378
ALL	2102	111	10.618	GO:0090194	BP	e	negative regulation of glomerulus development	1/13	1/20424	0.000636506	6	1	0.0456976	ENSG00000125378
ALL	2102	111	10.618	GO:0072101	BP	e	specification of ureteric bud anterior/posterior symmetry by BMP signaling pathway	1/13	1/20424	0.000636506	9	1	0.0456976	ENSG00000125378
ALL	2102	111	10.618	GO:0072192	BP	e	ureter epithelial cell differentiation	1/13	1/20424	0.000636506	5	1	0.0456976	ENSG00000125378
ALL	2102	111	10.618	GO:0070510	BP	e	regulation of histone H4-K20 methylation	1/13	1/20424	0.000636506	10	1	0.0456976	ENSG00000012048
ALL	2102	111	10.618	GO:2000005	BP	e	negative regulation of metanephric S-shaped body morphogenesis	1/13	1/20424	0.000636506	7	1	0.0456976	ENSG00000125378
COR	58	49	10.618	GO:1905179	BP	e	negative regulation of cardiac muscle tissue regeneration	2/13	2/20424	3.73994e-07	6	2	0.000102096	ENSG00000111276, ENSG00000124762
COR	58	49	10.618	GO:1905178	BP	e	regulation of cardiac muscle tissue regeneration	2/13	2/20424	3.73994e-07	5	2	0.000102096	ENSG00000111276, ENSG00000124762
COR	58	259	10.618	GO:0060010	BP	e	Sertoli cell fate commitment	1/13	1/20424	0.000636506	5	1	0.0334633	ENSG00000131759
COR	58	259	10.618	GO:0003251	BP	e	positive regulation of cell proliferation involved in heart valve morphogenesis	1/13	1/20424	0.000636506	7	1	0.0334633	ENSG00000141646
COR	58	259	10.618	GO:1903041	BP	e	regulation of chondrocyte hypertrophy	1/13	1/20424	0.000636506	8	1	0.0334633	ENSG00000101665
COR	58	259	10.618	GO:0061040	BP	e	female gonad morphogenesis	1/13	1/20424	0.000636506	5	1	0.0334633	ENSG00000141646
COR	58	259	10.618	GO:1905305	BP	e	negative regulation of cardiac myofibril assembly	1/13	1/20424	0.000636506	10	1	0.0334633	ENSG00000141646
COR	58	259	10.618	GO:0061767	BP	e	negative regulation of lung blood pressure	1/13	1/20424	0.000636506	5	1	0.0334633	ENSG00000166949
COR	58	259	10.618	GO:1905304	BP	e	regulation of cardiac myofibril assembly	1/13	1/20424	0.000636506	9	1	0.0334633	ENSG00000141646
COR	58	259	10.618	GO:0032916	BP	e	positive regulation of transforming growth factor beta3 production	1/13	1/20424	0.000636506	9	1	0.0334633	ENSG00000166949
COR	58	259	10.618	GO:1902761	BP	e	positive regulation of chondrocyte development	1/13	1/20424	0.000636506	8	1	0.0334633	ENSG00000101665
COR	58	259	10.618	GO:1904826	BP	e	regulation of hydrogen sulfide biosynthetic process	1/13	1/20424	0.000636506	6	1	0.0334633	ENSG00000185591
COR	58	259	10.618	GO:1903043	BP	e	positive regulation of chondrocyte hypertrophy	1/13	1/20424	0.000636506	9	1	0.0334633	ENSG00000101665
COR	58	259	10.618	GO:1904828	BP	e	positive regulation of hydrogen sulfide biosynthetic process	1/13	1/20424	0.000636506	7	1	0.0334633	ENSG00000185591
COR	77	165	10.618	GO:0060981	BP	e	cell migration involved in coronary angiogenesis	1/13	1/20424	0.000636506	6	1	0.0425186	ENSG00000113721
COR	77	165	10.618	GO:1904828	BP	e	positive regulation of hydrogen sulfide biosynthetic process	1/13	1/20424	0.000636506	7	1	0.0425186	ENSG00000185591
COR	77	165	10.618	GO:0061767	BP	e	negative regulation of lung blood pressure	1/13	1/20424	0.000636506	5	1	0.0425186	ENSG00000166949
COR	77	165	10.618	GO:0032916	BP	e	positive regulation of transforming growth factor beta3 production	1/13	1/20424	0.000636506	9	1	0.0425186	ENSG00000166949
COR	77	165	10.618	GO:1990248	BP	e	regulation of transcription from RNA polymerase II promoter in response to DNA damage	1/13	1/20424	0.000636506	12	1	0.0425186	ENSG00000141510
COR	77	165	10.618	GO:1904826	BP	e	regulation of hydrogen sulfide biosynthetic process	1/13	1/20424	0.000636506	6	1	0.0425186	ENSG00000185591
COR	77	165	10.618	GO:0071306	BP	e	cellular response to vitamin E	1/13	1/20424	0.000636506	8	1	0.0425186	ENSG00000108821
COR	77	165	10.618	GO:2000808	BP	e	negative regulation of synaptic vesicle clustering	1/13	1/20424	0.000636506	6	1	0.0425186	ENSG00000171862
COR	77	165	10.618	GO:0032905	BP	e	transforming growth factor beta1 production	1/13	1/20424	0.000636506	7	1	0.0425186	ENSG00000168542
COR	77	165	10.618	GO:0072262	BP	e	metanephric glomerular mesangial cell proliferation involved in metanephros development	1/13	1/20424	0.000636506	5	1	0.0425186	ENSG00000113721
COR	77	165	10.618	GO:0150103	BP	e	reactive gliosis	1/13	1/20424	0.000636506	6	1	0.0425186	ENSG00000150093
COR	77	165	10.618	GO:0035789	BP	e	metanephric mesenchymal cell migration	1/13	1/20424	0.000636506	7	1	0.0425186	ENSG00000113721
COR	77	165	10.618	GO:0051951	BP	e	positive regulation of glutamate uptake involved in transmission of nerve impulse	1/13	1/20424	0.000636506	11	1	0.0425186	ENSG00000150093
COR	77	165	10.618	GO:0051943	BP	e	positive regulation of amino acid uptake involved in synaptic transmission	1/13	1/20424	0.000636506	8	1	0.0425186	ENSG00000150093
COR	77	165	10.618	GO:1905856	BP	e	negative regulation of pentose-phosphate shunt	1/13	1/20424	0.000636506	9	1	0.0425186	ENSG00000141510
COR	77	165	10.618	GO:1903451	BP	e	negative regulation of G1 to G0 transition	1/13	1/20424	0.000636506	7	1	0.0425186	ENSG00000141510
ALL	2269	6	10.582	GO:0006853	BP	e	carnitine shuttle	3/10	4/20424	3.38004e-10	9	3	8.65516e-07	ENSG00000110090, ENSG00000178537, ENSG00000205560
COM	127	17	10.582	GO:0061732	BP	e	mitochondrial acetyl-CoA biosynthetic process from pyruvate	3/8	5/20424	3.94295e-10	14	3	5.50722e-07	ENSG00000110435, ENSG00000131828, ENSG00000168291
COR	148	5	10.582	GO:0035976	CC	e	transcription factor AP-1 complex	3/8	5/20424	3.94295e-10	4	3	3.89169e-07	ENSG00000170345, ENSG00000171223, ENSG00000177606
ALL	871	29	10.564	GO:1905457	BP	e	negative regulation of lymphoid progenitor cell differentiation	2/9	3/20424	5.17719e-07	7	2	0.000162331	ENSG00000114315, ENSG00000148400
ALL	871	29	10.564	GO:0046331	BP	e	lateral inhibition	2/9	3/20424	5.17719e-07	5	2	0.000162331	ENSG00000114315, ENSG00000198719
ALL	871	29	10.564	GO:2000974	BP	e	negative regulation of pro-B cell differentiation	2/9	3/20424	5.17719e-07	8	2	0.000162331	ENSG00000114315, ENSG00000148400
ALL	871	29	10.564	GO:0097101	BP	e	blood vessel endothelial cell fate specification	2/9	3/20424	5.17719e-07	5	2	0.000162331	ENSG00000168214, ENSG00000198719
ALL	871	29	10.564	GO:0045168	BP	e	cell-cell signaling involved in cell fate commitment	2/9	3/20424	5.17719e-07	4	2	0.000162331	ENSG00000114315, ENSG00000198719
ALL	871	29	10.564	GO:0060120	BP	e	inner ear receptor cell fate commitment	2/9	3/20424	5.17719e-07	5	2	0.000162331	ENSG00000148400, ENSG00000168214
ALL	871	29	10.564	GO:0009912	BP	e	auditory receptor cell fate commitment	2/9	3/20424	5.17719e-07	6	2	0.000162331	ENSG00000148400, ENSG00000168214
FFL	10	31	10.564	GO:0044729	MF	e	hemi-methylated DNA-binding	2/9	3/20424	5.17719e-07	6	2	0.000157775	ENSG00000120738, ENSG00000184937
ALL	120	1	10.512	GO:0005967	CC	e	mitochondrial pyruvate dehydrogenase complex	6/12	7/20424	6.419e-20	5	6	6.33555e-17	ENSG00000005882, ENSG00000110435, ENSG00000131828, ENSG00000150768, ENSG00000152256, ENSG00000168291
ALL	120	1	10.512	GO:0045254	CC	e	pyruvate dehydrogenase complex	6/12	7/20424	6.419e-20	4	6	6.33555e-17	ENSG00000005882, ENSG00000110435, ENSG00000131828, ENSG00000150768, ENSG00000152256, ENSG00000168291
ALL	2159	165	10.512	GO:0003210	BP	e	cardiac atrium formation	1/7	2/20424	0.000685367	4	1	0.0433333	ENSG00000125845
ALL	2159	165	10.512	GO:0072134	BP	e	nephrogenic mesenchyme morphogenesis	1/7	2/20424	0.000685367	6	1	0.0433333	ENSG00000101144
ALL	2159	165	10.512	GO:1905006	BP	e	negative regulation of epithelial to mesenchymal transition involved in endocardial cushion formation	1/7	2/20424	0.000685367	8	1	0.0433333	ENSG00000092969
ALL	2159	165	10.512	GO:0035854	BP	e	eosinophil fate commitment	1/7	2/20424	0.000685367	4	1	0.0433333	ENSG00000179348
ALL	2159	165	10.512	GO:0003130	BP	e	BMP signaling pathway involved in heart induction	1/7	2/20424	0.000685367	9	1	0.0433333	ENSG00000125845
ALL	2159	165	10.512	GO:0062044	BP	e	negative regulation of cardiac epithelial to mesenchymal transition	1/7	2/20424	0.000685367	7	1	0.0433333	ENSG00000092969
ALL	2159	165	10.512	GO:0060872	BP	e	semicircular canal development	1/7	2/20424	0.000685367	4	1	0.0433333	ENSG00000179348
ALL	2159	165	10.512	GO:0010725	BP	e	regulation of primitive erythrocyte differentiation	1/7	2/20424	0.000685367	8	1	0.0433333	ENSG00000179348
ALL	2159	165	10.512	GO:0051040	BP	e	regulation of calcium-independent cell-cell adhesion	1/7	2/20424	0.000685367	6	1	0.0433333	ENSG00000125845
ALL	2159	165	10.512	GO:0042704	BP	e	uterine wall breakdown	1/7	2/20424	0.000685367	3	1	0.0433333	ENSG00000092969
COM	127	10	10.512	GO:0006086	BP	e	acetyl-CoA biosynthetic process from pyruvate	4/8	7/20424	3.37861e-13	13	4	8.65148e-10	ENSG00000110435, ENSG00000131828, ENSG00000150768, ENSG00000168291
COR	140	13	10.512	GO:0007221	BP	e	positive regulation of transcription of Notch receptor target	2/4	7/20424	6.03946e-07	12	2	0.000465274	ENSG00000148400, ENSG00000168214
COR	140	13	10.512	GO:0003256	BP	e	regulation of transcription from RNA polymerase II promoter involved in myocardial precursor cell differentiation	2/4	7/20424	6.03946e-07	12	2	0.000465274	ENSG00000148400, ENSG00000168214
COR	347	43	10.512	GO:1990617	CC	e	CHOP-ATF4 complex	2/14	2/20424	4.36326e-07	4	2	0.000861307	ENSG00000128272, ENSG00000175197
ALL	445	25	10.445	GO:0070815	MF	e	peptidyl-lysine 5-dioxygenase activity	3/11	4/20424	4.64739e-10	5	3	1.13303e-07	ENSG00000083444, ENSG00000106397, ENSG00000152952
COR	140	1	10.445	GO:0061314	BP	e	Notch signaling involved in heart development	3/4	11/20424	4.64739e-10	7	3	7.14025e-06	ENSG00000134250, ENSG00000148400, ENSG00000168214
ALL	120	9	10.412	GO:0050812	BP	e	regulation of acyl-CoA biosynthetic process	4/12	5/20424	3.41362e-13	10	4	8.74113e-10	ENSG00000004799, ENSG00000005882, ENSG00000067992, ENSG00000152256
ALL	120	8	10.412	GO:0004459	MF	e	L-lactate dehydrogenase activity	4/12	5/20424	3.41362e-13	5	4	8.31979e-10	ENSG00000111716, ENSG00000134333, ENSG00000166796, ENSG00000171989
ALL	120	8	10.412	GO:0004740	MF	e	pyruvate dehydrogenase (acetyl-transferring) kinase activity	4/12	5/20424	3.41362e-13	6	4	8.31979e-10	ENSG00000004799, ENSG00000005882, ENSG00000067992, ENSG00000152256
ALL	790	4	10.412	GO:0042762	BP	e	regulation of sulfur metabolic process	4/6	10/20424	4.34392e-13	5	4	2.22467e-09	ENSG00000004799, ENSG00000005882, ENSG00000067992, ENSG00000152256
COM	256	24	10.319	GO:0070815	MF	e	peptidyl-lysine 5-dioxygenase activity	3/12	4/20424	6.19629e-10	5	3	1.59016e-07	ENSG00000083444, ENSG00000106397, ENSG00000152952
COM	127	41	10.319	GO:0097411	BP	e	hypoxia-inducible factor-1alpha signaling pathway	2/8	4/20424	8.05209e-07	5	2	0.000281164	ENSG00000067992, ENSG00000152256
COR	140	15	10.319	GO:1901213	BP	e	regulation of transcription from RNA polymerase II promoter involved in heart development	2/4	8/20424	8.05209e-07	11	2	0.000562329	ENSG00000148400, ENSG00000168214
FB2U	52	2	10.319	GO:0045607	BP	e	regulation of inner ear auditory receptor cell differentiation	4/8	8/20424	6.75615e-13	8	4	2.07603e-09	ENSG00000114315, ENSG00000135547, ENSG00000148400, ENSG00000197921
FB2U	52	2	10.319	GO:2000980	BP	e	regulation of inner ear receptor cell differentiation	4/8	8/20424	6.75615e-13	7	4	2.07603e-09	ENSG00000114315, ENSG00000135547, ENSG00000148400, ENSG00000197921
FB2U	52	2	10.319	GO:0045631	BP	e	regulation of mechanoreceptor differentiation	4/8	8/20424	6.75615e-13	6	4	2.07603e-09	ENSG00000114315, ENSG00000135547, ENSG00000148400, ENSG00000197921
FB2U	52	71	10.319	GO:0060842	BP	e	arterial endothelial cell differentiation	2/8	4/20424	8.05209e-07	7	2	0.000118954	ENSG00000135547, ENSG00000148400
FB2U	52	71	10.319	GO:0035910	BP	e	ascending aorta morphogenesis	2/8	4/20424	8.05209e-07	3	2	0.000118954	ENSG00000114315, ENSG00000135547
FB2U	52	71	10.319	GO:0072173	BP	e	metanephric tubule morphogenesis	2/8	4/20424	8.05209e-07	6	2	0.000118954	ENSG00000114315, ENSG00000197921
FB2U	52	71	10.319	GO:0072282	BP	e	metanephric nephron tubule morphogenesis	2/8	4/20424	8.05209e-07	8	2	0.000118954	ENSG00000114315, ENSG00000197921
FB2U	52	190	10.319	GO:0003169	BP	e	coronary vein morphogenesis	1/8	2/20424	0.000783258	6	1	0.03998	ENSG00000148400
FB2U	52	190	10.319	GO:0060528	BP	e	secretory columnal luminar epithelial cell differentiation involved in prostate glandular acinus development	1/8	2/20424	0.000783258	7	1	0.03998	ENSG00000148400
FB2U	52	190	10.319	GO:0072141	BP	e	renal interstitial fibroblast development	1/8	2/20424	0.000783258	4	1	0.03998	ENSG00000114315
FB2U	52	190	10.319	GO:0036304	BP	e	umbilical cord morphogenesis	1/8	2/20424	0.000783258	3	1	0.03998	ENSG00000135547
FB2U	52	190	10.319	GO:0021557	BP	e	oculomotor nerve development	1/8	2/20424	0.000783258	5	1	0.03998	ENSG00000114315
FB2U	52	190	10.319	GO:0003199	BP	e	endocardial cushion to mesenchymal transition involved in heart valve formation	1/8	2/20424	0.000783258	8	1	0.03998	ENSG00000135547
FB2U	52	190	10.319	GO:1903847	BP	e	regulation of aorta morphogenesis	1/8	2/20424	0.000783258	6	1	0.03998	ENSG00000148400
FB2U	52	190	10.319	GO:0003252	BP	e	negative regulation of cell proliferation involved in heart valve morphogenesis	1/8	2/20424	0.000783258	7	1	0.03998	ENSG00000148400
FB2U	52	190	10.319	GO:1901187	BP	e	regulation of ephrin receptor signaling pathway	1/8	2/20424	0.000783258	6	1	0.03998	ENSG00000168214
FB2U	52	190	10.319	GO:0072554	BP	e	blood vessel lumenization	1/8	2/20424	0.000783258	7	1	0.03998	ENSG00000168214
FB2U	52	190	10.319	GO:1903849	BP	e	positive regulation of aorta morphogenesis	1/8	2/20424	0.000783258	7	1	0.03998	ENSG00000148400
FB2U	52	190	10.319	GO:0002085	BP	e	inhibition of neuroepithelial cell differentiation	1/8	2/20424	0.000783258	7	1	0.03998	ENSG00000114315
FB2U	52	190	10.319	GO:0003213	BP	e	cardiac right atrium morphogenesis	1/8	2/20424	0.000783258	5	1	0.03998	ENSG00000148400
FB2U	52	190	10.319	GO:1905066	BP	e	regulation of canonical Wnt signaling pathway involved in heart development	1/8	2/20424	0.000783258	8	1	0.03998	ENSG00000168214
FB2U	52	190	10.319	GO:1901295	BP	e	regulation of canonical Wnt signaling pathway involved in cardiac muscle cell fate commitment	1/8	2/20424	0.000783258	9	1	0.03998	ENSG00000168214
FB2U	52	190	10.319	GO:0003195	BP	e	tricuspid valve formation	1/8	2/20424	0.000783258	5	1	0.03998	ENSG00000135547
ALL	445	14	10.275	GO:0031545	MF	e	peptidyl-proline 4-dioxygenase activity	6/11	9/20424	3.84994e-19	6	6	1.56436e-16	ENSG00000072682, ENSG00000122884, ENSG00000129521, ENSG00000135766, ENSG00000149380, ENSG00000269858
ALL	445	41	10.275	GO:0019797	MF	e	procollagen-proline 3-dioxygenase activity	2/11	3/20424	7.90908e-07	7	2	0.000148326	ENSG00000090530, ENSG00000117385
FBU	5	31	10.275	GO:1900212	BP	e	negative regulation of mesenchymal cell apoptotic process involved in metanephros development	2/11	3/20424	7.90908e-07	9	2	0.000258543	ENSG00000075891, ENSG00000125618
FBU	5	31	10.275	GO:0072221	BP	e	metanephric distal convoluted tubule development	2/11	3/20424	7.90908e-07	9	2	0.000258543	ENSG00000075891, ENSG00000125618
FBU	5	31	10.275	GO:0072025	BP	e	distal convoluted tubule development	2/11	3/20424	7.90908e-07	8	2	0.000258543	ENSG00000075891, ENSG00000125618
FBU	5	31	10.275	GO:1900211	BP	e	regulation of mesenchymal cell apoptotic process involved in metanephros development	2/11	3/20424	7.90908e-07	8	2	0.000258543	ENSG00000075891, ENSG00000125618
COP	133	37	10.232	GO:1990647	CC	e	C/EBP complex	2/17	2/20424	6.52092e-07	4	2	0.000257446	ENSG00000172216, ENSG00000245848
COP	89	218	10.232	GO:1904596	BP	e	regulation of connective tissue replacement involved in inflammatory response wound healing	1/17	1/20424	0.000832354	6	1	0.0456725	ENSG00000132170
COP	89	218	10.232	GO:1905204	BP	e	negative regulation of connective tissue replacement	1/17	1/20424	0.000832354	6	1	0.0456725	ENSG00000132170
COP	89	218	10.232	GO:1901331	BP	e	positive regulation of odontoblast differentiation	1/17	1/20424	0.000832354	8	1	0.0456725	ENSG00000106366
COP	89	218	10.232	GO:1904597	BP	e	negative regulation of connective tissue replacement involved in inflammatory response wound healing	1/17	1/20424	0.000832354	7	1	0.0456725	ENSG00000132170
COP	89	218	10.232	GO:0035490	BP	e	regulation of leukotriene production involved in inflammatory response	1/17	1/20424	0.000832354	4	1	0.0456725	ENSG00000106366
COP	89	218	10.232	GO:1903495	BP	e	cellular response to dehydroepiandrosterone	1/17	1/20424	0.000832354	6	1	0.0456725	ENSG00000109424
COP	89	218	10.232	GO:0035491	BP	e	positive regulation of leukotriene production involved in inflammatory response	1/17	1/20424	0.000832354	8	1	0.0456725	ENSG00000106366
COP	89	218	10.232	GO:1902913	BP	e	positive regulation of neuroepithelial cell differentiation	1/17	1/20424	0.000832354	7	1	0.0456725	ENSG00000106366
COP	89	218	10.232	GO:0150024	BP	e	oxidised low-density lipoprotein particle clearance	1/17	1/20424	0.000832354	3	1	0.0456725	ENSG00000135218
FBU	49	1	10.204	GO:0061418	BP	e	regulation of transcription from RNA polymerase II promoter in response to hypoxia	3/4	13/20424	8.05488e-10	12	3	1.23755e-05	ENSG00000100644, ENSG00000134086, ENSG00000164442
COR	128	3	10.19	GO:0043376	BP	e	regulation of CD8-positive, alpha-beta T cell differentiation	2/5	7/20424	1.00641e-06	10	2	0.00397213	ENSG00000020633, ENSG00000159216
FFL	57	13	10.19	GO:0072050	BP	e	S-shaped body morphogenesis	2/5	7/20424	1.00641e-06	3	2	0.000702842	ENSG00000125618, ENSG00000184937
ALL	445	18	10.182	GO:0019798	MF	e	procollagen-proline dioxygenase activity	5/11	8/20424	8.73375e-16	6	5	3.04184e-13	ENSG00000072682, ENSG00000090530, ENSG00000117385, ENSG00000122884, ENSG00000149380
ALL	445	6	10.159	GO:0031543	MF	e	peptidyl-proline dioxygenase activity	8/11	13/20424	2.82988e-25	5	8	2.7597e-22	ENSG00000072682, ENSG00000090530, ENSG00000117385, ENSG00000122884, ENSG00000129521, ENSG00000135766, ENSG00000149380, ENSG00000269858
ALL	120	8	10.149	GO:0034603	MF	e	pyruvate dehydrogenase [NAD(P)+] activity	4/12	6/20424	1.02376e-12	5	4	8.31979e-10	ENSG00000110435, ENSG00000131828, ENSG00000150768, ENSG00000168291
ALL	120	8	10.149	GO:0004738	MF	e	pyruvate dehydrogenase activity	4/12	6/20424	1.02376e-12	4	4	8.31979e-10	ENSG00000110435, ENSG00000131828, ENSG00000150768, ENSG00000168291
ALL	120	8	10.149	GO:0004457	MF	e	lactate dehydrogenase activity	4/12	6/20424	1.02376e-12	4	4	8.31979e-10	ENSG00000111716, ENSG00000134333, ENSG00000166796, ENSG00000171989
ALL	120	8	10.149	GO:0034604	MF	e	pyruvate dehydrogenase (NAD+) activity	4/12	6/20424	1.02376e-12	6	4	8.31979e-10	ENSG00000110435, ENSG00000131828, ENSG00000150768, ENSG00000168291
ALL	120	57	10.149	GO:0004739	MF	e	pyruvate dehydrogenase (acetyl-transferring) activity	2/12	3/20424	9.49059e-07	5	2	0.000365621	ENSG00000131828, ENSG00000168291
ALL	871	38	10.149	GO:0060847	BP	e	endothelial cell fate specification	2/9	4/20424	1.0352e-06	4	2	0.000265081	ENSG00000168214, ENSG00000198719
ALL	871	160	10.149	GO:0033025	BP	e	regulation of mast cell apoptotic process	1/9	2/20424	0.000881143	8	1	0.0457361	ENSG00000151694
ALL	871	160	10.149	GO:1901187	BP	e	regulation of ephrin receptor signaling pathway	1/9	2/20424	0.000881143	6	1	0.0457361	ENSG00000168214
ALL	871	160	10.149	GO:1903847	BP	e	regulation of aorta morphogenesis	1/9	2/20424	0.000881143	6	1	0.0457361	ENSG00000148400
ALL	871	160	10.149	GO:0060528	BP	e	secretory columnal luminar epithelial cell differentiation involved in prostate glandular acinus development	1/9	2/20424	0.000881143	7	1	0.0457361	ENSG00000148400
ALL	871	160	10.149	GO:1903849	BP	e	positive regulation of aorta morphogenesis	1/9	2/20424	0.000881143	7	1	0.0457361	ENSG00000148400
ALL	871	160	10.149	GO:0002085	BP	e	inhibition of neuroepithelial cell differentiation	1/9	2/20424	0.000881143	7	1	0.0457361	ENSG00000114315
ALL	871	160	10.149	GO:1901295	BP	e	regulation of canonical Wnt signaling pathway involved in cardiac muscle cell fate commitment	1/9	2/20424	0.000881143	9	1	0.0457361	ENSG00000168214
ALL	871	160	10.149	GO:0021557	BP	e	oculomotor nerve development	1/9	2/20424	0.000881143	5	1	0.0457361	ENSG00000114315
ALL	871	160	10.149	GO:0072141	BP	e	renal interstitial fibroblast development	1/9	2/20424	0.000881143	4	1	0.0457361	ENSG00000114315
ALL	871	160	10.149	GO:0097102	BP	e	endothelial tip cell fate specification	1/9	2/20424	0.000881143	6	1	0.0457361	ENSG00000198719
ALL	871	160	10.149	GO:0003169	BP	e	coronary vein morphogenesis	1/9	2/20424	0.000881143	6	1	0.0457361	ENSG00000148400
ALL	871	160	10.149	GO:1905066	BP	e	regulation of canonical Wnt signaling pathway involved in heart development	1/9	2/20424	0.000881143	8	1	0.0457361	ENSG00000168214
ALL	871	160	10.149	GO:0003252	BP	e	negative regulation of cell proliferation involved in heart valve morphogenesis	1/9	2/20424	0.000881143	7	1	0.0457361	ENSG00000148400
ALL	871	160	10.149	GO:0021693	BP	e	cerebellar Purkinje cell layer structural organization	1/9	2/20424	0.000881143	3	1	0.0457361	ENSG00000198719
ALL	871	160	10.149	GO:0003213	BP	e	cardiac right atrium morphogenesis	1/9	2/20424	0.000881143	5	1	0.0457361	ENSG00000148400
COM	256	14	10.149	GO:0031545	MF	e	peptidyl-proline 4-dioxygenase activity	6/12	9/20424	7.69892e-19	6	6	3.12833e-16	ENSG00000072682, ENSG00000122884, ENSG00000129521, ENSG00000135766, ENSG00000149380, ENSG00000269858
COM	256	38	10.149	GO:0050211	MF	e	procollagen galactosyltransferase activity	2/12	3/20424	9.49059e-07	7	2	0.000171393	ENSG00000106397, ENSG00000130309
COM	256	38	10.149	GO:0019797	MF	e	procollagen-proline 3-dioxygenase activity	2/12	3/20424	9.49059e-07	7	2	0.000171393	ENSG00000090530, ENSG00000117385
FB2U	9	31	10.149	GO:0008475	MF	e	procollagen-lysine 5-dioxygenase activity	2/12	3/20424	9.49059e-07	6	2	0.000289226	ENSG00000083444, ENSG00000152952
FFL	10	38	10.149	GO:1905643	BP	e	positive regulation of DNA methylation	2/9	4/20424	1.0352e-06	8	2	0.000361474	ENSG00000136997, ENSG00000184937
FFL	10	45	10.149	GO:0033256	CC	e	I-kappaB/NF-kappaB complex	2/9	4/20424	1.0352e-06	3	2	0.00102174	ENSG00000077150, ENSG00000109320
ALL	445	26	10.123	GO:0004656	MF	e	procollagen-proline 4-dioxygenase activity	3/11	5/20424	1.16151e-09	7	3	2.69691e-07	ENSG00000072682, ENSG00000122884, ENSG00000149380
FB2U	52	17	10.097	GO:0007221	BP	e	positive regulation of transcription of Notch receptor target	3/8	7/20424	1.37953e-09	12	3	8.47801e-07	ENSG00000148400, ENSG00000161021, ENSG00000168214
ALL	2093	220	10.071	GO:0090095	BP	e	regulation of metanephric cap mesenchymal cell proliferation	1/19	1/20424	0.000930278	6	1	0.0491161	ENSG00000136997
ALL	2093	220	10.071	GO:1904998	BP	e	negative regulation of leukocyte adhesion to arterial endothelial cell	1/19	1/20424	0.000930278	9	1	0.0491161	ENSG00000136826
ALL	2093	220	10.071	GO:1904620	BP	e	cellular response to dimethyl sulfoxide	1/19	1/20424	0.000930278	5	1	0.0491161	ENSG00000136997
ALL	2093	220	10.071	GO:0046722	BP	e	lactic acid secretion	1/19	1/20424	0.000930278	12	1	0.0491161	ENSG00000136997
ALL	2093	220	10.071	GO:1904828	BP	e	positive regulation of hydrogen sulfide biosynthetic process	1/19	1/20424	0.000930278	7	1	0.0491161	ENSG00000185591
ALL	2093	220	10.071	GO:0071378	BP	e	cellular response to growth hormone stimulus	1/19	1/20424	0.000930278	8	1	0.0491161	ENSG00000136997
ALL	2093	220	10.071	GO:1904826	BP	e	regulation of hydrogen sulfide biosynthetic process	1/19	1/20424	0.000930278	6	1	0.0491161	ENSG00000185591
ALL	2093	220	10.071	GO:1990646	BP	e	cellular response to prolactin	1/19	1/20424	0.000930278	8	1	0.0491161	ENSG00000136997
ALL	2093	220	10.071	GO:0046725	BP	e	negative regulation by virus of viral protein levels in host cell	1/19	1/20424	0.000930278	6	1	0.0491161	ENSG00000115415
ALL	2093	220	10.071	GO:1904619	BP	e	response to dimethyl sulfoxide	1/19	1/20424	0.000930278	4	1	0.0491161	ENSG00000136997
ALL	2093	220	10.071	GO:0060520	BP	e	activation of prostate induction by androgen receptor signaling pathway	1/19	1/20424	0.000930278	9	1	0.0491161	ENSG00000169083
ALL	2093	220	10.071	GO:0003409	BP	e	optic cup structural organization	1/19	1/20424	0.000930278	3	1	0.0491161	ENSG00000137203
ALL	2093	220	10.071	GO:0019102	BP	e	male somatic sex determination	1/19	1/20424	0.000930278	5	1	0.0491161	ENSG00000169083
ALL	2093	220	10.071	GO:0072308	BP	e	negative regulation of metanephric nephron tubule epithelial cell differentiation	1/19	1/20424	0.000930278	9	1	0.0491161	ENSG00000115415
ALL	2093	220	10.071	GO:0090096	BP	e	positive regulation of metanephric cap mesenchymal cell proliferation	1/19	1/20424	0.000930278	7	1	0.0491161	ENSG00000136997
COM	256	18	10.056	GO:0019798	MF	e	procollagen-proline dioxygenase activity	5/12	8/20424	1.49703e-15	6	5	5.21395e-13	ENSG00000072682, ENSG00000090530, ENSG00000117385, ENSG00000122884, ENSG00000149380
ALL	1321	12	10.034	GO:1905310	BP	e	regulation of cardiac neural crest cell migration involved in outflow tract morphogenesis	2/13	3/20424	1.12158e-06	7	2	0.001077	ENSG00000101144, ENSG00000125378
ALL	1321	12	10.034	GO:1905312	BP	e	positive regulation of cardiac neural crest cell migration involved in outflow tract morphogenesis	2/13	3/20424	1.12158e-06	8	2	0.001077	ENSG00000101144, ENSG00000125378
ALL	1321	12	10.034	GO:0072125	BP	e	negative regulation of glomerular mesangial cell proliferation	2/13	3/20424	1.12158e-06	7	2	0.001077	ENSG00000101144, ENSG00000125378
ALL	2102	7	10.034	GO:1905310	BP	e	regulation of cardiac neural crest cell migration involved in outflow tract morphogenesis	2/13	3/20424	1.12158e-06	7	2	0.001077	ENSG00000101144, ENSG00000125378
ALL	2102	7	10.034	GO:0072125	BP	e	negative regulation of glomerular mesangial cell proliferation	2/13	3/20424	1.12158e-06	7	2	0.001077	ENSG00000101144, ENSG00000125378
ALL	2102	7	10.034	GO:1905312	BP	e	positive regulation of cardiac neural crest cell migration involved in outflow tract morphogenesis	2/13	3/20424	1.12158e-06	8	2	0.001077	ENSG00000101144, ENSG00000125378
COM	256	6	10.034	GO:0031543	MF	e	peptidyl-proline dioxygenase activity	8/12	13/20424	8.4878e-25	5	8	8.2773e-22	ENSG00000072682, ENSG00000090530, ENSG00000117385, ENSG00000122884, ENSG00000129521, ENSG00000135766, ENSG00000149380, ENSG00000269858
ALL	120	22	9.997	GO:0061732	BP	e	mitochondrial acetyl-CoA biosynthetic process from pyruvate	3/12	5/20424	1.54856e-09	14	3	1.4545e-06	ENSG00000110435, ENSG00000131828, ENSG00000168291
ALL	2269	36	9.997	GO:0004095	MF	e	carnitine O-palmitoyltransferase activity	2/10	4/20424	1.29392e-06	7	2	0.00262812	ENSG00000110090, ENSG00000205560
ALL	445	1	9.997	GO:0031418	MF	e	L-ascorbic acid binding	11/11	20/20424	2.60605e-35	5	11	1.27071e-31	ENSG00000072682, ENSG00000083444, ENSG00000090530, ENSG00000106397, ENSG00000117385, ENSG00000122884, ENSG00000129521, ENSG00000135766, ENSG00000149380, ENSG00000152952, ENSG00000269858
ALL	1108	22	9.997	GO:0072656	BP	e	maintenance of protein location in mitochondrion	2/8	5/20424	1.34175e-06	6	2	0.000515367	ENSG00000156515, ENSG00000159399
ALL	1108	27	9.997	GO:0004396	MF	e	hexokinase activity	2/8	5/20424	1.34175e-06	6	2	0.00130848	ENSG00000156515, ENSG00000159399
ALL	1108	27	9.997	GO:0019158	MF	e	mannokinase activity	2/8	5/20424	1.34175e-06	7	2	0.00130848	ENSG00000156515, ENSG00000159399
ALL	1108	27	9.997	GO:0008865	MF	e	fructokinase activity	2/8	5/20424	1.34175e-06	7	2	0.00130848	ENSG00000156515, ENSG00000159399
ALL	1108	27	9.997	GO:0004340	MF	e	glucokinase activity	2/8	5/20424	1.34175e-06	7	2	0.00130848	ENSG00000156515, ENSG00000159399
ALL	2136	1	9.997	GO:0045636	BP	e	positive regulation of melanocyte differentiation	2/8	5/20424	1.34175e-06	7	2	0.0123591	ENSG00000163638, ENSG00000173157
COM	256	27	9.997	GO:0004656	MF	e	procollagen-proline 4-dioxygenase activity	3/12	5/20424	1.54856e-09	7	3	3.59561e-07	ENSG00000072682, ENSG00000122884, ENSG00000149380
COM	127	11	9.997	GO:0042762	BP	e	regulation of sulfur metabolic process	4/8	10/20424	2.02621e-12	5	4	4.44724e-09	ENSG00000004799, ENSG00000005882, ENSG00000067992, ENSG00000152256
COR	140	16	9.997	GO:0003214	BP	e	cardiac left ventricle morphogenesis	2/4	10/20424	1.29392e-06	5	2	0.000864337	ENSG00000148400, ENSG00000168214
COR	41	53	9.997	GO:1905448	BP	e	positive regulation of mitochondrial ATP synthesis coupled electron transport	2/10	4/20424	1.29392e-06	7	2	0.000383728	ENSG00000134057, ENSG00000170312
COP	135	64	9.997	GO:0071943	CC	e	Myc-Max complex	2/20	2/20424	9.1101e-07	4	2	0.000299722	ENSG00000125952, ENSG00000136997
FB2U	52	78	9.997	GO:2000977	BP	e	regulation of forebrain neuron differentiation	2/8	5/20424	1.34175e-06	6	2	0.000180831	ENSG00000114315, ENSG00000197921
FB2U	52	78	9.997	GO:0072049	BP	e	comma-shaped body morphogenesis	2/8	5/20424	1.34175e-06	3	2	0.000180831	ENSG00000114315, ENSG00000197921
FB2U	52	78	9.997	GO:0060837	BP	e	blood vessel endothelial cell differentiation	2/8	5/20424	1.34175e-06	6	2	0.000180831	ENSG00000135547, ENSG00000148400
ALL	445	16	9.986	GO:0018401	BP	e	peptidyl-proline hydroxylation to 4-hydroxy-L-proline	6/11	11/20424	2.11658e-18	10	6	8.12978e-15	ENSG00000072682, ENSG00000122884, ENSG00000129521, ENSG00000135766, ENSG00000149380, ENSG00000269858
ALL	120	12	9.927	GO:0006086	BP	e	acetyl-CoA biosynthetic process from pyruvate	4/12	7/20424	2.38803e-12	13	4	4.07664e-09	ENSG00000110435, ENSG00000131828, ENSG00000150768, ENSG00000168291
ALL	790	17	9.927	GO:0005967	CC	e	mitochondrial pyruvate dehydrogenase complex	2/6	7/20424	1.50937e-06	5	2	0.00110692	ENSG00000005882, ENSG00000152256
ALL	790	17	9.927	GO:0045254	CC	e	pyruvate dehydrogenase complex	2/6	7/20424	1.50937e-06	4	2	0.00110692	ENSG00000005882, ENSG00000152256
COM	703	25	9.927	GO:0050309	MF	e	sugar-terminal-phosphatase activity	3/21	3/20424	9.36794e-10	8	3	3.5137e-07	ENSG00000131482, ENSG00000141349, ENSG00000152254
COM	703	25	9.927	GO:0004346	MF	e	glucose-6-phosphatase activity	3/21	3/20424	9.36794e-10	9	3	3.5137e-07	ENSG00000131482, ENSG00000141349, ENSG00000152254
FB2U	52	18	9.904	GO:2000973	BP	e	regulation of pro-B cell differentiation	3/8	8/20424	2.20684e-09	7	3	1.30407e-06	ENSG00000114315, ENSG00000148400, ENSG00000197921
FB2U	9	6	9.887	GO:0031545	MF	e	peptidyl-proline 4-dioxygenase activity	5/12	9/20424	3.36736e-15	6	5	4.30995e-12	ENSG00000072682, ENSG00000122884, ENSG00000129521, ENSG00000135766, ENSG00000269858
ALL	1321	2	9.882	GO:0060687	BP	e	regulation of branching involved in prostate gland morphogenesis	3/13	5/20424	2.01298e-09	6	3	1.54637e-05	ENSG00000091831, ENSG00000101144, ENSG00000125378
COM	256	1	9.872	GO:0031418	MF	e	L-ascorbic acid binding	11/12	20/20424	3.12599e-34	5	11	1.52423e-30	ENSG00000072682, ENSG00000083444, ENSG00000090530, ENSG00000106397, ENSG00000117385, ENSG00000122884, ENSG00000129521, ENSG00000135766, ENSG00000149380, ENSG00000152952, ENSG00000269858
ALL	445	12	9.86	GO:0019511	BP	e	peptidyl-proline hydroxylation	8/11	16/20424	2.82877e-24	9	8	2.17306e-20	ENSG00000072682, ENSG00000090530, ENSG00000117385, ENSG00000122884, ENSG00000129521, ENSG00000135766, ENSG00000149380, ENSG00000269858
ALL	445	48	9.86	GO:0031544	MF	e	peptidyl-proline 3-dioxygenase activity	2/11	4/20424	1.58135e-06	6	2	0.000257022	ENSG00000090530, ENSG00000117385
ALL	2236	12	9.86	GO:0071943	CC	e	Myc-Max complex	2/22	2/20424	1.1076e-06	4	2	0.000364399	ENSG00000125952, ENSG00000136997
COM	256	16	9.86	GO:0018401	BP	e	peptidyl-proline hydroxylation to 4-hydroxy-L-proline	6/12	11/20424	4.23227e-18	10	6	1.62562e-14	ENSG00000072682, ENSG00000122884, ENSG00000129521, ENSG00000135766, ENSG00000149380, ENSG00000269858
FBU	5	36	9.86	GO:0072039	BP	e	regulation of mesenchymal cell apoptotic process involved in nephron morphogenesis	2/11	4/20424	1.58135e-06	9	2	0.000418895	ENSG00000075891, ENSG00000125618
FBU	5	36	9.86	GO:1904673	BP	e	negative regulation of somatic stem cell population maintenance	2/11	4/20424	1.58135e-06	6	2	0.000418895	ENSG00000075891, ENSG00000125618
FBU	5	36	9.86	GO:0072289	BP	e	metanephric nephron tubule formation	2/11	4/20424	1.58135e-06	7	2	0.000418895	ENSG00000075891, ENSG00000125618
FBU	5	36	9.86	GO:0072040	BP	e	negative regulation of mesenchymal cell apoptotic process involved in nephron morphogenesis	2/11	4/20424	1.58135e-06	10	2	0.000418895	ENSG00000075891, ENSG00000125618
FBU	5	36	9.86	GO:0072108	BP	e	positive regulation of mesenchymal to epithelial transition involved in metanephros morphogenesis	2/11	4/20424	1.58135e-06	8	2	0.000418895	ENSG00000075891, ENSG00000125618
FB2U	52	4	9.86	GO:0061314	BP	e	Notch signaling involved in heart development	4/8	11/20424	3.18355e-12	7	4	6.98743e-09	ENSG00000135547, ENSG00000148400, ENSG00000163909, ENSG00000168214
ALL	2294	27	9.828	GO:0014824	BP	e	artery smooth muscle contraction	2/5	9/20424	1.72494e-06	9	2	0.00066255	ENSG00000078401, ENSG00000127129
ALL	871	41	9.828	GO:0007386	BP	e	compartment pattern specification	2/9	5/20424	1.72494e-06	5	2	0.000389735	ENSG00000148400, ENSG00000198719
COR	138	7	9.828	GO:0046886	BP	e	positive regulation of hormone biosynthetic process	2/5	9/20424	1.72494e-06	7	2	0.0022085	ENSG00000100644, ENSG00000120738
COR	128	3	9.828	GO:2001187	BP	e	positive regulation of CD8-positive, alpha-beta T cell activation	2/5	9/20424	1.72494e-06	10	2	0.00397213	ENSG00000020633, ENSG00000159216
FFL	57	16	9.828	GO:1904672	BP	e	regulation of somatic stem cell population maintenance	2/5	9/20424	1.72494e-06	5	2	0.0009465	ENSG00000125618, ENSG00000136997
COP	89	28	9.817	GO:0006853	BP	e	carnitine shuttle	3/17	4/20424	1.91487e-09	9	3	1.05071e-06	ENSG00000110090, ENSG00000178537, ENSG00000205560
FFL	11	274	9.796	GO:1903572	BP	e	positive regulation of protein kinase D signaling	1/23	1/20424	0.00112613	8	1	0.0484644	ENSG00000112715
FFL	11	274	9.796	GO:0061395	BP	e	positive regulation of transcription from RNA polymerase II promoter in response to arsenic-containing substance	1/23	1/20424	0.00112613	13	1	0.0484644	ENSG00000128272
FFL	11	274	9.796	GO:0001806	BP	e	type IV hypersensitivity	1/23	1/20424	0.00112613	8	1	0.0484644	ENSG00000107485
FFL	11	274	9.796	GO:2000607	BP	e	negative regulation of cell proliferation involved in mesonephros development	1/23	1/20424	0.00112613	7	1	0.0484644	ENSG00000107485
FFL	11	274	9.796	GO:2000733	BP	e	regulation of glial cell-derived neurotrophic factor receptor signaling pathway involved in ureteric bud formation	1/23	1/20424	0.00112613	6	1	0.0484644	ENSG00000107485
FFL	11	274	9.796	GO:2000703	BP	e	negative regulation of fibroblast growth factor receptor signaling pathway involved in ureteric bud formation	1/23	1/20424	0.00112613	8	1	0.0484644	ENSG00000107485
FFL	11	274	9.796	GO:0098758	BP	e	response to interleukin-8	1/23	1/20424	0.00112613	5	1	0.0484644	ENSG00000120738
FFL	11	274	9.796	GO:0019102	BP	e	male somatic sex determination	1/23	1/20424	0.00112613	5	1	0.0484644	ENSG00000169083
FFL	11	274	9.796	GO:1990248	BP	e	regulation of transcription from RNA polymerase II promoter in response to DNA damage	1/23	1/20424	0.00112613	12	1	0.0484644	ENSG00000141510
FFL	11	274	9.796	GO:0071378	BP	e	cellular response to growth hormone stimulus	1/23	1/20424	0.00112613	8	1	0.0484644	ENSG00000136997
FFL	11	274	9.796	GO:1903570	BP	e	regulation of protein kinase D signaling	1/23	1/20424	0.00112613	7	1	0.0484644	ENSG00000112715
FFL	11	274	9.796	GO:2000734	BP	e	negative regulation of glial cell-derived neurotrophic factor receptor signaling pathway involved in ureteric bud formation	1/23	1/20424	0.00112613	7	1	0.0484644	ENSG00000107485
FFL	11	274	9.796	GO:1904620	BP	e	cellular response to dimethyl sulfoxide	1/23	1/20424	0.00112613	5	1	0.0484644	ENSG00000136997
FFL	11	274	9.796	GO:0098759	BP	e	cellular response to interleukin-8	1/23	1/20424	0.00112613	6	1	0.0484644	ENSG00000120738
FFL	11	274	9.796	GO:1904619	BP	e	response to dimethyl sulfoxide	1/23	1/20424	0.00112613	4	1	0.0484644	ENSG00000136997
FFL	11	274	9.796	GO:1903451	BP	e	negative regulation of G1 to G0 transition	1/23	1/20424	0.00112613	7	1	0.0484644	ENSG00000141510
FFL	11	274	9.796	GO:0090095	BP	e	regulation of metanephric cap mesenchymal cell proliferation	1/23	1/20424	0.00112613	6	1	0.0484644	ENSG00000136997
FFL	11	274	9.796	GO:0090096	BP	e	positive regulation of metanephric cap mesenchymal cell proliferation	1/23	1/20424	0.00112613	7	1	0.0484644	ENSG00000136997
FFL	11	274	9.796	GO:0072303	BP	e	positive regulation of glomerular metanephric mesangial cell proliferation	1/23	1/20424	0.00112613	8	1	0.0484644	ENSG00000120738
FFL	11	274	9.796	GO:0060520	BP	e	activation of prostate induction by androgen receptor signaling pathway	1/23	1/20424	0.00112613	9	1	0.0484644	ENSG00000169083
FFL	11	274	9.796	GO:0002851	BP	e	positive regulation of peripheral T cell tolerance induction	1/23	1/20424	0.00112613	10	1	0.0484644	ENSG00000049768
FFL	11	274	9.796	GO:0046722	BP	e	lactic acid secretion	1/23	1/20424	0.00112613	12	1	0.0484644	ENSG00000136997
FFL	11	274	9.796	GO:1990646	BP	e	cellular response to prolactin	1/23	1/20424	0.00112613	8	1	0.0484644	ENSG00000136997
FFL	11	274	9.796	GO:0002849	BP	e	regulation of peripheral T cell tolerance induction	1/23	1/20424	0.00112613	9	1	0.0484644	ENSG00000049768
FFL	11	274	9.796	GO:1905856	BP	e	negative regulation of pentose-phosphate shunt	1/23	1/20424	0.00112613	9	1	0.0484644	ENSG00000141510
FFL	11	274	9.796	GO:2000702	BP	e	regulation of fibroblast growth factor receptor signaling pathway involved in ureteric bud formation	1/23	1/20424	0.00112613	7	1	0.0484644	ENSG00000107485
FFL	11	274	9.796	GO:2000606	BP	e	regulation of cell proliferation involved in mesonephros development	1/23	1/20424	0.00112613	6	1	0.0484644	ENSG00000107485
FFL	11	274	9.796	GO:1903788	BP	e	positive regulation of glutathione biosynthetic process	1/23	1/20424	0.00112613	7	1	0.0484644	ENSG00000116044
ALL	120	60	9.735	GO:0097411	BP	e	hypoxia-inducible factor-1alpha signaling pathway	2/12	4/20424	1.8975e-06	5	2	0.000502641	ENSG00000067992, ENSG00000152256
ALL	871	8	9.735	GO:0045607	BP	e	regulation of inner ear auditory receptor cell differentiation	3/9	8/20424	3.30964e-09	8	3	4.62267e-06	ENSG00000114315, ENSG00000148400, ENSG00000198719
ALL	871	8	9.735	GO:2000980	BP	e	regulation of inner ear receptor cell differentiation	3/9	8/20424	3.30964e-09	7	3	4.62267e-06	ENSG00000114315, ENSG00000148400, ENSG00000198719
ALL	871	8	9.735	GO:0045631	BP	e	regulation of mechanoreceptor differentiation	3/9	8/20424	3.30964e-09	6	3	4.62267e-06	ENSG00000114315, ENSG00000148400, ENSG00000198719
ALL	1806	108	9.735	GO:0038190	BP	e	VEGF-activated neuropilin signaling pathway	2/24	2/20424	1.32336e-06	9	2	0.000225913	ENSG00000099250, ENSG00000112715
ALL	1806	108	9.735	GO:1902336	BP	e	positive regulation of retinal ganglion cell axon guidance	2/24	2/20424	1.32336e-06	8	2	0.000225913	ENSG00000099250, ENSG00000112715
ALL	2136	1	9.735	GO:0045634	BP	e	regulation of melanocyte differentiation	2/8	6/20424	2.01223e-06	6	2	0.0123591	ENSG00000163638, ENSG00000173157
COM	256	10	9.735	GO:0019511	BP	e	peptidyl-proline hydroxylation	8/12	16/20424	8.48336e-24	9	8	6.51692e-20	ENSG00000072682, ENSG00000090530, ENSG00000117385, ENSG00000122884, ENSG00000129521, ENSG00000135766, ENSG00000149380, ENSG00000269858
COM	256	43	9.735	GO:0031544	MF	e	peptidyl-proline 3-dioxygenase activity	2/12	4/20424	1.8975e-06	6	2	0.000330436	ENSG00000090530, ENSG00000117385
COR	140	17	9.735	GO:0003198	BP	e	epithelial to mesenchymal transition involved in endocardial cushion formation	2/4	12/20424	1.8975e-06	7	2	0.00121471	ENSG00000148400, ENSG00000168214
FBU	49	6	9.735	GO:0097201	BP	e	negative regulation of transcription from RNA polymerase II promoter in response to stress	2/4	12/20424	1.8975e-06	12	2	0.00583063	ENSG00000134086, ENSG00000164442
FB2U	66	28	9.735	GO:0072740	BP	e	cellular response to anisomycin	2/16	3/20424	1.72534e-06	6	2	0.000803275	ENSG00000115966, ENSG00000177606
FB2U	9	32	9.735	GO:0070815	MF	e	peptidyl-lysine 5-dioxygenase activity	2/12	4/20424	1.8975e-06	5	2	0.000544247	ENSG00000083444, ENSG00000152952
FB2U	74	13	9.735	GO:0061428	BP	e	negative regulation of transcription from RNA polymerase II promoter in response to hypoxia	2/12	4/20424	1.8975e-06	13	2	0.00215889	ENSG00000134086, ENSG00000166135
FB2U	52	6	9.735	GO:0003198	BP	e	epithelial to mesenchymal transition involved in endocardial cushion formation	4/8	12/20424	4.77457e-12	7	4	8.15072e-09	ENSG00000135547, ENSG00000148400, ENSG00000163909, ENSG00000168214
FB2U	52	88	9.735	GO:0061419	BP	e	positive regulation of transcription from RNA polymerase II promoter in response to hypoxia	2/8	6/20424	2.01223e-06	13	2	0.000243433	ENSG00000148400, ENSG00000168214
FB2U	52	88	9.735	GO:0003162	BP	e	atrioventricular node development	2/8	6/20424	2.01223e-06	7	2	0.000243433	ENSG00000148400, ENSG00000161021
ALL	2269	36	9.676	GO:0016416	MF	e	O-palmitoyltransferase activity	2/10	5/20424	2.15597e-06	6	2	0.00262812	ENSG00000110090, ENSG00000205560
ALL	2294	29	9.676	GO:0014820	BP	e	tonic smooth muscle contraction	2/5	10/20424	2.15597e-06	6	2	0.000788673	ENSG00000078401, ENSG00000127129
COR	128	3	9.676	GO:0048935	BP	e	peripheral nervous system neuron development	2/5	10/20424	2.15597e-06	5	2	0.00397213	ENSG00000020633, ENSG00000159216
COR	128	3	9.676	GO:2000434	BP	e	regulation of protein neddylation	2/5	10/20424	2.15597e-06	9	2	0.00397213	ENSG00000100644, ENSG00000116016
COR	41	61	9.676	GO:0045899	BP	e	positive regulation of RNA polymerase II transcription preinitiation complex assembly	2/10	5/20424	2.15597e-06	13	2	0.000561428	ENSG00000091831, ENSG00000141510
FFL	57	17	9.676	GO:0032835	BP	e	glomerulus development	2/5	10/20424	2.15597e-06	3	2	0.00110414	ENSG00000171791, ENSG00000184937
FFL	57	17	9.676	GO:0072207	BP	e	metanephric epithelium development	2/5	10/20424	2.15597e-06	6	2	0.00110414	ENSG00000125618, ENSG00000184937
COP	133	56	9.647	GO:0036488	CC	e	CHOP-C/EBP complex	2/17	3/20424	1.95532e-06	4	2	0.000643299	ENSG00000172216, ENSG00000245848
COP	89	75	9.647	GO:0055095	BP	e	lipoprotein particle mediated signaling	2/17	3/20424	1.95532e-06	5	2	0.00034932	ENSG00000135218, ENSG00000175445
COP	89	75	9.647	GO:0070543	BP	e	response to linoleic acid	2/17	3/20424	1.95532e-06	6	2	0.00034932	ENSG00000134240, ENSG00000135218
COP	89	75	9.647	GO:0055096	BP	e	low-density lipoprotein particle mediated signaling	2/17	3/20424	1.95532e-06	6	2	0.00034932	ENSG00000135218, ENSG00000175445
COP	99	1	9.638	GO:0043619	BP	e	regulation of transcription from RNA polymerase II promoter in response to oxidative stress	3/7	11/20424	4.06288e-09	12	3	6.24221e-05	ENSG00000100644, ENSG00000116016, ENSG00000143437
ALL	1321	13	9.619	GO:0060686	BP	e	negative regulation of prostatic bud formation	2/13	4/20424	2.24235e-06	8	2	0.00191397	ENSG00000101144, ENSG00000125378
ALL	2102	10	9.619	GO:1990086	BP	e	lens fiber cell apoptotic process	2/13	4/20424	2.24235e-06	6	2	0.00132506	ENSG00000007968, ENSG00000101412
ALL	2102	10	9.619	GO:0060686	BP	e	negative regulation of prostatic bud formation	2/13	4/20424	2.24235e-06	8	2	0.00132506	ENSG00000101144, ENSG00000125378
ALL	2102	15	9.619	GO:0070532	CC	e	BRCA1-B complex	2/13	4/20424	2.24235e-06	3	2	0.0022132	ENSG00000012048, ENSG00000138376
ALL	2102	15	9.619	GO:0031436	CC	e	BRCA1-BARD1 complex	2/13	4/20424	2.24235e-06	6	2	0.0022132	ENSG00000012048, ENSG00000138376
COR	140	18	9.619	GO:0061418	BP	e	regulation of transcription from RNA polymerase II promoter in response to hypoxia	2/4	13/20424	2.24235e-06	12	2	0.00137806	ENSG00000148400, ENSG00000168214
FB2U	9	8	9.597	GO:0018401	BP	e	peptidyl-proline hydroxylation to 4-hydroxy-L-proline	5/12	11/20424	1.23399e-14	10	5	3.79181e-11	ENSG00000072682, ENSG00000122884, ENSG00000129521, ENSG00000135766, ENSG00000269858
ALL	2294	5	9.583	GO:0014829	BP	e	vascular associated smooth muscle contraction	3/5	16/20424	3.94063e-09	8	3	1.00906e-05	ENSG00000078401, ENSG00000124205, ENSG00000127129
FB2U	52	21	9.583	GO:1905456	BP	e	regulation of lymphoid progenitor cell differentiation	3/8	10/20424	4.7272e-09	6	3	2.42095e-06	ENSG00000114315, ENSG00000148400, ENSG00000197921
FB2U	52	21	9.583	GO:0003214	BP	e	cardiac left ventricle morphogenesis	3/8	10/20424	4.7272e-09	5	3	2.42095e-06	ENSG00000135547, ENSG00000148400, ENSG00000168214
ALL	871	44	9.565	GO:0003344	BP	e	pericardium morphogenesis	2/9	6/20424	2.58682e-06	6	2	0.000496799	ENSG00000128917, ENSG00000148400
ALL	871	44	9.565	GO:0003209	BP	e	cardiac atrium morphogenesis	2/9	6/20424	2.58682e-06	4	2	0.000496799	ENSG00000128917, ENSG00000148400
ALL	871	44	9.565	GO:0061419	BP	e	positive regulation of transcription from RNA polymerase II promoter in response to hypoxia	2/9	6/20424	2.58682e-06	13	2	0.000496799	ENSG00000148400, ENSG00000168214
ALL	871	44	9.565	GO:0014807	BP	e	regulation of somitogenesis	2/9	6/20424	2.58682e-06	5	2	0.000496799	ENSG00000148400, ENSG00000198719
ALL	871	44	9.565	GO:0003162	BP	e	atrioventricular node development	2/9	6/20424	2.58682e-06	7	2	0.000496799	ENSG00000148400, ENSG00000161021
ALL	2887	3	9.565	GO:0003680	MF	e	minor groove of adenine-thymine-rich DNA binding	2/6	9/20424	2.58682e-06	6	2	0.0126133	ENSG00000137309, ENSG00000149948
COR	321	1	9.565	GO:0006198	BP	e	cAMP catabolic process	3/9	9/20424	4.96337e-09	11	3	7.62573e-05	ENSG00000065989, ENSG00000105650, ENSG00000184588
COR	200	1	9.565	GO:0031545	MF	e	peptidyl-proline 4-dioxygenase activity	2/6	9/20424	2.58682e-06	6	2	0.00693083	ENSG00000129521, ENSG00000269858
FFL	10	44	9.565	GO:0010385	MF	e	double-stranded methylated DNA binding	2/9	6/20424	2.58682e-06	6	2	0.000741961	ENSG00000120738, ENSG00000184937
COR	113	11	9.539	GO:0060687	BP	e	regulation of branching involved in prostate gland morphogenesis	2/11	5/20424	2.63481e-06	6	2	0.00154003	ENSG00000091831, ENSG00000125378
COR	113	11	9.539	GO:0045899	BP	e	positive regulation of RNA polymerase II transcription preinitiation complex assembly	2/11	5/20424	2.63481e-06	13	2	0.00154003	ENSG00000091831, ENSG00000141510
COR	128	4	9.539	GO:0043619	BP	e	regulation of transcription from RNA polymerase II promoter in response to oxidative stress	2/5	11/20424	2.63481e-06	12	2	0.00404812	ENSG00000100644, ENSG00000116016
ALL	2159	62	9.513	GO:0032347	BP	e	regulation of aldosterone biosynthetic process	2/7	8/20424	2.81658e-06	9	2	0.000512431	ENSG00000125845, ENSG00000153162
ALL	2159	62	9.513	GO:0032344	BP	e	regulation of aldosterone metabolic process	2/7	8/20424	2.81658e-06	7	2	0.000512431	ENSG00000125845, ENSG00000153162
ALL	445	2	9.513	GO:0018126	BP	e	protein hydroxylation	11/11	28/20424	3.33191e-33	7	11	5.11915e-29	ENSG00000072682, ENSG00000083444, ENSG00000090530, ENSG00000106397, ENSG00000117385, ENSG00000122884, ENSG00000129521, ENSG00000135766, ENSG00000149380, ENSG00000152952, ENSG00000269858
ALL	2136	1	9.513	GO:0050942	BP	e	positive regulation of pigment cell differentiation	2/8	7/20424	2.81658e-06	6	2	0.0123591	ENSG00000163638, ENSG00000173157
COM	703	29	9.513	GO:0005353	MF	e	fructose transmembrane transporter activity	3/21	4/20424	3.7447e-09	7	3	1.30423e-06	ENSG00000136856, ENSG00000142583, ENSG00000160326
COM	127	12	9.513	GO:0006085	BP	e	acetyl-CoA biosynthetic process	4/8	14/20424	9.65222e-12	12	4	1.85371e-08	ENSG00000110435, ENSG00000131828, ENSG00000150768, ENSG00000168291
COR	140	19	9.513	GO:0070986	BP	e	left/right axis specification	2/4	14/20424	2.61591e-06	4	2	0.00148855	ENSG00000134250, ENSG00000148400
COR	140	19	9.513	GO:0003222	BP	e	ventricular trabecula myocardium morphogenesis	2/4	14/20424	2.61591e-06	7	2	0.00148855	ENSG00000148400, ENSG00000168214
FBU	29	22	9.513	GO:1901724	BP	e	positive regulation of cell proliferation involved in kidney development	2/7	8/20424	2.81658e-06	6	2	0.00237627	ENSG00000120738, ENSG00000136997
FB2U	54	35	9.513	GO:0072717	BP	e	cellular response to actinomycin D	2/14	4/20424	2.61591e-06	7	2	0.00100477	ENSG00000135679, ENSG00000141510
FB2U	52	93	9.513	GO:0021861	BP	e	forebrain radial glial cell differentiation	2/8	7/20424	2.81658e-06	6	2	0.000315868	ENSG00000114315, ENSG00000197921
FB2U	52	93	9.513	GO:0003256	BP	e	regulation of transcription from RNA polymerase II promoter involved in myocardial precursor cell differentiation	2/8	7/20424	2.81658e-06	12	2	0.000315868	ENSG00000148400, ENSG00000168214
FB2U	52	93	9.513	GO:0072050	BP	e	S-shaped body morphogenesis	2/8	7/20424	2.81658e-06	3	2	0.000315868	ENSG00000114315, ENSG00000197921
ALL	2093	63	9.487	GO:0010876	BP	e	lipid localization	2/19	3/20424	2.45836e-06	3	2	0.000510409	ENSG00000072310, ENSG00000186951
ALL	1108	3	9.446	GO:0006735	BP	e	NADH regeneration	3/8	11/20424	6.4987e-09	3	3	7.13186e-06	ENSG00000074800, ENSG00000156515, ENSG00000159399
ALL	1108	3	9.446	GO:0061621	BP	e	canonical glycolysis	3/8	11/20424	6.4987e-09	15	3	7.13186e-06	ENSG00000074800, ENSG00000156515, ENSG00000159399
ALL	1108	3	9.446	GO:0043619	BP	e	regulation of transcription from RNA polymerase II promoter in response to oxidative stress	3/8	11/20424	6.4987e-09	12	3	7.13186e-06	ENSG00000100644, ENSG00000116016, ENSG00000143437
ALL	1108	3	9.446	GO:0061718	BP	e	glucose catabolic process to pyruvate	3/8	11/20424	6.4987e-09	8	3	7.13186e-06	ENSG00000074800, ENSG00000156515, ENSG00000159399
FB2U	52	24	9.446	GO:0097084	BP	e	vascular associated smooth muscle cell development	3/8	11/20424	6.4987e-09	5	3	2.93665e-06	ENSG00000114315, ENSG00000135547, ENSG00000148400
FB2U	52	24	9.446	GO:1901533	BP	e	negative regulation of hematopoietic progenitor cell differentiation	3/8	11/20424	6.4987e-09	6	3	2.93665e-06	ENSG00000114315, ENSG00000148400, ENSG00000197921
ALL	120	13	9.413	GO:0042762	BP	e	regulation of sulfur metabolic process	4/12	10/20424	1.43147e-11	5	4	2.19932e-08	ENSG00000004799, ENSG00000005882, ENSG00000067992, ENSG00000152256
ALL	2269	33	9.413	GO:0010891	BP	e	negative regulation of sequestering of triglyceride	2/10	6/20424	3.2331e-06	7	2	0.0013072	ENSG00000132170, ENSG00000186951
ALL	2269	40	9.413	GO:0016406	MF	e	carnitine O-acyltransferase activity	2/10	6/20424	3.2331e-06	6	2	0.00315292	ENSG00000110090, ENSG00000205560
ALL	349	111	9.413	GO:0050692	MF	e	DNA binding domain binding	2/20	3/20424	2.73142e-06	4	2	0.000332961	ENSG00000132170, ENSG00000186350
ALL	2178	3	9.413	GO:2000434	BP	e	regulation of protein neddylation	2/6	10/20424	3.2331e-06	9	2	0.015176	ENSG00000100644, ENSG00000116016
COR	140	20	9.413	GO:0003184	BP	e	pulmonary valve morphogenesis	2/4	15/20424	3.01815e-06	4	2	0.0016561	ENSG00000134250, ENSG00000148400
COR	9	25	9.413	GO:0140545	MF	e	protein disaggregase activity	2/12	5/20424	3.16146e-06	2	2	0.00140139	ENSG00000109971, ENSG00000204388
COR	41	63	9.413	GO:1905446	BP	e	regulation of mitochondrial ATP synthesis coupled electron transport	2/10	6/20424	3.2331e-06	6	2	0.000814318	ENSG00000134057, ENSG00000170312
COP	135	74	9.413	GO:0016513	CC	e	core-binding factor complex	2/20	3/20424	2.73142e-06	4	2	0.000673979	ENSG00000020633, ENSG00000159216
CIR	11	14	9.413	GO:1904385	BP	e	cellular response to angiotensin	2/5	12/20424	3.16146e-06	8	2	0.00971455	ENSG00000136997, ENSG00000173039
CIR	0	238	9.413	GO:0002572	BP	e	pro-T cell differentiation	2/30	2/20424	2.08573e-06	6	2	0.00014566	ENSG00000066336, ENSG00000107485
CIR	0	467	9.413	GO:1902691	BP	e	respiratory basal cell differentiation	1/30	1/20424	0.00146886	5	1	0.0375776	ENSG00000129514
CIR	0	467	9.413	GO:0043402	BP	e	glucocorticoid mediated signaling pathway	1/30	1/20424	0.00146886	7	1	0.0375776	ENSG00000113580
CIR	0	467	9.413	GO:0003409	BP	e	optic cup structural organization	1/30	1/20424	0.00146886	3	1	0.0375776	ENSG00000137203
CIR	0	467	9.413	GO:0072308	BP	e	negative regulation of metanephric nephron tubule epithelial cell differentiation	1/30	1/20424	0.00146886	9	1	0.0375776	ENSG00000115415
CIR	0	467	9.413	GO:0044027	BP	e	hypermethylation of CpG island	1/30	1/20424	0.00146886	9	1	0.0375776	ENSG00000066336
CIR	0	467	9.413	GO:1903451	BP	e	negative regulation of G1 to G0 transition	1/30	1/20424	0.00146886	7	1	0.0375776	ENSG00000141510
CIR	0	467	9.413	GO:1905856	BP	e	negative regulation of pentose-phosphate shunt	1/30	1/20424	0.00146886	9	1	0.0375776	ENSG00000141510
CIR	0	467	9.413	GO:2000703	BP	e	negative regulation of fibroblast growth factor receptor signaling pathway involved in ureteric bud formation	1/30	1/20424	0.00146886	8	1	0.0375776	ENSG00000107485
CIR	0	467	9.413	GO:2000734	BP	e	negative regulation of glial cell-derived neurotrophic factor receptor signaling pathway involved in ureteric bud formation	1/30	1/20424	0.00146886	7	1	0.0375776	ENSG00000107485
CIR	0	467	9.413	GO:0001806	BP	e	type IV hypersensitivity	1/30	1/20424	0.00146886	8	1	0.0375776	ENSG00000107485
CIR	0	467	9.413	GO:0098758	BP	e	response to interleukin-8	1/30	1/20424	0.00146886	5	1	0.0375776	ENSG00000120738
CIR	0	467	9.413	GO:0090096	BP	e	positive regulation of metanephric cap mesenchymal cell proliferation	1/30	1/20424	0.00146886	7	1	0.0375776	ENSG00000136997
CIR	0	467	9.413	GO:0019102	BP	e	male somatic sex determination	1/30	1/20424	0.00146886	5	1	0.0375776	ENSG00000169083
CIR	0	467	9.413	GO:1904828	BP	e	positive regulation of hydrogen sulfide biosynthetic process	1/30	1/20424	0.00146886	7	1	0.0375776	ENSG00000185591
CIR	0	467	9.413	GO:0071378	BP	e	cellular response to growth hormone stimulus	1/30	1/20424	0.00146886	8	1	0.0375776	ENSG00000136997
CIR	0	467	9.413	GO:2000702	BP	e	regulation of fibroblast growth factor receptor signaling pathway involved in ureteric bud formation	1/30	1/20424	0.00146886	7	1	0.0375776	ENSG00000107485
CIR	0	467	9.413	GO:1990248	BP	e	regulation of transcription from RNA polymerase II promoter in response to DNA damage	1/30	1/20424	0.00146886	12	1	0.0375776	ENSG00000141510
CIR	0	467	9.413	GO:2000606	BP	e	regulation of cell proliferation involved in mesonephros development	1/30	1/20424	0.00146886	6	1	0.0375776	ENSG00000107485
CIR	0	467	9.413	GO:0098759	BP	e	cellular response to interleukin-8	1/30	1/20424	0.00146886	6	1	0.0375776	ENSG00000120738
CIR	0	467	9.413	GO:0032916	BP	e	positive regulation of transforming growth factor beta3 production	1/30	1/20424	0.00146886	9	1	0.0375776	ENSG00000166949
CIR	0	467	9.413	GO:0060520	BP	e	activation of prostate induction by androgen receptor signaling pathway	1/30	1/20424	0.00146886	9	1	0.0375776	ENSG00000169083
CIR	0	467	9.413	GO:0060010	BP	e	Sertoli cell fate commitment	1/30	1/20424	0.00146886	5	1	0.0375776	ENSG00000131759
CIR	0	467	9.413	GO:0120186	BP	e	negative regulation of protein localization to chromatin	1/30	1/20424	0.00146886	6	1	0.0375776	ENSG00000066336
CIR	0	467	9.413	GO:0046722	BP	e	lactic acid secretion	1/30	1/20424	0.00146886	12	1	0.0375776	ENSG00000136997
CIR	0	467	9.413	GO:0090095	BP	e	regulation of metanephric cap mesenchymal cell proliferation	1/30	1/20424	0.00146886	6	1	0.0375776	ENSG00000136997
CIR	0	467	9.413	GO:1904620	BP	e	cellular response to dimethyl sulfoxide	1/30	1/20424	0.00146886	5	1	0.0375776	ENSG00000136997
CIR	0	467	9.413	GO:1990646	BP	e	cellular response to prolactin	1/30	1/20424	0.00146886	8	1	0.0375776	ENSG00000136997
CIR	0	467	9.413	GO:0061144	BP	e	alveolar secondary septum development	1/30	1/20424	0.00146886	6	1	0.0375776	ENSG00000129514
CIR	0	467	9.413	GO:1904619	BP	e	response to dimethyl sulfoxide	1/30	1/20424	0.00146886	4	1	0.0375776	ENSG00000136997
CIR	0	467	9.413	GO:2000733	BP	e	regulation of glial cell-derived neurotrophic factor receptor signaling pathway involved in ureteric bud formation	1/30	1/20424	0.00146886	6	1	0.0375776	ENSG00000107485
CIR	0	467	9.413	GO:0072303	BP	e	positive regulation of glomerular metanephric mesangial cell proliferation	1/30	1/20424	0.00146886	8	1	0.0375776	ENSG00000120738
CIR	0	467	9.413	GO:0046725	BP	e	negative regulation by virus of viral protein levels in host cell	1/30	1/20424	0.00146886	6	1	0.0375776	ENSG00000115415
CIR	0	467	9.413	GO:0001712	BP	e	ectodermal cell fate commitment	1/30	1/20424	0.00146886	5	1	0.0375776	ENSG00000157557
CIR	0	467	9.413	GO:1904826	BP	e	regulation of hydrogen sulfide biosynthetic process	1/30	1/20424	0.00146886	6	1	0.0375776	ENSG00000185591
CIR	0	467	9.413	GO:0061767	BP	e	negative regulation of lung blood pressure	1/30	1/20424	0.00146886	5	1	0.0375776	ENSG00000166949
CIR	0	467	9.413	GO:2000607	BP	e	negative regulation of cell proliferation involved in mesonephros development	1/30	1/20424	0.00146886	7	1	0.0375776	ENSG00000107485
FB2U	9	33	9.413	GO:0004656	MF	e	procollagen-proline 4-dioxygenase activity	2/12	5/20424	3.16146e-06	7	2	0.000856405	ENSG00000072682, ENSG00000122884
FB2U	74	14	9.413	GO:0019826	MF	e	oxygen sensor activity	2/12	5/20424	3.16146e-06	4	2	0.00220219	ENSG00000166135, ENSG00000269858
COM	256	2	9.387	GO:0018126	BP	e	protein hydroxylation	11/12	28/20424	3.99524e-32	7	11	6.13829e-28	ENSG00000072682, ENSG00000083444, ENSG00000090530, ENSG00000106397, ENSG00000117385, ENSG00000122884, ENSG00000129521, ENSG00000135766, ENSG00000149380, ENSG00000152952, ENSG00000269858
FB2U	9	7	9.357	GO:0031543	MF	e	peptidyl-proline dioxygenase activity	5/12	13/20424	3.43559e-14	5	5	2.79199e-11	ENSG00000072682, ENSG00000122884, ENSG00000129521, ENSG00000135766, ENSG00000269858
ALL	871	50	9.343	GO:0003256	BP	e	regulation of transcription from RNA polymerase II promoter involved in myocardial precursor cell differentiation	2/9	7/20424	3.62072e-06	12	2	0.000625042	ENSG00000148400, ENSG00000168214
COP	99	6	9.343	GO:0046886	BP	e	positive regulation of hormone biosynthetic process	2/7	9/20424	3.62072e-06	7	2	0.00927146	ENSG00000100644, ENSG00000143437
FFL	10	46	9.343	GO:2000630	BP	e	positive regulation of miRNA metabolic process	2/9	7/20424	3.62072e-06	8	2	0.00107751	ENSG00000109320, ENSG00000173039
FFL	10	46	9.343	GO:0071316	BP	e	cellular response to nicotine	2/9	7/20424	3.62072e-06	4	2	0.00107751	ENSG00000109320, ENSG00000173039
ALL	2136	1	9.32	GO:0050932	BP	e	regulation of pigment cell differentiation	2/8	8/20424	3.7547e-06	5	2	0.0123591	ENSG00000163638, ENSG00000173157
COM	127	53	9.32	GO:0016624	MF	e	oxidoreductase activity, acting on the aldehyde or oxo group of donors, disulfide as acceptor	2/8	8/20424	3.7547e-06	4	2	0.00228849	ENSG00000131828, ENSG00000168291
COR	140	2	9.32	GO:0061311	BP	e	cell surface receptor signaling pathway involved in heart development	3/4	24/20424	5.69807e-09	6	3	4.37726e-05	ENSG00000134250, ENSG00000148400, ENSG00000168214
COR	140	21	9.32	GO:2000136	BP	e	regulation of cell proliferation involved in heart morphogenesis	2/4	16/20424	3.44909e-06	5	2	0.00182731	ENSG00000148400, ENSG00000168214
COR	148	60	9.32	GO:1901724	BP	e	positive regulation of cell proliferation involved in kidney development	2/8	8/20424	3.7547e-06	6	2	0.00103013	ENSG00000120738, ENSG00000136997
FB2U	66	32	9.32	GO:0072739	BP	e	response to anisomycin	2/16	4/20424	3.44909e-06	5	2	0.00135877	ENSG00000115966, ENSG00000177606
FB2U	52	25	9.32	GO:0048715	BP	e	negative regulation of oligodendrocyte differentiation	3/8	12/20424	8.66334e-09	10	3	3.80296e-06	ENSG00000114315, ENSG00000148400, ENSG00000197921
FB2U	52	97	9.32	GO:1901213	BP	e	regulation of transcription from RNA polymerase II promoter involved in heart development	2/8	8/20424	3.7547e-06	11	2	0.000395118	ENSG00000148400, ENSG00000168214
FB2U	52	97	9.32	GO:0035912	BP	e	dorsal aorta morphogenesis	2/8	8/20424	3.7547e-06	7	2	0.000395118	ENSG00000135547, ENSG00000168214
FB2U	52	97	9.32	GO:0003190	BP	e	atrioventricular valve formation	2/8	8/20424	3.7547e-06	4	2	0.000395118	ENSG00000135547, ENSG00000148400
FB2U	52	97	9.32	GO:0040034	BP	e	regulation of development, heterochronic	2/8	8/20424	3.7547e-06	4	2	0.000395118	ENSG00000114315, ENSG00000168214
FB2U	52	97	9.32	GO:0048505	BP	e	regulation of timing of cell differentiation	2/8	8/20424	3.7547e-06	5	2	0.000395118	ENSG00000114315, ENSG00000168214
ALL	2294	32	9.298	GO:0010960	BP	e	magnesium ion homeostasis	2/5	13/20424	3.73591e-06	8	2	0.00124779	ENSG00000124205, ENSG00000197993
ALL	1321	19	9.298	GO:0045899	BP	e	positive regulation of RNA polymerase II transcription preinitiation complex assembly	2/13	5/20424	3.73591e-06	13	2	0.00238495	ENSG00000091831, ENSG00000141510
ALL	1321	19	9.298	GO:1901723	BP	e	negative regulation of cell proliferation involved in kidney development	2/13	5/20424	3.73591e-06	6	2	0.00238495	ENSG00000101144, ENSG00000125378
ALL	2102	13	9.298	GO:0060687	BP	e	regulation of branching involved in prostate gland morphogenesis	2/13	5/20424	3.73591e-06	6	2	0.00191328	ENSG00000101144, ENSG00000125378
ALL	2102	13	9.298	GO:1901723	BP	e	negative regulation of cell proliferation involved in kidney development	2/13	5/20424	3.73591e-06	6	2	0.00191328	ENSG00000101144, ENSG00000125378
COR	58	88	9.298	GO:0090131	BP	e	mesenchyme migration	2/13	5/20424	3.73591e-06	3	2	0.00056273	ENSG00000143632, ENSG00000159251
COR	138	11	9.298	GO:0061418	BP	e	regulation of transcription from RNA polymerase II promoter in response to hypoxia	2/5	13/20424	3.73591e-06	12	2	0.00358741	ENSG00000100644, ENSG00000120738
FFL	57	20	9.298	GO:1901722	BP	e	regulation of cell proliferation involved in kidney development	2/5	13/20424	3.73591e-06	5	2	0.00155131	ENSG00000136997, ENSG00000184937
ALL	2159	18	9.291	GO:0070700	MF	e	BMP receptor binding	3/7	14/20424	8.95901e-09	6	3	6.24059e-06	ENSG00000101144, ENSG00000125845, ENSG00000153162
ALL	120	14	9.276	GO:0006089	BP	e	lactate metabolic process	4/12	11/20424	2.24875e-11	7	4	3.14089e-08	ENSG00000111716, ENSG00000134333, ENSG00000166796, ENSG00000171989
ALL	871	9	9.276	GO:0061314	BP	e	Notch signaling involved in heart development	3/9	11/20424	9.74519e-09	7	3	1.15173e-05	ENSG00000128917, ENSG00000148400, ENSG00000168214
ALL	445	35	9.276	GO:0017185	BP	e	peptidyl-lysine hydroxylation	3/11	9/20424	9.74519e-09	9	3	1.36114e-05	ENSG00000083444, ENSG00000106397, ENSG00000152952
ALL	176	15	9.276	GO:0010510	BP	e	regulation of acetyl-CoA biosynthetic process from pyruvate	4/33	4/20424	5.64561e-12	11	4	9.63769e-09	ENSG00000004799, ENSG00000005882, ENSG00000067992, ENSG00000152256
ALL	176	68	9.276	GO:1904184	BP	e	positive regulation of pyruvate dehydrogenase activity	2/33	2/20424	2.53165e-06	6	2	0.000659259	ENSG00000164951, ENSG00000172840
ALL	176	2	9.276	GO:0045254	CC	e	pyruvate dehydrogenase complex	7/33	7/20424	1.45388e-20	4	7	9.56651e-18	ENSG00000005882, ENSG00000091140, ENSG00000110435, ENSG00000131828, ENSG00000150768, ENSG00000152256, ENSG00000168291
ALL	176	2	9.276	GO:0005967	CC	e	mitochondrial pyruvate dehydrogenase complex	7/33	7/20424	1.45388e-20	5	7	9.56651e-18	ENSG00000005882, ENSG00000091140, ENSG00000110435, ENSG00000131828, ENSG00000150768, ENSG00000152256, ENSG00000168291
ALL	176	4	9.276	GO:0004738	MF	e	pyruvate dehydrogenase activity	6/33	6/20424	1.09945e-17	4	6	1.34023e-14	ENSG00000091140, ENSG00000110435, ENSG00000131828, ENSG00000150768, ENSG00000163114, ENSG00000168291
ALL	176	4	9.276	GO:0034603	MF	e	pyruvate dehydrogenase [NAD(P)+] activity	6/33	6/20424	1.09945e-17	5	6	1.34023e-14	ENSG00000091140, ENSG00000110435, ENSG00000131828, ENSG00000150768, ENSG00000163114, ENSG00000168291
ALL	176	4	9.276	GO:0034604	MF	e	pyruvate dehydrogenase (NAD+) activity	6/33	6/20424	1.09945e-17	6	6	1.34023e-14	ENSG00000091140, ENSG00000110435, ENSG00000131828, ENSG00000150768, ENSG00000163114, ENSG00000168291
ALL	176	31	9.276	GO:0004739	MF	e	pyruvate dehydrogenase (acetyl-transferring) activity	3/33	3/20424	3.84297e-09	5	3	1.44141e-06	ENSG00000131828, ENSG00000163114, ENSG00000168291
ALL	176	67	9.276	GO:0004741	MF	e	[pyruvate dehydrogenase (lipoamide)] phosphatase activity	2/33	2/20424	2.53165e-06	7	2	0.000617216	ENSG00000164951, ENSG00000172840
ALL	1753	39	9.276	GO:0042541	BP	e	hemoglobin biosynthetic process	2/11	6/20424	3.95106e-06	6	2	0.00116738	ENSG00000100644, ENSG00000130427
ALL	2178	3	9.276	GO:0043619	BP	e	regulation of transcription from RNA polymerase II promoter in response to oxidative stress	2/6	11/20424	3.95106e-06	12	2	0.015176	ENSG00000100644, ENSG00000116016
ALL	2178	3	9.276	GO:0006089	BP	e	lactate metabolic process	2/6	11/20424	3.95106e-06	7	2	0.015176	ENSG00000100644, ENSG00000134333
COM	703	11	9.276	GO:0055056	MF	e	D-glucose transmembrane transporter activity	7/21	11/20424	1.30277e-19	8	7	1.05872e-16	ENSG00000117394, ENSG00000136856, ENSG00000146411, ENSG00000160326, ENSG00000173262, ENSG00000181856, ENSG00000197496
COR	262	11	9.276	GO:0070533	CC	e	BRCA1-C complex	2/11	6/20424	3.95106e-06	3	2	0.00389969	ENSG00000012048, ENSG00000113522
COR	200	5	9.276	GO:0018401	BP	e	peptidyl-proline hydroxylation to 4-hydroxy-L-proline	2/6	11/20424	3.95106e-06	10	2	0.0177932	ENSG00000129521, ENSG00000269858
FBU	5	6	9.276	GO:1904672	BP	e	regulation of somatic stem cell population maintenance	3/11	9/20424	9.74519e-09	5	3	2.27251e-05	ENSG00000073282, ENSG00000075891, ENSG00000125618
FBU	5	39	9.276	GO:1902338	BP	e	negative regulation of apoptotic process involved in morphogenesis	2/11	6/20424	3.95106e-06	9	2	0.000843111	ENSG00000075891, ENSG00000125618
FBU	5	39	9.276	GO:0048793	BP	e	pronephros development	2/11	6/20424	3.95106e-06	5	2	0.000843111	ENSG00000075891, ENSG00000125618
FBU	5	39	9.276	GO:0070345	BP	e	negative regulation of fat cell proliferation	2/11	6/20424	3.95106e-06	6	2	0.000843111	ENSG00000101412, ENSG00000112242
FBU	5	39	9.276	GO:1904746	BP	e	negative regulation of apoptotic process involved in development	2/11	6/20424	3.95106e-06	8	2	0.000843111	ENSG00000075891, ENSG00000125618
FBU	5	39	9.276	GO:0072174	BP	e	metanephric tubule formation	2/11	6/20424	3.95106e-06	5	2	0.000843111	ENSG00000075891, ENSG00000125618
FBU	5	39	9.276	GO:0072307	BP	e	regulation of metanephric nephron tubule epithelial cell differentiation	2/11	6/20424	3.95106e-06	8	2	0.000843111	ENSG00000075891, ENSG00000125618
ALL	2269	11	9.261	GO:0010887	BP	e	negative regulation of cholesterol storage	3/10	10/20424	1.01245e-08	7	3	1.11109e-05	ENSG00000112033, ENSG00000132170, ENSG00000186951
ALL	2294	6	9.261	GO:0014821	BP	e	phasic smooth muscle contraction	3/5	20/20424	8.01964e-09	6	3	1.35401e-05	ENSG00000078401, ENSG00000124205, ENSG00000127129
COM	703	15	9.25	GO:0070837	BP	e	dehydroascorbic acid transport	5/21	8/20424	3.84211e-14	7	5	8.43289e-11	ENSG00000117394, ENSG00000136856, ENSG00000160326, ENSG00000173262, ENSG00000197496
COM	703	12	9.25	GO:0033300	MF	e	dehydroascorbic acid transmembrane transporter activity	5/21	8/20424	3.84211e-14	6	5	2.6763e-11	ENSG00000117394, ENSG00000136856, ENSG00000160326, ENSG00000173262, ENSG00000197496
COR	140	22	9.233	GO:0072080	BP	e	nephron tubule development	2/4	17/20424	3.90872e-06	7	2	0.00200179	ENSG00000134250, ENSG00000148400
COP	89	126	9.233	GO:0004095	MF	e	carnitine O-palmitoyltransferase activity	2/17	4/20424	3.90872e-06	7	2	0.00381178	ENSG00000110090, ENSG00000205560
FB2U	9	1	9.221	GO:0031418	MF	e	L-ascorbic acid binding	7/12	20/20424	2.08363e-19	5	7	1.01598e-15	ENSG00000072682, ENSG00000083444, ENSG00000122884, ENSG00000129521, ENSG00000135766, ENSG00000152952, ENSG00000269858
COP	94	45	9.212	GO:0000432	BP	e	positive regulation of transcription from RNA polymerase II promoter by glucose	2/23	3/20424	3.63675e-06	13	2	0.0014704	ENSG00000105698, ENSG00000158773
COP	94	45	9.212	GO:0000430	BP	e	regulation of transcription from RNA polymerase II promoter by glucose	2/23	3/20424	3.63675e-06	12	2	0.0014704	ENSG00000105698, ENSG00000158773
FBU	8	85	9.212	GO:0000320	BP	e	re-entry into mitotic cell cycle	2/23	3/20424	3.63675e-06	3	2	0.000798215	ENSG00000110092, ENSG00000136997
FBU	8	84	9.212	GO:0016513	CC	e	core-binding factor complex	2/23	3/20424	3.63675e-06	4	2	0.000717895	ENSG00000020633, ENSG00000159216
ALL	1108	5	9.205	GO:0061615	BP	e	glycolytic process through fructose-6-phosphate	3/8	13/20424	1.12603e-08	13	3	1.01766e-05	ENSG00000074800, ENSG00000156515, ENSG00000159399
ALL	1108	5	9.205	GO:0061620	BP	e	glycolytic process through glucose-6-phosphate	3/8	13/20424	1.12603e-08	14	3	1.01766e-05	ENSG00000074800, ENSG00000156515, ENSG00000159399
COR	58	25	9.205	GO:0071144	CC	e	heteromeric SMAD protein complex	3/13	8/20424	1.12603e-08	4	3	1.11098e-05	ENSG00000101665, ENSG00000141646, ENSG00000166949
FB2U	52	27	9.205	GO:0045683	BP	e	negative regulation of epidermis development	3/8	13/20424	1.12603e-08	5	3	4.55271e-06	ENSG00000114315, ENSG00000148400, ENSG00000197921
FB2U	52	27	9.205	GO:0045605	BP	e	negative regulation of epidermal cell differentiation	3/8	13/20424	1.12603e-08	7	3	4.55271e-06	ENSG00000114315, ENSG00000148400, ENSG00000197921
ALL	2159	20	9.191	GO:0060389	BP	e	pathway-restricted SMAD protein phosphorylation	3/7	15/20424	1.11971e-08	8	3	8.59369e-06	ENSG00000092969, ENSG00000125845, ENSG00000163217
ALL	2159	76	9.191	GO:0003272	BP	e	endocardial cushion formation	2/7	10/20424	4.52516e-06	3	2	0.000674996	ENSG00000101144, ENSG00000125845
ALL	2159	76	9.191	GO:2001054	BP	e	negative regulation of mesenchymal cell apoptotic process	2/7	10/20424	4.52516e-06	8	2	0.000674996	ENSG00000101144, ENSG00000125965
ALL	2159	76	9.191	GO:0072111	BP	e	cell proliferation involved in kidney development	2/7	10/20424	4.52516e-06	3	2	0.000674996	ENSG00000101144, ENSG00000125845
COM	703	34	9.191	GO:0015755	BP	e	fructose transmembrane transport	3/21	5/20424	9.35556e-09	9	3	6.84471e-06	ENSG00000136856, ENSG00000142583, ENSG00000160326
COM	703	30	9.191	GO:0004340	MF	e	glucokinase activity	3/21	5/20424	9.35556e-09	7	3	2.40093e-06	ENSG00000106633, ENSG00000156515, ENSG00000159399
COM	703	30	9.191	GO:0008865	MF	e	fructokinase activity	3/21	5/20424	9.35556e-09	7	3	2.40093e-06	ENSG00000106633, ENSG00000156515, ENSG00000159399
COM	703	30	9.191	GO:0004396	MF	e	hexokinase activity	3/21	5/20424	9.35556e-09	6	3	2.40093e-06	ENSG00000106633, ENSG00000156515, ENSG00000159399
COM	703	30	9.191	GO:0019158	MF	e	mannokinase activity	3/21	5/20424	9.35556e-09	7	3	2.40093e-06	ENSG00000106633, ENSG00000156515, ENSG00000159399
COR	138	12	9.191	GO:0032352	BP	e	positive regulation of hormone metabolic process	2/5	14/20424	4.35813e-06	5	2	0.00393873	ENSG00000100644, ENSG00000120738
COP	99	7	9.191	GO:2000434	BP	e	regulation of protein neddylation	2/7	10/20424	4.52516e-06	9	2	0.00993209	ENSG00000100644, ENSG00000116016
FB2U	54	38	9.191	GO:0072716	BP	e	response to actinomycin D	2/14	5/20424	4.35813e-06	6	2	0.00148796	ENSG00000135679, ENSG00000141510
FFL	5	201	9.191	GO:0002572	BP	e	pro-T cell differentiation	2/35	2/20424	2.8529e-06	6	2	0.000221374	ENSG00000066336, ENSG00000107485
FFL	5	488	9.191	GO:1903572	BP	e	positive regulation of protein kinase D signaling	1/35	1/20424	0.00171367	8	1	0.0384362	ENSG00000112715
FFL	5	488	9.191	GO:0035491	BP	e	positive regulation of leukotriene production involved in inflammatory response	1/35	1/20424	0.00171367	8	1	0.0384362	ENSG00000106366
FFL	5	488	9.191	GO:0120186	BP	e	negative regulation of protein localization to chromatin	1/35	1/20424	0.00171367	6	1	0.0384362	ENSG00000066336
FFL	5	488	9.191	GO:0072303	BP	e	positive regulation of glomerular metanephric mesangial cell proliferation	1/35	1/20424	0.00171367	8	1	0.0384362	ENSG00000120738
FFL	5	488	9.191	GO:0086024	BP	e	adenylate cyclase-activating adrenergic receptor signaling pathway involved in positive regulation of heart rate	1/35	1/20424	0.00171367	11	1	0.0384362	ENSG00000113448
FFL	5	488	9.191	GO:2001029	BP	e	regulation of cellular glucuronidation	1/35	1/20424	0.00171367	7	1	0.0384362	ENSG00000171132
FFL	5	488	9.191	GO:0060846	BP	e	blood vessel endothelial cell fate commitment	1/35	1/20424	0.00171367	6	1	0.0384362	ENSG00000168214
FFL	5	488	9.191	GO:2000734	BP	e	negative regulation of glial cell-derived neurotrophic factor receptor signaling pathway involved in ureteric bud formation	1/35	1/20424	0.00171367	7	1	0.0384362	ENSG00000107485
FFL	5	488	9.191	GO:0019102	BP	e	male somatic sex determination	1/35	1/20424	0.00171367	5	1	0.0384362	ENSG00000169083
FFL	5	488	9.191	GO:1901297	BP	e	positive regulation of canonical Wnt signaling pathway involved in cardiac muscle cell fate commitment	1/35	1/20424	0.00171367	10	1	0.0384362	ENSG00000168214
FFL	5	488	9.191	GO:1990248	BP	e	regulation of transcription from RNA polymerase II promoter in response to DNA damage	1/35	1/20424	0.00171367	12	1	0.0384362	ENSG00000141510
FFL	5	488	9.191	GO:0035490	BP	e	regulation of leukotriene production involved in inflammatory response	1/35	1/20424	0.00171367	4	1	0.0384362	ENSG00000106366
FFL	5	488	9.191	GO:0032848	BP	e	negative regulation of cellular pH reduction	1/35	1/20424	0.00171367	12	1	0.0384362	ENSG00000171791
FFL	5	488	9.191	GO:0002849	BP	e	regulation of peripheral T cell tolerance induction	1/35	1/20424	0.00171367	9	1	0.0384362	ENSG00000049768
FFL	5	488	9.191	GO:2000607	BP	e	negative regulation of cell proliferation involved in mesonephros development	1/35	1/20424	0.00171367	7	1	0.0384362	ENSG00000107485
FFL	5	488	9.191	GO:2001031	BP	e	positive regulation of cellular glucuronidation	1/35	1/20424	0.00171367	8	1	0.0384362	ENSG00000171132
FFL	5	488	9.191	GO:1901189	BP	e	positive regulation of ephrin receptor signaling pathway	1/35	1/20424	0.00171367	7	1	0.0384362	ENSG00000168214
FFL	5	488	9.191	GO:2000606	BP	e	regulation of cell proliferation involved in mesonephros development	1/35	1/20424	0.00171367	6	1	0.0384362	ENSG00000107485
FFL	5	488	9.191	GO:0060844	BP	e	arterial endothelial cell fate commitment	1/35	1/20424	0.00171367	7	1	0.0384362	ENSG00000168214
FFL	5	488	9.191	GO:0001806	BP	e	type IV hypersensitivity	1/35	1/20424	0.00171367	8	1	0.0384362	ENSG00000107485
FFL	5	488	9.191	GO:1905068	BP	e	positive regulation of canonical Wnt signaling pathway involved in heart development	1/35	1/20424	0.00171367	9	1	0.0384362	ENSG00000168214
FFL	5	488	9.191	GO:0002851	BP	e	positive regulation of peripheral T cell tolerance induction	1/35	1/20424	0.00171367	10	1	0.0384362	ENSG00000049768
FFL	5	488	9.191	GO:2000702	BP	e	regulation of fibroblast growth factor receptor signaling pathway involved in ureteric bud formation	1/35	1/20424	0.00171367	7	1	0.0384362	ENSG00000107485
FFL	5	488	9.191	GO:1905856	BP	e	negative regulation of pentose-phosphate shunt	1/35	1/20424	0.00171367	9	1	0.0384362	ENSG00000141510
FFL	5	488	9.191	GO:2000703	BP	e	negative regulation of fibroblast growth factor receptor signaling pathway involved in ureteric bud formation	1/35	1/20424	0.00171367	8	1	0.0384362	ENSG00000107485
FFL	5	488	9.191	GO:1903570	BP	e	regulation of protein kinase D signaling	1/35	1/20424	0.00171367	7	1	0.0384362	ENSG00000112715
FFL	5	488	9.191	GO:1902913	BP	e	positive regulation of neuroepithelial cell differentiation	1/35	1/20424	0.00171367	7	1	0.0384362	ENSG00000106366
FFL	5	488	9.191	GO:1901331	BP	e	positive regulation of odontoblast differentiation	1/35	1/20424	0.00171367	8	1	0.0384362	ENSG00000106366
FFL	5	488	9.191	GO:0044027	BP	e	hypermethylation of CpG island	1/35	1/20424	0.00171367	9	1	0.0384362	ENSG00000066336
FFL	5	488	9.191	GO:0060520	BP	e	activation of prostate induction by androgen receptor signaling pathway	1/35	1/20424	0.00171367	9	1	0.0384362	ENSG00000169083
FFL	5	488	9.191	GO:0098758	BP	e	response to interleukin-8	1/35	1/20424	0.00171367	5	1	0.0384362	ENSG00000120738
FFL	5	488	9.191	GO:0098759	BP	e	cellular response to interleukin-8	1/35	1/20424	0.00171367	6	1	0.0384362	ENSG00000120738
FFL	5	488	9.191	GO:2000733	BP	e	regulation of glial cell-derived neurotrophic factor receptor signaling pathway involved in ureteric bud formation	1/35	1/20424	0.00171367	6	1	0.0384362	ENSG00000107485
FFL	5	488	9.191	GO:0140200	BP	e	adenylate cyclase-activating adrenergic receptor signaling pathway involved in regulation of heart rate	1/35	1/20424	0.00171367	10	1	0.0384362	ENSG00000113448
FFL	5	488	9.191	GO:0046671	BP	e	negative regulation of retinal cell programmed cell death	1/35	1/20424	0.00171367	7	1	0.0384362	ENSG00000171791
FFL	5	488	9.191	GO:1903451	BP	e	negative regulation of G1 to G0 transition	1/35	1/20424	0.00171367	7	1	0.0384362	ENSG00000141510
COR	77	5	9.161	GO:0048407	MF	e	platelet-derived growth factor binding	4/13	11/20424	3.24731e-11	4	4	1.58339e-07	ENSG00000108821, ENSG00000113721, ENSG00000139219, ENSG00000168542
ALL	2916	19	9.151	GO:0097345	BP	e	mitochondrial outer membrane permeabilization	2/8	9/20424	4.82653e-06	11	2	0.00233319	ENSG00000015475, ENSG00000104765
ALL	871	54	9.151	GO:2000973	BP	e	regulation of pro-B cell differentiation	2/9	8/20424	4.82653e-06	7	2	0.000749038	ENSG00000114315, ENSG00000148400
ALL	871	54	9.151	GO:1901213	BP	e	regulation of transcription from RNA polymerase II promoter involved in heart development	2/9	8/20424	4.82653e-06	11	2	0.000749038	ENSG00000148400, ENSG00000168214
ALL	871	54	9.151	GO:0040034	BP	e	regulation of development, heterochronic	2/9	8/20424	4.82653e-06	4	2	0.000749038	ENSG00000114315, ENSG00000168214
ALL	871	54	9.151	GO:0035912	BP	e	dorsal aorta morphogenesis	2/9	8/20424	4.82653e-06	7	2	0.000749038	ENSG00000128917, ENSG00000168214
ALL	871	54	9.151	GO:0048505	BP	e	regulation of timing of cell differentiation	2/9	8/20424	4.82653e-06	5	2	0.000749038	ENSG00000114315, ENSG00000168214
ALL	1108	30	9.151	GO:0046886	BP	e	positive regulation of hormone biosynthetic process	2/8	9/20424	4.82653e-06	7	2	0.00136732	ENSG00000100644, ENSG00000143437
ALL	1806	121	9.151	GO:1902669	BP	e	positive regulation of axon guidance	2/24	3/20424	3.96724e-06	7	2	0.000597575	ENSG00000099250, ENSG00000112715
ALL	2136	1	9.151	GO:0046886	BP	e	positive regulation of hormone biosynthetic process	2/8	9/20424	4.82653e-06	7	2	0.0123591	ENSG00000100644, ENSG00000120738
ALL	2136	1	9.151	GO:0048087	BP	e	positive regulation of developmental pigmentation	2/8	9/20424	4.82653e-06	5	2	0.0123591	ENSG00000163638, ENSG00000173157
COM	256	31	9.151	GO:0017185	BP	e	peptidyl-lysine hydroxylation	3/12	9/20424	1.29907e-08	9	3	1.99589e-05	ENSG00000083444, ENSG00000106397, ENSG00000152952
COR	9	29	9.151	GO:0055131	MF	e	C3HC4-type RING finger domain binding	2/12	6/20424	4.74065e-06	4	2	0.00192628	ENSG00000109971, ENSG00000204388
FB2U	9	36	9.151	GO:0042541	BP	e	hemoglobin biosynthetic process	2/12	6/20424	4.74065e-06	6	2	0.00364177	ENSG00000100644, ENSG00000130427
FFL	7	70	9.151	GO:0070345	BP	e	negative regulation of fat cell proliferation	2/12	6/20424	4.74065e-06	6	2	0.0010116	ENSG00000101412, ENSG00000112242
FFL	7	70	9.151	GO:0002326	BP	e	B cell lineage commitment	2/12	6/20424	4.74065e-06	4	2	0.0010116	ENSG00000141510, ENSG00000171791
FFL	7	70	9.151	GO:0061419	BP	e	positive regulation of transcription from RNA polymerase II promoter in response to hypoxia	2/12	6/20424	4.74065e-06	13	2	0.0010116	ENSG00000100644, ENSG00000141510
FFL	10	12	9.151	GO:1904385	BP	e	cellular response to angiotensin	3/9	12/20424	1.29907e-08	8	3	1.99589e-05	ENSG00000109320, ENSG00000136997, ENSG00000173039
FFL	10	49	9.151	GO:1901724	BP	e	positive regulation of cell proliferation involved in kidney development	2/9	8/20424	4.82653e-06	6	2	0.00121565	ENSG00000120738, ENSG00000136997
ALL	1753	11	9.124	GO:0045837	BP	e	negative regulation of membrane potential	3/11	10/20424	1.39176e-08	4	3	1.05251e-05	ENSG00000087088, ENSG00000141682, ENSG00000169230
ALL	1753	11	9.124	GO:0010917	BP	e	negative regulation of mitochondrial membrane potential	3/11	10/20424	1.39176e-08	5	3	1.05251e-05	ENSG00000087088, ENSG00000141682, ENSG00000169230
COM	741	177	9.111	GO:0002352	BP	e	B cell negative selection	2/37	2/20424	3.19333e-06	3	2	0.00026097	ENSG00000030110, ENSG00000087088
COM	741	61	9.111	GO:0072558	CC	e	NLRP1 inflammasome complex	4/37	4/20424	9.11204e-12	3	4	2.56959e-09	ENSG00000091592, ENSG00000103490, ENSG00000137752, ENSG00000137757
COM	741	193	9.111	GO:0097145	CC	e	BAK complex	2/37	2/20424	3.19333e-06	3	2	0.000573058	ENSG00000030110, ENSG00000087088
FB2U	52	28	9.098	GO:0003222	BP	e	ventricular trabecula myocardium morphogenesis	3/8	14/20424	1.43286e-08	7	3	5.64474e-06	ENSG00000135547, ENSG00000148400, ENSG00000168214
COR	140	23	9.073	GO:0061326	BP	e	renal tubule development	2/4	19/20424	4.914e-06	5	2	0.00235933	ENSG00000134250, ENSG00000148400
COR	140	23	9.073	GO:0002011	BP	e	morphogenesis of an epithelial sheet	2/4	19/20424	4.914e-06	5	2	0.00235933	ENSG00000134250, ENSG00000148400
FBU	49	7	9.073	GO:0001892	BP	e	embryonic placenta development	2/4	19/20424	4.914e-06	5	2	0.0125831	ENSG00000100644, ENSG00000164442
FB2U	9	9	9.058	GO:0019511	BP	e	peptidyl-proline hydroxylation	5/12	16/20424	1.16502e-13	9	5	2.98322e-10	ENSG00000072682, ENSG00000122884, ENSG00000129521, ENSG00000135766, ENSG00000269858
ALL	176	6	9.054	GO:0006086	BP	e	acetyl-CoA biosynthetic process from pyruvate	6/33	7/20424	7.68745e-17	13	6	1.1811e-12	ENSG00000091140, ENSG00000110435, ENSG00000131828, ENSG00000150768, ENSG00000163114, ENSG00000168291
COR	262	27	9.054	GO:0010484	MF	e	H3 histone acetyltransferase activity	2/11	7/20424	5.52985e-06	10	2	0.0119803	ENSG00000100393, ENSG00000139618
FBU	43	9	9.054	GO:0097371	MF	e	MDM2/MDM4 family protein binding	2/7	11/20424	5.52985e-06	3	2	0.0172418	ENSG00000078900, ENSG00000141510
FBU	5	41	9.054	GO:1902455	BP	e	negative regulation of stem cell population maintenance	2/11	7/20424	5.52985e-06	5	2	0.0011179	ENSG00000075891, ENSG00000125618
FBU	5	41	9.054	GO:0003339	BP	e	regulation of mesenchymal to epithelial transition involved in metanephros morphogenesis	2/11	7/20424	5.52985e-06	7	2	0.0011179	ENSG00000075891, ENSG00000125618
FBU	5	41	9.054	GO:2000698	BP	e	positive regulation of epithelial cell differentiation involved in kidney development	2/11	7/20424	5.52985e-06	7	2	0.0011179	ENSG00000075891, ENSG00000125618
ALL	1321	3	9.035	GO:0072124	BP	e	regulation of glomerular mesangial cell proliferation	3/13	9/20424	1.68842e-08	6	3	6.73351e-05	ENSG00000101144, ENSG00000120738, ENSG00000125378
ALL	1321	21	9.035	GO:0060685	BP	e	regulation of prostatic bud formation	2/13	6/20424	5.60185e-06	7	2	0.0028689	ENSG00000101144, ENSG00000125378
ALL	871	10	9.035	GO:0045605	BP	e	negative regulation of epidermal cell differentiation	3/9	13/20424	1.68842e-08	7	3	1.72939e-05	ENSG00000114315, ENSG00000148400, ENSG00000198719
ALL	871	10	9.035	GO:0045683	BP	e	negative regulation of epidermis development	3/9	13/20424	1.68842e-08	5	3	1.72939e-05	ENSG00000114315, ENSG00000148400, ENSG00000198719
ALL	2102	18	9.035	GO:0060685	BP	e	regulation of prostatic bud formation	2/13	6/20424	5.60185e-06	7	2	0.00232613	ENSG00000101144, ENSG00000125378
ALL	2102	18	9.035	GO:2000138	BP	e	positive regulation of cell proliferation involved in heart morphogenesis	2/13	6/20424	5.60185e-06	6	2	0.00232613	ENSG00000125378, ENSG00000163217
ALL	2102	22	9.035	GO:0070533	CC	e	BRCA1-C complex	2/13	6/20424	5.60185e-06	3	2	0.00276451	ENSG00000012048, ENSG00000138376
ALL	2887	4	9.035	GO:0061418	BP	e	regulation of transcription from RNA polymerase II promoter in response to hypoxia	2/6	13/20424	5.60185e-06	12	2	0.028689	ENSG00000116044, ENSG00000156273
COR	58	96	9.035	GO:0030240	BP	e	skeletal muscle thin filament assembly	2/13	6/20424	5.60185e-06	6	2	0.000782426	ENSG00000143632, ENSG00000159251
COR	58	25	9.035	GO:0071141	CC	e	SMAD protein complex	3/13	9/20424	1.68842e-08	2	3	1.11098e-05	ENSG00000101665, ENSG00000141646, ENSG00000166949
COR	321	2	9.035	GO:0009214	BP	e	cyclic nucleotide catabolic process	3/9	13/20424	1.68842e-08	9	3	0.000129704	ENSG00000065989, ENSG00000105650, ENSG00000184588
COR	200	2	9.035	GO:0031543	MF	e	peptidyl-proline dioxygenase activity	2/6	13/20424	5.60185e-06	5	2	0.00910488	ENSG00000129521, ENSG00000269858
FFL	10	13	9.035	GO:1901722	BP	e	regulation of cell proliferation involved in kidney development	3/9	13/20424	1.68842e-08	5	3	2.35826e-05	ENSG00000120738, ENSG00000136997, ENSG00000184937
COP	89	34	9.011	GO:0010886	BP	e	positive regulation of cholesterol storage	3/17	7/20424	1.67292e-08	7	3	7.78873e-06	ENSG00000084674, ENSG00000135218, ENSG00000175445
ALL	2269	12	8.999	GO:1902001	BP	e	fatty acid transmembrane transport	3/10	12/20424	1.8552e-08	8	3	1.90022e-05	ENSG00000110090, ENSG00000178537, ENSG00000205560
ALL	2294	3	8.999	GO:0042310	BP	e	vasoconstriction	4/5	32/20424	2.47793e-11	7	4	1.08209e-07	ENSG00000078401, ENSG00000124205, ENSG00000127129, ENSG00000197993
ALL	2294	7	8.999	GO:0048016	BP	e	inositol phosphate-mediated signaling	3/5	24/20424	1.42342e-08	7	3	1.8726e-05	ENSG00000078401, ENSG00000124205, ENSG00000127129
ALL	1108	7	8.999	GO:0006007	BP	e	glucose catabolic process	3/8	15/20424	1.79075e-08	7	3	1.39403e-05	ENSG00000074800, ENSG00000156515, ENSG00000159399
ALL	1108	32	8.999	GO:2000434	BP	e	regulation of protein neddylation	2/8	10/20424	6.03198e-06	9	2	0.00157077	ENSG00000100644, ENSG00000116016
ALL	1194	51	8.999	GO:0035976	CC	e	transcription factor AP-1 complex	4/32	5/20424	2.47793e-11	4	4	9.78286e-09	ENSG00000130522, ENSG00000170345, ENSG00000171223, ENSG00000177606
ALL	349	117	8.999	GO:0055012	BP	e	ventricular cardiac muscle cell differentiation	2/20	4/20424	5.45964e-06	7	2	0.00096416	ENSG00000077092, ENSG00000131759
ALL	349	112	8.999	GO:0034056	MF	e	estrogen response element binding	2/20	4/20424	5.45964e-06	10	2	0.000649298	ENSG00000091831, ENSG00000196482
COR	140	24	8.999	GO:0002347	BP	e	response to tumor cell	2/4	20/20424	5.45964e-06	3	2	0.00239663	ENSG00000134250, ENSG00000148400
COR	140	24	8.999	GO:0043011	BP	e	myeloid dendritic cell differentiation	2/4	20/20424	5.45964e-06	7	2	0.00239663	ENSG00000134250, ENSG00000168214
COR	140	24	8.999	GO:0061384	BP	e	heart trabecula morphogenesis	2/4	20/20424	5.45964e-06	4	2	0.00239663	ENSG00000148400, ENSG00000168214
COR	148	64	8.999	GO:0072111	BP	e	cell proliferation involved in kidney development	2/8	10/20424	6.03198e-06	3	2	0.00157077	ENSG00000115415, ENSG00000120738
COR	41	71	8.999	GO:0045898	BP	e	regulation of RNA polymerase II transcription preinitiation complex assembly	2/10	8/20424	6.03198e-06	12	2	0.00133145	ENSG00000091831, ENSG00000141510
COP	135	80	8.999	GO:0071464	BP	e	cellular response to hydrostatic pressure	2/20	4/20424	5.45964e-06	6	2	0.0010618	ENSG00000136997, ENSG00000178209
FB2U	66	34	8.999	GO:0035976	CC	e	transcription factor AP-1 complex	2/16	5/20424	5.74586e-06	4	2	0.00226847	ENSG00000171223, ENSG00000177606
FB2U	52	30	8.999	GO:0003184	BP	e	pulmonary valve morphogenesis	3/8	15/20424	1.79075e-08	4	3	6.71051e-06	ENSG00000135547, ENSG00000148400, ENSG00000163909
FFL	57	21	8.999	GO:0060231	BP	e	mesenchymal to epithelial transition	2/5	16/20424	5.74586e-06	5	2	0.00232314	ENSG00000125618, ENSG00000184937
FBU	5	7	8.987	GO:0097371	MF	e	MDM2/MDM4 family protein binding	3/11	11/20424	1.91311e-08	3	3	2.65989e-05	ENSG00000073282, ENSG00000078900, ENSG00000141510
FFL	10	51	8.981	GO:0072124	BP	e	regulation of glomerular mesangial cell proliferation	2/9	9/20424	6.20412e-06	6	2	0.00151302	ENSG00000120738, ENSG00000184937
ALL	176	18	8.955	GO:0061732	BP	e	mitochondrial acetyl-CoA biosynthetic process from pyruvate	4/33	5/20424	2.8196e-11	14	4	3.93821e-08	ENSG00000091140, ENSG00000110435, ENSG00000131828, ENSG00000168291
ALL	176	18	8.955	GO:0050812	BP	e	regulation of acyl-CoA biosynthetic process	4/33	5/20424	2.8196e-11	10	4	3.93821e-08	ENSG00000004799, ENSG00000005882, ENSG00000067992, ENSG00000152256
ALL	176	16	8.955	GO:0004740	MF	e	pyruvate dehydrogenase (acetyl-transferring) kinase activity	4/33	5/20424	2.8196e-11	6	4	2.2914e-08	ENSG00000004799, ENSG00000005882, ENSG00000067992, ENSG00000152256
COM	741	15	8.942	GO:0097136	CC	e	Bcl-2 family protein complex	8/37	9/20424	4.62765e-22	2	8	9.13499e-19	ENSG00000030110, ENSG00000087088, ENSG00000129473, ENSG00000141682, ENSG00000143384, ENSG00000153094, ENSG00000171552, ENSG00000258643
ALL	2294	7	8.94	GO:0001990	BP	e	regulation of systemic arterial blood pressure by hormone	3/5	25/20424	1.6174e-08	6	3	1.8726e-05	ENSG00000078401, ENSG00000124205, ENSG00000127129
ALL	2294	7	8.94	GO:0050886	BP	e	endocrine process	3/5	25/20424	1.6174e-08	3	3	1.8726e-05	ENSG00000078401, ENSG00000124205, ENSG00000127129
COR	138	1	8.94	GO:0005104	MF	e	fibroblast growth factor receptor binding	3/5	25/20424	1.6174e-08	5	3	7.88646e-05	ENSG00000070388, ENSG00000138685, ENSG00000186895
ALL	120	16	8.929	GO:0006085	BP	e	acetyl-CoA biosynthetic process	4/12	14/20424	6.8148e-11	12	4	8.05405e-08	ENSG00000110435, ENSG00000131828, ENSG00000150768, ENSG00000168291
ALL	2159	85	8.929	GO:1902337	BP	e	regulation of apoptotic process involved in morphogenesis	2/7	12/20424	6.63474e-06	8	2	0.000894177	ENSG00000092969, ENSG00000101144
ALL	2159	85	8.929	GO:1904748	BP	e	regulation of apoptotic process involved in development	2/7	12/20424	6.63474e-06	7	2	0.000894177	ENSG00000092969, ENSG00000101144
ALL	871	11	8.929	GO:0003222	BP	e	ventricular trabecula myocardium morphogenesis	3/9	14/20424	2.14843e-08	7	3	2.06303e-05	ENSG00000128917, ENSG00000148400, ENSG00000168214
ALL	232	76	8.929	GO:1990050	MF	e	phosphatidic acid transfer activity	2/12	7/20424	6.63474e-06	5	2	0.0169311	ENSG00000141391, ENSG00000170855
COM	703	36	8.929	GO:0098704	BP	e	carbohydrate import across plasma membrane	3/21	6/20424	1.86988e-08	7	3	1.24908e-05	ENSG00000117394, ENSG00000142583, ENSG00000197496
COM	703	36	8.929	GO:0140271	BP	e	hexose import across plasma membrane	3/21	6/20424	1.86988e-08	9	3	1.24908e-05	ENSG00000117394, ENSG00000142583, ENSG00000197496
FB2U	9	37	8.929	GO:0032364	BP	e	oxygen homeostasis	2/12	7/20424	6.63474e-06	6	2	0.0048541	ENSG00000100644, ENSG00000135766
FB2U	54	41	8.929	GO:0002326	BP	e	B cell lineage commitment	2/14	6/20424	6.53464e-06	4	2	0.00206517	ENSG00000141510, ENSG00000171791
ALL	2269	3	8.912	GO:0010885	BP	e	regulation of cholesterol storage	4/10	17/20424	6.87455e-11	5	4	3.52069e-07	ENSG00000112033, ENSG00000132170, ENSG00000175445, ENSG00000186951
COP	133	81	8.912	GO:0035976	CC	e	transcription factor AP-1 complex	2/17	5/20424	6.51134e-06	4	2	0.00160667	ENSG00000170345, ENSG00000177606
COP	89	95	8.912	GO:0042158	BP	e	lipoprotein biosynthetic process	2/17	5/20424	6.51134e-06	6	2	0.0009178	ENSG00000084674, ENSG00000118137
COP	89	136	8.912	GO:0016416	MF	e	O-palmitoyltransferase activity	2/17	5/20424	6.51134e-06	6	2	0.00484732	ENSG00000110090, ENSG00000205560
FB2U	52	31	8.906	GO:2000136	BP	e	regulation of cell proliferation involved in heart morphogenesis	3/8	16/20424	2.20359e-08	5	3	8.06096e-06	ENSG00000114315, ENSG00000148400, ENSG00000168214
ALL	2294	7	8.884	GO:0003044	BP	e	regulation of systemic arterial blood pressure mediated by a chemical signal	3/5	26/20424	1.82823e-08	5	3	1.8726e-05	ENSG00000078401, ENSG00000124205, ENSG00000127129
ALL	2294	7	8.884	GO:0010460	BP	e	positive regulation of heart rate	3/5	26/20424	1.82823e-08	8	3	1.8726e-05	ENSG00000078401, ENSG00000124205, ENSG00000127129
ALL	1321	4	8.884	GO:0072111	BP	e	cell proliferation involved in kidney development	3/13	10/20424	2.41114e-08	3	3	7.40896e-05	ENSG00000101144, ENSG00000120738, ENSG00000125378
COM	703	1	8.874	GO:0051119	MF	e	sugar transmembrane transporter activity	13/21	27/20424	2.35902e-34	4	13	1.15026e-30	ENSG00000109667, ENSG00000117394, ENSG00000133460, ENSG00000136856, ENSG00000142583, ENSG00000146411, ENSG00000158715, ENSG00000160326, ENSG00000169241, ENSG00000173262, ENSG00000181856, ENSG00000197241, ENSG00000197496
COM	703	6	8.865	GO:0015149	MF	e	hexose transmembrane transporter activity	11/21	23/20424	7.35973e-29	6	11	1.1962e-25	ENSG00000109667, ENSG00000117394, ENSG00000133460, ENSG00000136856, ENSG00000142583, ENSG00000146411, ENSG00000160326, ENSG00000173262, ENSG00000181856, ENSG00000197241, ENSG00000197496
ALL	2916	85	8.862	GO:0097371	MF	e	MDM2/MDM4 family protein binding	2/8	11/20424	7.37097e-06	3	2	0.0359409	ENSG00000078900, ENSG00000141510
ALL	1108	34	8.862	GO:0006002	BP	e	fructose 6-phosphate metabolic process	2/8	11/20424	7.37097e-06	5	2	0.00182657	ENSG00000156515, ENSG00000159399
ALL	1108	47	8.862	GO:0005536	MF	e	glucose binding	2/8	11/20424	7.37097e-06	4	2	0.00550202	ENSG00000156515, ENSG00000159399
ALL	2109	2	8.862	GO:0042555	CC	e	MCM complex	6/33	8/20424	3.0715e-16	2	6	6.06313e-13	ENSG00000073111, ENSG00000076003, ENSG00000100297, ENSG00000104738, ENSG00000112118, ENSG00000166508
COR	140	25	8.862	GO:0060045	BP	e	positive regulation of cardiac muscle cell proliferation	2/4	22/20424	6.63691e-06	9	2	0.0026146	ENSG00000148400, ENSG00000168214
COR	140	25	8.862	GO:0072009	BP	e	nephron epithelium development	2/4	22/20424	6.63691e-06	6	2	0.0026146	ENSG00000134250, ENSG00000148400
COR	140	25	8.862	GO:0061383	BP	e	trabecula morphogenesis	2/4	22/20424	6.63691e-06	3	2	0.0026146	ENSG00000148400, ENSG00000168214
COR	113	19	8.862	GO:0045898	BP	e	regulation of RNA polymerase II transcription preinitiation complex assembly	2/11	8/20424	7.37097e-06	12	2	0.00353899	ENSG00000091831, ENSG00000141510
COR	9	17	8.862	GO:0090084	BP	e	negative regulation of inclusion body assembly	3/12	11/20424	2.55006e-08	6	3	2.61194e-05	ENSG00000135924, ENSG00000185122, ENSG00000204388
COR	262	27	8.862	GO:0005113	MF	e	patched binding	2/11	8/20424	7.37097e-06	4	2	0.0119803	ENSG00000134057, ENSG00000185920
FBU	5	46	8.862	GO:0003337	BP	e	mesenchymal to epithelial transition involved in metanephros morphogenesis	2/11	8/20424	7.37097e-06	6	2	0.00139812	ENSG00000075891, ENSG00000125618
FB2U	9	26	8.862	GO:0043619	BP	e	regulation of transcription from RNA polymerase II promoter in response to oxidative stress	3/12	11/20424	2.55006e-08	12	3	2.4487e-05	ENSG00000100644, ENSG00000116016, ENSG00000143437
FB2U	74	5	8.862	GO:0043619	BP	e	regulation of transcription from RNA polymerase II promoter in response to oxidative stress	3/12	11/20424	2.55006e-08	12	3	9.79478e-05	ENSG00000100644, ENSG00000116016, ENSG00000143437
COP	99	2	8.851	GO:0001892	BP	e	embryonic placenta development	3/7	19/20424	2.38322e-08	5	3	0.000183079	ENSG00000100644, ENSG00000116016, ENSG00000143437
ALL	2294	39	8.829	GO:0001516	BP	e	prostaglandin biosynthetic process	2/5	18/20424	7.32454e-06	11	2	0.00200954	ENSG00000078401, ENSG00000127129
ALL	2294	39	8.829	GO:0046457	BP	e	prostanoid biosynthetic process	2/5	18/20424	7.32454e-06	10	2	0.00200954	ENSG00000078401, ENSG00000127129
ALL	871	61	8.829	GO:0003214	BP	e	cardiac left ventricle morphogenesis	2/9	10/20424	7.75337e-06	5	2	0.00108425	ENSG00000148400, ENSG00000168214
ALL	871	61	8.829	GO:1905456	BP	e	regulation of lymphoid progenitor cell differentiation	2/9	10/20424	7.75337e-06	6	2	0.00108425	ENSG00000114315, ENSG00000148400
COR	217	18	8.829	GO:0071681	BP	e	cellular response to indole-3-methanol	2/18	5/20424	7.32454e-06	6	2	0.00489279	ENSG00000044115, ENSG00000173801
COR	321	3	8.829	GO:0004115	MF	e	3',5'-cyclic-AMP phosphodiesterase activity	3/9	15/20424	2.68494e-08	8	3	0.000130918	ENSG00000065989, ENSG00000105650, ENSG00000184588
COR	138	13	8.829	GO:0060644	BP	e	mammary gland epithelial cell differentiation	2/5	18/20424	7.32454e-06	5	2	0.00592286	ENSG00000100644, ENSG00000138685
CIR	11	17	8.829	GO:1990776	BP	e	response to angiotensin	2/5	18/20424	7.32454e-06	7	2	0.0187557	ENSG00000136997, ENSG00000173039
FFL	10	55	8.829	GO:0032835	BP	e	glomerulus development	2/9	10/20424	7.75337e-06	3	2	0.00172851	ENSG00000171791, ENSG00000184937
ALL	2916	3	8.819	GO:0035794	BP	e	positive regulation of mitochondrial membrane permeability	3/8	17/20424	2.6753e-08	8	3	8.92603e-05	ENSG00000015475, ENSG00000104765, ENSG00000141510
COR	140	3	8.819	GO:0002437	BP	e	inflammatory response to antigenic stimulus	3/4	34/20424	1.68403e-08	5	3	7.29399e-05	ENSG00000134250, ENSG00000148400, ENSG00000168214
ALL	2159	88	8.813	GO:2001053	BP	e	regulation of mesenchymal cell apoptotic process	2/7	13/20424	7.83978e-06	7	2	0.00100375	ENSG00000101144, ENSG00000125965
ALL	2159	88	8.813	GO:0060038	BP	e	cardiac muscle cell proliferation	2/7	13/20424	7.83978e-06	5	2	0.00100375	ENSG00000092969, ENSG00000163217
ALL	2159	88	8.813	GO:0090030	BP	e	regulation of steroid hormone biosynthetic process	2/7	13/20424	7.83978e-06	8	2	0.00100375	ENSG00000125845, ENSG00000153162
COR	58	105	8.813	GO:0007183	BP	e	SMAD protein complex assembly	2/13	7/20424	7.83978e-06	6	2	0.000987556	ENSG00000141646, ENSG00000166949
COP	99	8	8.813	GO:0030949	BP	e	positive regulation of vascular endothelial growth factor receptor signaling pathway	2/7	13/20424	7.83978e-06	7	2	0.0133834	ENSG00000100644, ENSG00000143437
FBU	29	27	8.813	GO:1901722	BP	e	regulation of cell proliferation involved in kidney development	2/7	13/20424	7.83978e-06	5	2	0.0043018	ENSG00000120738, ENSG00000136997
FBU	29	27	8.813	GO:0061029	BP	e	eyelid development in camera-type eye	2/7	13/20424	7.83978e-06	3	2	0.0043018	ENSG00000112658, ENSG00000137203
COP	94	51	8.798	GO:0046016	BP	e	positive regulation of transcription by glucose	2/23	4/20424	7.26852e-06	12	2	0.00232653	ENSG00000105698, ENSG00000158773
COP	94	51	8.798	GO:0000436	BP	e	carbon catabolite activation of transcription from RNA polymerase II promoter	2/23	4/20424	7.26852e-06	12	2	0.00232653	ENSG00000105698, ENSG00000158773
COP	94	51	8.798	GO:0019086	BP	e	late viral transcription	2/23	4/20424	7.26852e-06	3	2	0.00232653	ENSG00000105698, ENSG00000158773
COP	94	51	8.798	GO:0000429	BP	e	carbon catabolite regulation of transcription from RNA polymerase II promoter	2/23	4/20424	7.26852e-06	11	2	0.00232653	ENSG00000105698, ENSG00000158773
FBU	8	91	8.798	GO:0007296	BP	e	vitellogenesis	2/23	4/20424	7.26852e-06	5	2	0.00148898	ENSG00000139083, ENSG00000175592
FB2U	6	94	8.798	GO:0010510	BP	e	regulation of acetyl-CoA biosynthetic process from pyruvate	4/46	4/20424	2.25142e-11	11	4	5.1628e-09	ENSG00000004799, ENSG00000005882, ENSG00000067992, ENSG00000152256
FB2U	6	172	8.798	GO:0008050	BP	e	female courtship behavior	2/46	2/20424	4.96261e-06	6	2	0.000544611	ENSG00000126351, ENSG00000151090
FB2U	6	172	8.798	GO:0002157	BP	e	positive regulation of thyroid hormone mediated signaling pathway	2/46	2/20424	4.96261e-06	7	2	0.000544611	ENSG00000151090, ENSG00000186350
FFL	11	53	8.798	GO:0061419	BP	e	positive regulation of transcription from RNA polymerase II promoter in response to hypoxia	3/23	6/20424	2.48934e-08	13	3	7.96796e-06	ENSG00000112715, ENSG00000116044, ENSG00000141510
COM	703	9	8.791	GO:0005355	MF	e	glucose transmembrane transporter activity	10/21	22/20424	6.52905e-26	7	10	6.36712e-23	ENSG00000109667, ENSG00000117394, ENSG00000133460, ENSG00000136856, ENSG00000142583, ENSG00000146411, ENSG00000160326, ENSG00000173262, ENSG00000181856, ENSG00000197496
COP	135	39	8.777	GO:0016528	CC	e	sarcoplasm	3/20	7/20424	2.80337e-08	3	3	1.38346e-05	ENSG00000081189, ENSG00000148180, ENSG00000178209
FB2U	26	106	8.767	GO:0060948	BP	e	cardiac vascular smooth muscle cell development	3/47	3/20424	1.14211e-08	6	3	1.66152e-06	ENSG00000112715, ENSG00000135547, ENSG00000148400
FB2U	26	186	8.767	GO:0009785	BP	e	blue light signaling pathway	2/47	2/20424	5.18317e-06	8	2	0.000392287	ENSG00000008405, ENSG00000121671
FB2U	26	186	8.767	GO:0036304	BP	e	umbilical cord morphogenesis	2/47	2/20424	5.18317e-06	3	2	0.000392287	ENSG00000135547, ENSG00000164683
FB2U	26	186	8.767	GO:0060528	BP	e	secretory columnal luminar epithelial cell differentiation involved in prostate glandular acinus development	2/47	2/20424	5.18317e-06	7	2	0.000392287	ENSG00000129514, ENSG00000148400
FB2U	26	186	8.767	GO:0003169	BP	e	coronary vein morphogenesis	2/47	2/20424	5.18317e-06	6	2	0.000392287	ENSG00000112715, ENSG00000148400
FB2U	26	186	8.767	GO:0003160	BP	e	endocardium morphogenesis	2/47	2/20424	5.18317e-06	3	2	0.000392287	ENSG00000148400, ENSG00000168214
FB2U	26	186	8.767	GO:0071483	BP	e	cellular response to blue light	2/47	2/20424	5.18317e-06	7	2	0.000392287	ENSG00000008405, ENSG00000121671
FB2U	26	202	8.767	GO:0009882	MF	e	blue light photoreceptor activity	2/47	2/20424	5.18317e-06	4	2	0.000972043	ENSG00000008405, ENSG00000121671
ALL	2093	80	8.751	GO:0072656	BP	e	maintenance of protein location in mitochondrion	2/19	5/20424	8.18545e-06	6	2	0.00124555	ENSG00000156515, ENSG00000159399
ALL	2093	84	8.751	GO:0004340	MF	e	glucokinase activity	2/19	5/20424	8.18545e-06	7	2	0.00142544	ENSG00000156515, ENSG00000159399
ALL	2093	84	8.751	GO:0019158	MF	e	mannokinase activity	2/19	5/20424	8.18545e-06	7	2	0.00142544	ENSG00000156515, ENSG00000159399
ALL	2093	84	8.751	GO:0008865	MF	e	fructokinase activity	2/19	5/20424	8.18545e-06	7	2	0.00142544	ENSG00000156515, ENSG00000159399
ALL	2093	84	8.751	GO:0004396	MF	e	hexokinase activity	2/19	5/20424	8.18545e-06	6	2	0.00142544	ENSG00000156515, ENSG00000159399
COR	128	7	8.751	GO:0001892	BP	e	embryonic placenta development	2/5	19/20424	8.18545e-06	5	2	0.00967394	ENSG00000100644, ENSG00000116016
COR	128	7	8.751	GO:2001185	BP	e	regulation of CD8-positive, alpha-beta T cell activation	2/5	19/20424	8.18545e-06	9	2	0.00967394	ENSG00000020633, ENSG00000159216
COM	703	7	8.745	GO:0015145	MF	e	monosaccharide transmembrane transporter activity	11/21	25/20424	2.42411e-28	5	11	2.95499e-25	ENSG00000109667, ENSG00000117394, ENSG00000133460, ENSG00000136856, ENSG00000142583, ENSG00000146411, ENSG00000160326, ENSG00000173262, ENSG00000181856, ENSG00000197241, ENSG00000197496
ALL	120	68	8.736	GO:0016624	MF	e	oxidoreductase activity, acting on the aldehyde or oxo group of donors, disulfide as acceptor	2/12	8/20424	8.84343e-06	4	2	0.00308004	ENSG00000131828, ENSG00000168291
ALL	2916	23	8.736	GO:1902110	BP	e	positive regulation of mitochondrial membrane permeability involved in apoptotic process	2/8	12/20424	8.84343e-06	10	2	0.00303261	ENSG00000015475, ENSG00000104765
ALL	2916	23	8.736	GO:0060044	BP	e	negative regulation of cardiac muscle cell proliferation	2/8	12/20424	8.84343e-06	9	2	0.00303261	ENSG00000078900, ENSG00000171862
ALL	871	12	8.736	GO:2000136	BP	e	regulation of cell proliferation involved in heart morphogenesis	3/9	16/20424	3.30381e-08	5	3	2.98587e-05	ENSG00000114315, ENSG00000148400, ENSG00000168214
ALL	1194	117	8.736	GO:0001922	BP	e	B-1 B cell homeostasis	2/32	3/20424	7.12766e-06	8	2	0.00111744	ENSG00000100644, ENSG00000118503
ALL	1806	134	8.736	GO:0038189	BP	e	neuropilin signaling pathway	2/24	4/20424	7.92877e-06	6	2	0.00105928	ENSG00000099250, ENSG00000112715
ALL	232	3	8.736	GO:0001836	BP	e	release of cytochrome c from mitochondria	5/12	20/20424	4.13045e-13	7	5	1.5865e-09	ENSG00000015475, ENSG00000087088, ENSG00000105327, ENSG00000141510, ENSG00000141682
ALL	349	6	8.736	GO:0003707	MF	e	steroid hormone receptor activity	10/20	24/20424	1.0369e-25	3	10	1.26398e-22	ENSG00000091831, ENSG00000112033, ENSG00000112333, ENSG00000119715, ENSG00000120798, ENSG00000126368, ENSG00000173153, ENSG00000186350, ENSG00000186951, ENSG00000196482
COR	140	26	8.736	GO:1901522	BP	e	positive regulation of transcription from RNA polymerase II promoter involved in cellular response to chemical stimulus	2/4	24/20424	7.92877e-06	12	2	0.00283297	ENSG00000148400, ENSG00000168214
COR	140	26	8.736	GO:0001773	BP	e	myeloid dendritic cell activation	2/4	24/20424	7.92877e-06	5	2	0.00283297	ENSG00000134250, ENSG00000168214
COR	140	26	8.736	GO:0036003	BP	e	positive regulation of transcription from RNA polymerase II promoter in response to stress	2/4	24/20424	7.92877e-06	12	2	0.00283297	ENSG00000148400, ENSG00000168214
COR	148	68	8.736	GO:1904385	BP	e	cellular response to angiotensin	2/8	12/20424	8.84343e-06	8	2	0.0020995	ENSG00000109320, ENSG00000136997
COR	200	7	8.736	GO:0019511	BP	e	peptidyl-proline hydroxylation	2/6	16/20424	8.61486e-06	9	2	0.0264717	ENSG00000129521, ENSG00000269858
FB2U	9	2	8.736	GO:0018126	BP	e	protein hydroxylation	7/12	28/20424	3.17708e-18	7	7	3.00443e-14	ENSG00000072682, ENSG00000083444, ENSG00000122884, ENSG00000129521, ENSG00000135766, ENSG00000152952, ENSG00000269858
FB2U	9	35	8.736	GO:0019798	MF	e	procollagen-proline dioxygenase activity	2/12	8/20424	8.84343e-06	6	2	0.0022695	ENSG00000072682, ENSG00000122884
FB2U	52	11	8.736	GO:0061311	BP	e	cell surface receptor signaling pathway involved in heart development	4/8	24/20424	1.02301e-10	6	4	1.12269e-07	ENSG00000135547, ENSG00000148400, ENSG00000163909, ENSG00000168214
FB2U	52	106	8.736	GO:0060253	BP	e	negative regulation of glial cell proliferation	2/8	12/20424	8.84343e-06	9	2	0.000849191	ENSG00000114315, ENSG00000148400
FB2U	52	106	8.736	GO:0003188	BP	e	heart valve formation	2/8	12/20424	8.84343e-06	3	2	0.000849191	ENSG00000135547, ENSG00000148400
FB2U	52	106	8.736	GO:0048711	BP	e	positive regulation of astrocyte differentiation	2/8	12/20424	8.84343e-06	10	2	0.000849191	ENSG00000114315, ENSG00000148400
FB2U	52	106	8.736	GO:0060019	BP	e	radial glial cell differentiation	2/8	12/20424	8.84343e-06	5	2	0.000849191	ENSG00000114315, ENSG00000197921
FB2U	52	106	8.736	GO:0060977	BP	e	coronary vasculature morphogenesis	2/8	12/20424	8.84343e-06	5	2	0.000849191	ENSG00000135547, ENSG00000148400
FFL	7	79	8.736	GO:0090400	BP	e	stress-induced premature senescence	2/12	8/20424	8.84343e-06	5	2	0.00165696	ENSG00000124762, ENSG00000141510
COP	89	2	8.731	GO:0010885	BP	e	regulation of cholesterol storage	6/17	17/20424	1.51273e-15	5	6	1.16208e-11	ENSG00000084674, ENSG00000112033, ENSG00000132170, ENSG00000135218, ENSG00000175445, ENSG00000186951
COM	703	35	8.707	GO:0005351	MF	e	carbohydrate:proton symporter activity	3/21	7/20424	3.27012e-08	8	3	7.5929e-06	ENSG00000109667, ENSG00000158715, ENSG00000197496
COR	347	52	8.707	GO:0036499	BP	e	PERK-mediated unfolded protein response	2/14	7/20424	9.14491e-06	6	2	0.00209705	ENSG00000128272, ENSG00000175197
COP	99	9	8.707	GO:0032352	BP	e	positive regulation of hormone metabolic process	2/7	14/20424	9.14491e-06	5	2	0.0140502	ENSG00000100644, ENSG00000143437
COR	140	3	8.697	GO:0060043	BP	e	regulation of cardiac muscle cell proliferation	3/4	37/20424	2.18641e-08	8	3	7.29399e-05	ENSG00000078900, ENSG00000148400, ENSG00000168214
ALL	871	63	8.692	GO:0097084	BP	e	vascular associated smooth muscle cell development	2/9	11/20424	9.47418e-06	5	2	0.00126575	ENSG00000114315, ENSG00000148400
ALL	871	63	8.692	GO:1901533	BP	e	negative regulation of hematopoietic progenitor cell differentiation	2/9	11/20424	9.47418e-06	6	2	0.00126575	ENSG00000114315, ENSG00000148400
ALL	176	75	8.692	GO:1904182	BP	e	regulation of pyruvate dehydrogenase activity	2/33	3/20424	7.58726e-06	5	2	0.00173986	ENSG00000164951, ENSG00000172840
ALL	1753	61	8.692	GO:0097136	CC	e	Bcl-2 family protein complex	2/11	9/20424	9.47418e-06	2	2	0.00467551	ENSG00000087088, ENSG00000141682
ALL	2109	74	8.692	GO:0006867	BP	e	asparagine transport	2/33	3/20424	7.58726e-06	8	2	0.00233141	ENSG00000017483, ENSG00000188338
ALL	2109	65	8.692	GO:0015182	MF	e	L-asparagine transmembrane transporter activity	2/33	3/20424	7.58726e-06	7	2	0.0012321	ENSG00000017483, ENSG00000188338
COR	113	21	8.692	GO:0072124	BP	e	regulation of glomerular mesangial cell proliferation	2/11	9/20424	9.47418e-06	6	2	0.00415889	ENSG00000120738, ENSG00000125378
FBU	5	51	8.692	GO:0072243	BP	e	metanephric nephron epithelium development	2/11	9/20424	9.47418e-06	7	2	0.00165411	ENSG00000075891, ENSG00000125618
FBU	5	51	8.692	GO:0061004	BP	e	pattern specification involved in kidney development	2/11	9/20424	9.47418e-06	3	2	0.00165411	ENSG00000075891, ENSG00000125618
FBU	5	51	8.692	GO:0072234	BP	e	metanephric nephron tubule development	2/11	9/20424	9.47418e-06	8	2	0.00165411	ENSG00000075891, ENSG00000125618
FBU	5	51	8.692	GO:0072170	BP	e	metanephric tubule development	2/11	9/20424	9.47418e-06	7	2	0.00165411	ENSG00000075891, ENSG00000125618
FFL	10	59	8.692	GO:2000628	BP	e	regulation of miRNA metabolic process	2/9	11/20424	9.47418e-06	7	2	0.00199399	ENSG00000109320, ENSG00000173039
ALL	2305	82	8.678	GO:0000105	BP	e	histidine biosynthetic process	2/50	2/20424	5.87362e-06	8	2	0.0015832	ENSG00000100714, ENSG00000163738
ALL	2305	82	8.678	GO:0046900	BP	e	tetrahydrofolylpolyglutamate metabolic process	2/50	2/20424	5.87362e-06	6	2	0.0015832	ENSG00000136877, ENSG00000137563
ALL	2305	82	8.678	GO:0009257	BP	e	10-formyltetrahydrofolate biosynthetic process	2/50	2/20424	5.87362e-06	8	2	0.0015832	ENSG00000100714, ENSG00000120254
ALL	2305	16	8.678	GO:0004488	MF	e	methylenetetrahydrofolate dehydrogenase (NADP+) activity	4/50	4/20424	3.17738e-11	6	4	2.58215e-08	ENSG00000065911, ENSG00000100714, ENSG00000120254, ENSG00000163738
ALL	2305	16	8.678	GO:0004486	MF	e	methylenetetrahydrofolate dehydrogenase [NAD(P)+] activity	4/50	4/20424	3.17738e-11	5	4	2.58215e-08	ENSG00000065911, ENSG00000100714, ENSG00000120254, ENSG00000163738
ALL	2305	33	8.678	GO:0004487	MF	e	methylenetetrahydrofolate dehydrogenase (NAD+) activity	3/50	3/20424	1.38054e-08	6	3	3.36575e-06	ENSG00000065911, ENSG00000100714, ENSG00000163738
ALL	2305	33	8.678	GO:0004477	MF	e	methenyltetrahydrofolate cyclohydrolase activity	3/50	3/20424	1.38054e-08	6	3	3.36575e-06	ENSG00000065911, ENSG00000100714, ENSG00000163738
ALL	2305	73	8.678	GO:0004329	MF	e	formate-tetrahydrofolate ligase activity	2/50	2/20424	5.87362e-06	4	2	0.000987578	ENSG00000100714, ENSG00000120254
ALL	2305	73	8.678	GO:0004146	MF	e	dihydrofolate reductase activity	2/50	2/20424	5.87362e-06	5	2	0.000987578	ENSG00000178700, ENSG00000228716
ALL	2269	13	8.678	GO:0046321	BP	e	positive regulation of fatty acid oxidation	3/10	15/20424	3.83394e-08	8	3	3.27248e-05	ENSG00000110090, ENSG00000112033, ENSG00000186951
ALL	2269	13	8.678	GO:0010889	BP	e	regulation of sequestering of triglyceride	3/10	15/20424	3.83394e-08	5	3	3.27248e-05	ENSG00000132170, ENSG00000175445, ENSG00000186951
COP	135	90	8.678	GO:0043378	BP	e	positive regulation of CD8-positive, alpha-beta T cell differentiation	2/20	5/20424	9.09405e-06	11	2	0.00149588	ENSG00000020633, ENSG00000159216
CIR	11	18	8.678	GO:0045821	BP	e	positive regulation of glycolytic process	2/5	20/20424	9.09405e-06	10	2	0.0199601	ENSG00000100644, ENSG00000136997
FFL	57	1	8.678	GO:0001658	BP	e	branching involved in ureteric bud morphogenesis	4/5	40/20424	6.29552e-11	7	4	9.67243e-07	ENSG00000125618, ENSG00000136997, ENSG00000171791, ENSG00000184937
FFL	57	4	8.678	GO:0034698	BP	e	response to gonadotropin	3/5	30/20424	2.85402e-08	5	3	8.41619e-05	ENSG00000125618, ENSG00000136997, ENSG00000184937
FFL	57	22	8.678	GO:0071371	BP	e	cellular response to gonadotropin stimulus	2/5	20/20424	9.09405e-06	6	2	0.00358259	ENSG00000125618, ENSG00000184937
ALL	2916	3	8.659	GO:1902108	BP	e	regulation of mitochondrial membrane permeability involved in apoptotic process	3/8	19/20424	3.8109e-08	8	3	8.92603e-05	ENSG00000015475, ENSG00000104765, ENSG00000141510
ALL	1108	10	8.659	GO:0001892	BP	e	embryonic placenta development	3/8	19/20424	3.8109e-08	5	3	2.38669e-05	ENSG00000100644, ENSG00000116016, ENSG00000143437
COR	140	3	8.659	GO:0030513	BP	e	positive regulation of BMP signaling pathway	3/4	38/20424	2.37373e-08	8	3	7.29399e-05	ENSG00000134250, ENSG00000148400, ENSG00000168214
FB2U	52	37	8.659	GO:0003181	BP	e	atrioventricular valve morphogenesis	3/8	19/20424	3.8109e-08	4	3	1.19335e-05	ENSG00000135547, ENSG00000148400, ENSG00000163909
ALL	2159	9	8.656	GO:0033612	MF	e	receptor serine/threonine kinase binding	4/7	29/20424	1.14353e-10	4	4	1.85862e-07	ENSG00000101144, ENSG00000125845, ENSG00000153162, ENSG00000163217
COP	133	80	8.649	GO:1905461	BP	e	positive regulation of vascular associated smooth muscle cell apoptotic process	2/17	6/20424	9.76223e-06	10	2	0.00157881	ENSG00000112242, ENSG00000132170
COP	133	80	8.649	GO:0070345	BP	e	negative regulation of fat cell proliferation	2/17	6/20424	9.76223e-06	6	2	0.00157881	ENSG00000101412, ENSG00000112242
COP	89	17	8.649	GO:1902001	BP	e	fatty acid transmembrane transport	4/17	12/20424	1.61878e-10	8	4	1.38172e-07	ENSG00000110090, ENSG00000135218, ENSG00000178537, ENSG00000205560
COP	89	101	8.649	GO:0010891	BP	e	negative regulation of sequestering of triglyceride	2/17	6/20424	9.76223e-06	7	2	0.00126039	ENSG00000132170, ENSG00000186951
COP	89	101	8.649	GO:0070508	BP	e	cholesterol import	2/17	6/20424	9.76223e-06	8	2	0.00126039	ENSG00000118137, ENSG00000135218
COP	89	101	8.649	GO:0035376	BP	e	sterol import	2/17	6/20424	9.76223e-06	7	2	0.00126039	ENSG00000118137, ENSG00000135218
COP	89	136	8.649	GO:0016406	MF	e	carnitine O-acyltransferase activity	2/17	6/20424	9.76223e-06	6	2	0.00484732	ENSG00000110090, ENSG00000205560
COR	347	19	8.64	GO:0061621	BP	e	canonical glycolysis	3/14	11/20424	4.21671e-08	15	3	2.37975e-05	ENSG00000111674, ENSG00000152556, ENSG00000159399
COR	347	19	8.64	GO:0061718	BP	e	glucose catabolic process to pyruvate	3/14	11/20424	4.21671e-08	8	3	2.37975e-05	ENSG00000111674, ENSG00000152556, ENSG00000159399
COR	347	19	8.64	GO:0006735	BP	e	NADH regeneration	3/14	11/20424	4.21671e-08	3	3	2.37975e-05	ENSG00000111674, ENSG00000152556, ENSG00000159399
COR	261	2	8.64	GO:0097371	MF	e	MDM2/MDM4 family protein binding	3/14	11/20424	4.21671e-08	3	3	0.000205607	ENSG00000073282, ENSG00000078900, ENSG00000141510
ALL	2916	24	8.621	GO:0070234	BP	e	positive regulation of T cell apoptotic process	2/8	13/20424	1.04493e-05	10	2	0.00349006	ENSG00000141510, ENSG00000169230
ALL	1321	28	8.621	GO:1905331	BP	e	negative regulation of morphogenesis of an epithelium	2/13	8/20424	1.04493e-05	6	2	0.00411648	ENSG00000101144, ENSG00000125378
ALL	1321	28	8.621	GO:0045898	BP	e	regulation of RNA polymerase II transcription preinitiation complex assembly	2/13	8/20424	1.04493e-05	12	2	0.00411648	ENSG00000091831, ENSG00000141510
ALL	2102	1	8.621	GO:0000727	BP	e	double-strand break repair via break-induced replication	3/13	12/20424	4.41718e-08	10	3	0.000155035	ENSG00000100297, ENSG00000166508, ENSG00000178460
ALL	2102	25	8.621	GO:1905331	BP	e	negative regulation of morphogenesis of an epithelium	2/13	8/20424	1.04493e-05	6	2	0.0034158	ENSG00000101144, ENSG00000125378
ALL	2102	25	8.621	GO:0003149	BP	e	membranous septum morphogenesis	2/13	8/20424	1.04493e-05	3	2	0.0034158	ENSG00000092969, ENSG00000125378
ALL	2102	26	8.621	GO:0070531	CC	e	BRCA1-A complex	2/13	8/20424	1.04493e-05	3	2	0.00343781	ENSG00000012048, ENSG00000138376
ALL	2102	26	8.621	GO:0042555	CC	e	MCM complex	2/13	8/20424	1.04493e-05	2	2	0.00343781	ENSG00000100297, ENSG00000166508
ALL	1108	37	8.621	GO:0030949	BP	e	positive regulation of vascular endothelial growth factor receptor signaling pathway	2/8	13/20424	1.04493e-05	7	2	0.00246989	ENSG00000100644, ENSG00000143437
ALL	2136	3	8.621	GO:0061418	BP	e	regulation of transcription from RNA polymerase II promoter in response to hypoxia	2/8	13/20424	1.04493e-05	12	2	0.0187263	ENSG00000100644, ENSG00000120738
COR	58	113	8.621	GO:0090130	BP	e	tissue migration	2/13	8/20424	1.04493e-05	2	2	0.00121623	ENSG00000143632, ENSG00000159251
COR	77	22	8.621	GO:0005583	CC	e	fibrillar collagen trimer	3/13	12/20424	4.41718e-08	3	3	8.71952e-05	ENSG00000108821, ENSG00000139219, ENSG00000168542
COR	148	70	8.621	GO:1901722	BP	e	regulation of cell proliferation involved in kidney development	2/8	13/20424	1.04493e-05	5	2	0.00236092	ENSG00000120738, ENSG00000136997
COP	12	24	8.621	GO:0009051	BP	e	pentose-phosphate shunt, oxidative branch	2/26	4/20424	9.3352e-06	6	2	0.00398405	ENSG00000049239, ENSG00000142657
FB2U	74	6	8.621	GO:0061418	BP	e	regulation of transcription from RNA polymerase II promoter in response to hypoxia	3/12	13/20424	4.41718e-08	12	3	0.000135731	ENSG00000100644, ENSG00000134086, ENSG00000166135
FB2U	52	109	8.621	GO:0061418	BP	e	regulation of transcription from RNA polymerase II promoter in response to hypoxia	2/8	13/20424	1.04493e-05	12	2	0.000972986	ENSG00000148400, ENSG00000168214
FB2U	52	109	8.621	GO:0072088	BP	e	nephron epithelium morphogenesis	2/8	13/20424	1.04493e-05	5	2	0.000972986	ENSG00000114315, ENSG00000197921
FB2U	52	109	8.621	GO:0072078	BP	e	nephron tubule morphogenesis	2/8	13/20424	1.04493e-05	7	2	0.000972986	ENSG00000114315, ENSG00000197921
ALL	2159	92	8.607	GO:0014855	BP	e	striated muscle cell proliferation	2/7	15/20424	1.05501e-05	4	2	0.00129673	ENSG00000092969, ENSG00000163217
COM	703	68	8.607	GO:0098708	BP	e	glucose import across plasma membrane	2/21	5/20424	1.00503e-05	11	2	0.00321695	ENSG00000117394, ENSG00000197496
COM	703	68	8.607	GO:0072656	BP	e	maintenance of protein location in mitochondrion	2/21	5/20424	1.00503e-05	6	2	0.00321695	ENSG00000156515, ENSG00000159399
COR	128	9	8.607	GO:0043371	BP	e	negative regulation of CD4-positive, alpha-beta T cell differentiation	2/5	21/20424	1.00503e-05	11	2	0.0110295	ENSG00000020633, ENSG00000159216
FFL	57	23	8.607	GO:0035850	BP	e	epithelial cell differentiation involved in kidney development	2/5	21/20424	1.00503e-05	5	2	0.00386033	ENSG00000125618, ENSG00000184937
FFL	5	268	8.607	GO:0070369	CC	e	beta-catenin-TCF7L2 complex	2/35	3/20424	8.54948e-06	5	2	0.00153424	ENSG00000148737, ENSG00000196628
COM	741	31	8.598	GO:0051400	MF	e	BH domain binding	7/37	10/20424	4.18835e-18	4	7	2.04224e-14	ENSG00000030110, ENSG00000087088, ENSG00000129473, ENSG00000143384, ENSG00000171552, ENSG00000171791, ENSG00000258643
FB2U	52	38	8.585	GO:0060716	BP	e	labyrinthine layer blood vessel development	3/8	20/20424	4.48259e-08	5	3	1.31724e-05	ENSG00000114315, ENSG00000135547, ENSG00000168214
FB2U	52	38	8.585	GO:0061384	BP	e	heart trabecula morphogenesis	3/8	20/20424	4.48259e-08	4	3	1.31724e-05	ENSG00000135547, ENSG00000148400, ENSG00000168214
FFL	57	4	8.585	GO:0090183	BP	e	regulation of kidney development	3/5	32/20424	3.48617e-08	4	3	8.41619e-05	ENSG00000125618, ENSG00000136997, ENSG00000184937
ALL	871	67	8.567	GO:0048711	BP	e	positive regulation of astrocyte differentiation	2/9	12/20424	1.13664e-05	10	2	0.00140834	ENSG00000114315, ENSG00000148400
ALL	871	67	8.567	GO:0003159	BP	e	morphogenesis of an endothelium	2/9	12/20424	1.13664e-05	5	2	0.00140834	ENSG00000128917, ENSG00000168214
ALL	871	67	8.567	GO:0061154	BP	e	endothelial tube morphogenesis	2/9	12/20424	1.13664e-05	6	2	0.00140834	ENSG00000128917, ENSG00000168214
ALL	871	67	8.567	GO:0003198	BP	e	epithelial to mesenchymal transition involved in endocardial cushion formation	2/9	12/20424	1.13664e-05	7	2	0.00140834	ENSG00000148400, ENSG00000168214
ALL	871	67	8.567	GO:0060253	BP	e	negative regulation of glial cell proliferation	2/9	12/20424	1.13664e-05	9	2	0.00140834	ENSG00000114315, ENSG00000148400
ALL	871	67	8.567	GO:0048715	BP	e	negative regulation of oligodendrocyte differentiation	2/9	12/20424	1.13664e-05	10	2	0.00140834	ENSG00000114315, ENSG00000148400
ALL	232	53	8.567	GO:0097345	BP	e	mitochondrial outer membrane permeabilization	2/12	9/20424	1.13664e-05	11	2	0.00306375	ENSG00000015475, ENSG00000104765
ALL	232	57	8.567	GO:0097136	CC	e	Bcl-2 family protein complex	2/12	9/20424	1.13664e-05	2	2	0.00448746	ENSG00000087088, ENSG00000141682
COR	140	27	8.567	GO:0055023	BP	e	positive regulation of cardiac muscle tissue growth	2/4	27/20424	1.00814e-05	8	2	0.00322687	ENSG00000148400, ENSG00000168214
COR	140	27	8.567	GO:0003208	BP	e	cardiac ventricle morphogenesis	2/4	27/20424	1.00814e-05	4	2	0.00322687	ENSG00000148400, ENSG00000168214
COR	140	27	8.567	GO:0060317	BP	e	cardiac epithelial to mesenchymal transition	2/4	27/20424	1.00814e-05	6	2	0.00322687	ENSG00000148400, ENSG00000168214
COR	217	21	8.567	GO:0071680	BP	e	response to indole-3-methanol	2/18	6/20424	1.09811e-05	5	2	0.00674853	ENSG00000044115, ENSG00000173801
FB2U	9	38	8.567	GO:0046886	BP	e	positive regulation of hormone biosynthetic process	2/12	9/20424	1.13664e-05	7	2	0.0072764	ENSG00000100644, ENSG00000143437
FB2U	9	38	8.567	GO:0033483	BP	e	gas homeostasis	2/12	9/20424	1.13664e-05	5	2	0.0072764	ENSG00000100644, ENSG00000135766
FB2U	9	38	8.567	GO:0017185	BP	e	peptidyl-lysine hydroxylation	2/12	9/20424	1.13664e-05	9	2	0.0072764	ENSG00000083444, ENSG00000152952
FB2U	74	19	8.567	GO:0046886	BP	e	positive regulation of hormone biosynthetic process	2/12	9/20424	1.13664e-05	7	2	0.00768765	ENSG00000100644, ENSG00000143437
FB2U	52	12	8.567	GO:0060317	BP	e	cardiac epithelial to mesenchymal transition	4/8	27/20424	1.68883e-10	6	4	1.36564e-07	ENSG00000135547, ENSG00000148400, ENSG00000163909, ENSG00000168214
FB2U	52	12	8.567	GO:0003208	BP	e	cardiac ventricle morphogenesis	4/8	27/20424	1.68883e-10	4	4	1.36564e-07	ENSG00000135547, ENSG00000148400, ENSG00000163909, ENSG00000168214
FFL	10	17	8.567	GO:1990776	BP	e	response to angiotensin	3/9	18/20424	4.81201e-08	7	3	4.34892e-05	ENSG00000109320, ENSG00000136997, ENSG00000173039
ALL	2159	10	8.56	GO:0061036	BP	e	positive regulation of cartilage development	4/7	31/20424	1.51458e-10	6	4	2.58556e-07	ENSG00000125845, ENSG00000125965, ENSG00000153162, ENSG00000163217
FB2U	52	2	8.556	GO:0060412	BP	e	ventricular septum morphogenesis	5/8	34/20424	5.24541e-13	4	5	2.07603e-09	ENSG00000114315, ENSG00000135547, ENSG00000148400, ENSG00000163909, ENSG00000168214
ALL	2269	42	8.54	GO:0032000	BP	e	positive regulation of fatty acid beta-oxidation	2/10	11/20424	1.18392e-05	9	2	0.00404218	ENSG00000110090, ENSG00000186951
ALL	445	54	8.54	GO:0030867	CC	e	rough endoplasmic reticulum membrane	2/11	10/20424	1.18392e-05	5	2	0.00618438	ENSG00000083444, ENSG00000152952
ALL	1753	52	8.54	GO:0020027	BP	e	hemoglobin metabolic process	2/11	10/20424	1.18392e-05	5	2	0.00281919	ENSG00000100644, ENSG00000130427
ALL	1753	52	8.54	GO:2000434	BP	e	regulation of protein neddylation	2/11	10/20424	1.18392e-05	9	2	0.00281919	ENSG00000100644, ENSG00000116016
ALL	2109	36	8.54	GO:1902292	BP	e	cell cycle DNA replication initiation	3/33	5/20424	3.83451e-08	8	3	1.96378e-05	ENSG00000073111, ENSG00000104738, ENSG00000112118
ALL	2109	36	8.54	GO:1902975	BP	e	mitotic DNA replication initiation	3/33	5/20424	3.83451e-08	10	3	1.96378e-05	ENSG00000073111, ENSG00000104738, ENSG00000112118
ALL	2109	36	8.54	GO:1902315	BP	e	nuclear cell cycle DNA replication initiation	3/33	5/20424	3.83451e-08	9	3	1.96378e-05	ENSG00000073111, ENSG00000104738, ENSG00000112118
ALL	2236	24	8.54	GO:0035976	CC	e	transcription factor AP-1 complex	2/22	5/20424	1.10543e-05	4	2	0.00272765	ENSG00000170345, ENSG00000177606
COR	113	22	8.54	GO:0060442	BP	e	branching involved in prostate gland morphogenesis	2/11	10/20424	1.18392e-05	6	2	0.00485908	ENSG00000091831, ENSG00000125378
COR	113	22	8.54	GO:0072111	BP	e	cell proliferation involved in kidney development	2/11	10/20424	1.18392e-05	3	2	0.00485908	ENSG00000120738, ENSG00000125378
COR	138	17	8.54	GO:0046885	BP	e	regulation of hormone biosynthetic process	2/5	22/20424	1.10543e-05	6	2	0.00808753	ENSG00000100644, ENSG00000120738
COR	41	78	8.54	GO:1903799	BP	e	negative regulation of production of miRNAs involved in gene silencing by miRNA	2/10	11/20424	1.18392e-05	9	2	0.00230251	ENSG00000091831, ENSG00000141510
FBU	5	52	8.54	GO:0072207	BP	e	metanephric epithelium development	2/11	10/20424	1.18392e-05	6	2	0.00195592	ENSG00000075891, ENSG00000125618
FBU	5	52	8.54	GO:0070344	BP	e	regulation of fat cell proliferation	2/11	10/20424	1.18392e-05	5	2	0.00195592	ENSG00000101412, ENSG00000112242
FBU	5	52	8.54	GO:2001054	BP	e	negative regulation of mesenchymal cell apoptotic process	2/11	10/20424	1.18392e-05	8	2	0.00195592	ENSG00000075891, ENSG00000125618
FFL	57	4	8.54	GO:0014911	BP	e	positive regulation of smooth muscle cell migration	3/5	33/20424	3.83451e-08	8	3	8.41619e-05	ENSG00000136997, ENSG00000164362, ENSG00000171791
COP	89	20	8.534	GO:0042627	CC	e	chylomicron	4/17	13/20424	2.33705e-10	5	4	2.30666e-07	ENSG00000084674, ENSG00000118137, ENSG00000175445, ENSG00000184730
COM	741	201	8.527	GO:1905430	BP	e	cellular response to glycine	2/37	3/20424	9.56905e-06	7	2	0.000687004	ENSG00000129473, ENSG00000258643
COM	741	201	8.527	GO:0048597	BP	e	post-embryonic camera-type eye morphogenesis	2/37	3/20424	9.56905e-06	7	2	0.000687004	ENSG00000030110, ENSG00000087088
COM	741	201	8.527	GO:1902263	BP	e	apoptotic process involved in embryonic digit morphogenesis	2/37	3/20424	9.56905e-06	7	2	0.000687004	ENSG00000087088, ENSG00000153094
COM	741	201	8.527	GO:0006808	BP	e	regulation of nitrogen utilization	2/37	3/20424	9.56905e-06	3	2	0.000687004	ENSG00000087088, ENSG00000171791
COM	741	82	8.527	GO:0051434	MF	e	BH3 domain binding	4/37	6/20424	1.36327e-10	5	4	1.10789e-07	ENSG00000087088, ENSG00000143384, ENSG00000171552, ENSG00000171791
FB2U	44	147	8.527	GO:0060086	BP	e	circadian temperature homeostasis	2/37	3/20424	9.56905e-06	6	2	0.00127842	ENSG00000120738, ENSG00000126368
FB2U	44	142	8.527	GO:0038181	MF	e	bile acid receptor activity	2/37	3/20424	9.56905e-06	3	2	0.000972056	ENSG00000012504, ENSG00000111424
FB2U	44	142	8.527	GO:0030284	MF	e	estrogen receptor activity	2/37	3/20424	9.56905e-06	4	2	0.000972056	ENSG00000091831, ENSG00000140009
FB2U	44	142	8.527	GO:0070644	MF	e	vitamin D response element binding	2/37	3/20424	9.56905e-06	10	2	0.000972056	ENSG00000111424, ENSG00000186350
ALL	349	1	8.52	GO:0098531	MF	e	ligand-activated transcription factor activity	19/20	53/20424	3.73305e-50	3	19	9.10117e-47
ALL	349	1	8.52	GO:0004879	MF	e	nuclear receptor activity	19/20	53/20424	3.73305e-50	4	19	9.10117e-47
ALL	2916	3	8.515	GO:1905710	BP	e	positive regulation of membrane permeability	3/8	21/20424	5.22873e-08	4	3	8.92603e-05	ENSG00000015475, ENSG00000104765, ENSG00000141510
ALL	2916	26	8.515	GO:1902686	BP	e	mitochondrial outer membrane permeabilization involved in programmed cell death	2/8	14/20424	1.21884e-05	9	2	0.00390132	ENSG00000015475, ENSG00000104765
ALL	2159	25	8.515	GO:0072132	BP	e	mesenchyme morphogenesis	3/7	24/20424	4.97429e-08	4	3	2.72946e-05	ENSG00000092969, ENSG00000101144, ENSG00000125845
ALL	1108	39	8.515	GO:0032352	BP	e	positive regulation of hormone metabolic process	2/8	14/20424	1.21884e-05	5	2	0.00279497	ENSG00000100644, ENSG00000143437
ALL	1108	19	8.515	GO:0019200	MF	e	carbohydrate kinase activity	3/8	21/20424	5.22873e-08	5	3	0.000254953	ENSG00000156515, ENSG00000159399, ENSG00000170525
ALL	2136	3	8.515	GO:0048070	BP	e	regulation of developmental pigmentation	2/8	14/20424	1.21884e-05	4	2	0.0187263	ENSG00000163638, ENSG00000173157
ALL	2136	3	8.515	GO:0120305	BP	e	regulation of pigmentation	2/8	14/20424	1.21884e-05	3	2	0.0187263	ENSG00000163638, ENSG00000173157
ALL	2136	3	8.515	GO:0032352	BP	e	positive regulation of hormone metabolic process	2/8	14/20424	1.21884e-05	5	2	0.0187263	ENSG00000100644, ENSG00000120738
ALL	2136	4	8.515	GO:0030014	CC	e	CCR4-NOT complex	2/8	14/20424	1.21884e-05	3	2	0.02406	ENSG00000111596, ENSG00000149115
ALL	871	7	8.508	GO:0005112	MF	e	Notch binding	4/9	25/20424	2.19003e-10	4	4	1.06786e-06	ENSG00000128917, ENSG00000148400, ENSG00000151694, ENSG00000198719
CIR	11	1	8.508	GO:1902895	BP	e	positive regulation of miRNA transcription	4/5	45/20424	1.02617e-10	11	4	1.57661e-06	ENSG00000100644, ENSG00000113580, ENSG00000136997, ENSG00000173039
ALL	1321	6	8.506	GO:1901722	BP	e	regulation of cell proliferation involved in kidney development	3/13	13/20424	5.74023e-08	5	3	0.000118009	ENSG00000101144, ENSG00000120738, ENSG00000125378
ALL	2109	1	8.5	GO:0000727	BP	e	double-strand break repair via break-induced replication	7/33	12/20424	1.14507e-17	10	7	1.75928e-13	ENSG00000073111, ENSG00000076003, ENSG00000097046, ENSG00000100297, ENSG00000104738, ENSG00000112118, ENSG00000166508
COP	89	42	8.498	GO:0010887	BP	e	negative regulation of cholesterol storage	3/17	10/20424	5.7269e-08	7	3	2.14605e-05	ENSG00000112033, ENSG00000132170, ENSG00000186951
ALL	790	5	8.489	GO:1900371	BP	e	regulation of purine nucleotide biosynthetic process	4/6	38/20424	1.52354e-10	9	4	5.21616e-07	ENSG00000004799, ENSG00000005882, ENSG00000067992, ENSG00000152256
ALL	790	20	8.489	GO:0032674	BP	e	regulation of interleukin-5 production	2/6	19/20424	1.22714e-05	7	2	0.00780286	ENSG00000049768, ENSG00000131759
ALL	2178	4	8.489	GO:0001892	BP	e	embryonic placenta development	2/6	19/20424	1.22714e-05	5	2	0.0377074	ENSG00000100644, ENSG00000116016
FB2U	9	18	8.489	GO:0001892	BP	e	embryonic placenta development	4/12	19/20424	2.63465e-10	5	4	4.49763e-07	ENSG00000100644, ENSG00000116016, ENSG00000143437, ENSG00000164442
ALL	2159	1	8.485	GO:0010862	BP	e	positive regulation of pathway-restricted SMAD protein phosphorylation	6/7	49/20424	9.69942e-16	10	6	1.49022e-11	ENSG00000092969, ENSG00000101144, ENSG00000125845, ENSG00000125965, ENSG00000153162, ENSG00000163217
COP	94	56	8.477	GO:0045991	BP	e	carbon catabolite activation of transcription	2/23	5/20424	1.21059e-05	11	2	0.00364696	ENSG00000105698, ENSG00000158773
COP	94	56	8.477	GO:0045990	BP	e	carbon catabolite regulation of transcription	2/23	5/20424	1.21059e-05	10	2	0.00364696	ENSG00000105698, ENSG00000158773
FBU	8	95	8.477	GO:0043378	BP	e	positive regulation of CD8-positive, alpha-beta T cell differentiation	2/23	5/20424	1.21059e-05	11	2	0.00227262	ENSG00000020633, ENSG00000159216
FBU	8	95	8.477	GO:0045899	BP	e	positive regulation of RNA polymerase II transcription preinitiation complex assembly	2/23	5/20424	1.21059e-05	13	2	0.00227262	ENSG00000091831, ENSG00000141510
FB2U	6	99	8.477	GO:0050812	BP	e	regulation of acyl-CoA biosynthetic process	4/46	5/20424	1.12386e-10	10	4	2.4667e-08	ENSG00000004799, ENSG00000005882, ENSG00000067992, ENSG00000152256
FB2U	6	97	8.477	GO:0004740	MF	e	pyruvate dehydrogenase (acetyl-transferring) kinase activity	4/46	5/20424	1.12386e-10	6	4	1.49773e-08	ENSG00000004799, ENSG00000005882, ENSG00000067992, ENSG00000152256
FFL	11	135	8.477	GO:0036091	BP	e	positive regulation of transcription from RNA polymerase II promoter in response to oxidative stress	2/23	5/20424	1.21059e-05	13	2	0.00135734	ENSG00000116044, ENSG00000128272
COM	703	23	8.47	GO:0005536	MF	e	glucose binding	4/21	11/20424	2.71224e-10	4	4	1.20226e-07	ENSG00000106633, ENSG00000136856, ENSG00000156515, ENSG00000159399
COM	127	16	8.464	GO:0006084	BP	e	acetyl-CoA metabolic process	4/8	29/20424	2.28483e-10	11	4	3.51041e-07	ENSG00000110435, ENSG00000131828, ENSG00000150768, ENSG00000168291
FFL	117	8	8.464	GO:0048147	BP	e	negative regulation of fibroblast proliferation	2/4	29/20424	1.16595e-05	6	2	0.0127947	ENSG00000136997, ENSG00000141510
ALL	2294	10	8.456	GO:0071855	MF	e	neuropeptide receptor binding	3/5	35/20424	4.59919e-08	5	3	7.47521e-05	ENSG00000078401, ENSG00000124205, ENSG00000127129
ALL	2159	26	8.456	GO:0070696	MF	e	transmembrane receptor protein serine/threonine kinase binding	3/7	25/20424	5.65177e-08	5	3	3.44475e-05	ENSG00000101144, ENSG00000125845, ENSG00000153162
ALL	871	72	8.452	GO:0061418	BP	e	regulation of transcription from RNA polymerase II promoter in response to hypoxia	2/9	13/20424	1.343e-05	12	2	0.00158722	ENSG00000148400, ENSG00000168214
ALL	2102	29	8.452	GO:0072124	BP	e	regulation of glomerular mesangial cell proliferation	2/13	9/20424	1.343e-05	6	2	0.00407346	ENSG00000101144, ENSG00000125378
ALL	2102	29	8.452	GO:0085020	BP	e	protein K6-linked ubiquitination	2/13	9/20424	1.343e-05	11	2	0.00407346	ENSG00000012048, ENSG00000138376
ALL	790	5	8.452	GO:0030808	BP	e	regulation of nucleotide biosynthetic process	4/6	39/20424	1.69753e-10	8	4	5.21616e-07	ENSG00000004799, ENSG00000005882, ENSG00000067992, ENSG00000152256
COR	58	122	8.452	GO:0032909	BP	e	regulation of transforming growth factor beta2 production	2/13	9/20424	1.343e-05	8	2	0.00148923	ENSG00000141646, ENSG00000166949
COR	321	13	8.452	GO:0061418	BP	e	regulation of transcription from RNA polymerase II promoter in response to hypoxia	2/9	13/20424	1.343e-05	12	2	0.0171948	ENSG00000120738, ENSG00000141510
FBU	10	16	8.452	GO:2001171	BP	e	positive regulation of ATP biosynthetic process	2/9	13/20424	1.343e-05	11	2	0.00737018	ENSG00000074800, ENSG00000136997
FB2U	52	40	8.448	GO:0060045	BP	e	positive regulation of cardiac muscle cell proliferation	3/8	22/20424	6.05321e-08	9	3	1.63161e-05	ENSG00000135547, ENSG00000148400, ENSG00000168214
FB2U	52	40	8.448	GO:0061383	BP	e	trabecula morphogenesis	3/8	22/20424	6.05321e-08	3	3	1.63161e-05	ENSG00000135547, ENSG00000148400, ENSG00000168214
ALL	2159	95	8.427	GO:0010566	BP	e	regulation of ketone biosynthetic process	2/7	17/20424	1.36604e-05	6	2	0.00162697	ENSG00000125845, ENSG00000153162
ALL	2159	95	8.427	GO:0010463	BP	e	mesenchymal cell proliferation	2/7	17/20424	1.36604e-05	3	2	0.00162697	ENSG00000101144, ENSG00000125845
FBU	29	32	8.427	GO:0071391	BP	e	cellular response to estrogen stimulus	2/7	17/20424	1.36604e-05	6	2	0.00607477	ENSG00000091831, ENSG00000136997
ALL	871	16	8.415	GO:0061384	BP	e	heart trabecula morphogenesis	3/9	20/20424	6.71969e-08	4	3	4.69279e-05	ENSG00000128917, ENSG00000148400, ENSG00000168214
ALL	1806	144	8.415	GO:0090259	BP	e	regulation of retinal ganglion cell axon guidance	2/24	5/20424	1.32051e-05	7	2	0.00159751	ENSG00000099250, ENSG00000112715
ALL	1806	144	8.415	GO:0045899	BP	e	positive regulation of RNA polymerase II transcription preinitiation complex assembly	2/24	5/20424	1.32051e-05	13	2	0.00159751	ENSG00000091831, ENSG00000141510
ALL	232	55	8.415	GO:0045837	BP	e	negative regulation of membrane potential	2/12	10/20424	1.42034e-05	4	2	0.00363701	ENSG00000087088, ENSG00000141682
ALL	232	55	8.415	GO:0010917	BP	e	negative regulation of mitochondrial membrane potential	2/12	10/20424	1.42034e-05	5	2	0.00363701	ENSG00000087088, ENSG00000141682
ALL	349	132	8.415	GO:0010891	BP	e	negative regulation of sequestering of triglyceride	2/20	6/20424	1.36331e-05	7	2	0.00197602	ENSG00000132170, ENSG00000186951
ALL	349	132	8.415	GO:0003417	BP	e	growth plate cartilage development	2/20	6/20424	1.36331e-05	6	2	0.00197602	ENSG00000077092, ENSG00000131759
ALL	349	127	8.415	GO:0044323	MF	e	retinoic acid-responsive element binding	2/20	6/20424	1.36331e-05	10	2	0.00151079	ENSG00000131759, ENSG00000186350
COM	256	53	8.415	GO:0030867	CC	e	rough endoplasmic reticulum membrane	2/12	10/20424	1.42034e-05	5	2	0.00467291	ENSG00000083444, ENSG00000152952
COR	200	8	8.415	GO:0030520	BP	e	intracellular estrogen receptor signaling pathway	2/6	20/20424	1.36331e-05	8	2	0.0349097	ENSG00000091831, ENSG00000269858
COR	200	4	8.415	GO:0031418	MF	e	L-ascorbic acid binding	2/6	20/20424	1.36331e-05	5	2	0.013295	ENSG00000129521, ENSG00000269858
COR	41	80	8.415	GO:0033598	BP	e	mammary gland epithelial cell proliferation	2/10	12/20424	1.42034e-05	4	2	0.00269408	ENSG00000091831, ENSG00000110092
COP	135	100	8.415	GO:0051599	BP	e	response to hydrostatic pressure	2/20	6/20424	1.36331e-05	5	2	0.00194654	ENSG00000136997, ENSG00000178209
CIR	11	20	8.415	GO:1901522	BP	e	positive regulation of transcription from RNA polymerase II promoter involved in cellular response to chemical stimulus	2/5	24/20424	1.32051e-05	12	2	0.0253605	ENSG00000100644, ENSG00000173039
CIR	0	282	8.415	GO:0002520	BP	e	immune system development	2/30	4/20424	1.24915e-05	4	2	0.000709833	ENSG00000107485, ENSG00000166949
FB2U	9	39	8.415	GO:0020027	BP	e	hemoglobin metabolic process	2/12	10/20424	1.42034e-05	5	2	0.00839311	ENSG00000100644, ENSG00000130427
FB2U	9	39	8.415	GO:2000434	BP	e	regulation of protein neddylation	2/12	10/20424	1.42034e-05	9	2	0.00839311	ENSG00000100644, ENSG00000116016
FB2U	9	54	8.415	GO:0030867	CC	e	rough endoplasmic reticulum membrane	2/12	10/20424	1.42034e-05	5	2	0.0280375	ENSG00000083444, ENSG00000152952
FB2U	74	21	8.415	GO:2000434	BP	e	regulation of protein neddylation	2/12	10/20424	1.42034e-05	9	2	0.00808225	ENSG00000100644, ENSG00000116016
FB2U	52	113	8.415	GO:0048708	BP	e	astrocyte differentiation	2/8	15/20424	1.40608e-05	5	2	0.00127829	ENSG00000148400, ENSG00000197921
FFL	117	8	8.415	GO:1902253	BP	e	regulation of intrinsic apoptotic signaling pathway by p53 class mediator	2/4	30/20424	1.24915e-05	9	2	0.0127947	ENSG00000136997, ENSG00000141510
FFL	57	25	8.415	GO:0044030	BP	e	regulation of DNA methylation	2/5	24/20424	1.32051e-05	7	2	0.00483056	ENSG00000136997, ENSG00000184937
FFL	7	88	8.415	GO:0070344	BP	e	regulation of fat cell proliferation	2/12	10/20424	1.42034e-05	5	2	0.00234646	ENSG00000101412, ENSG00000112242
ALL	1753	53	8.403	GO:0043619	BP	e	regulation of transcription from RNA polymerase II promoter in response to oxidative stress	2/11	11/20424	1.44659e-05	12	2	0.00317507	ENSG00000100644, ENSG00000116016
ALL	2109	3	8.403	GO:0071162	CC	e	CMG complex	6/33	11/20424	5.05075e-15	4	6	4.9851e-12	ENSG00000073111, ENSG00000076003, ENSG00000100297, ENSG00000104738, ENSG00000112118, ENSG00000166508
COR	113	23	8.403	GO:1903799	BP	e	negative regulation of production of miRNAs involved in gene silencing by miRNA	2/11	11/20424	1.44659e-05	9	2	0.00542084	ENSG00000091831, ENSG00000141510
COR	113	23	8.403	GO:0060602	BP	e	branch elongation of an epithelium	2/11	11/20424	1.44659e-05	5	2	0.00542084	ENSG00000091831, ENSG00000125378
COR	113	23	8.403	GO:0070243	BP	e	regulation of thymocyte apoptotic process	2/11	11/20424	1.44659e-05	10	2	0.00542084	ENSG00000125378, ENSG00000141510
FBU	5	55	8.403	GO:0001823	BP	e	mesonephros development	2/11	11/20424	1.44659e-05	5	2	0.002245	ENSG00000075891, ENSG00000125618
COR	58	44	8.399	GO:0070411	MF	e	I-SMAD binding	3/13	14/20424	7.30306e-08	4	3	7.12195e-05	ENSG00000101665, ENSG00000141646, ENSG00000166949
COR	347	23	8.399	GO:0061615	BP	e	glycolytic process through fructose-6-phosphate	3/14	13/20424	7.30306e-08	13	3	3.40013e-05	ENSG00000111674, ENSG00000152556, ENSG00000159399
COR	347	23	8.399	GO:0061620	BP	e	glycolytic process through glucose-6-phosphate	3/14	13/20424	7.30306e-08	14	3	3.40013e-05	ENSG00000111674, ENSG00000152556, ENSG00000159399
ALL	445	3	8.392	GO:0016706	MF	e	2-oxoglutarate-dependent dioxygenase activity	11/11	61/20424	6.4871e-29	4	11	1.58156e-25	ENSG00000072682, ENSG00000083444, ENSG00000090530, ENSG00000106397, ENSG00000117385, ENSG00000122884, ENSG00000129521, ENSG00000135766, ENSG00000149380, ENSG00000152952, ENSG00000269858
FB2U	6	123	8.384	GO:0097411	BP	e	hypoxia-inducible factor-1alpha signaling pathway	3/46	4/20424	4.2701e-08	5	3	7.37144e-06	ENSG00000067992, ENSG00000100644, ENSG00000152256
FB2U	52	42	8.384	GO:0097150	BP	e	neuronal stem cell population maintenance	3/8	23/20424	6.95991e-08	4	3	1.81241e-05	ENSG00000114315, ENSG00000148400, ENSG00000197921
COM	741	124	8.376	GO:0060011	BP	e	Sertoli cell proliferation	3/37	5/20424	5.45919e-08	4	3	6.71e-06	ENSG00000087088, ENSG00000129473, ENSG00000258643
COM	741	124	8.376	GO:0070242	BP	e	thymocyte apoptotic process	3/37	5/20424	5.45919e-08	8	3	6.71e-06	ENSG00000030110, ENSG00000087088, ENSG00000153094
COR	58	8	8.374	GO:1902894	BP	e	negative regulation of miRNA transcription	4/13	19/20424	3.80336e-10	11	4	8.34784e-07	ENSG00000112033, ENSG00000131759, ENSG00000173039, ENSG00000186951
COR	140	30	8.368	GO:0060674	BP	e	placenta blood vessel development	2/4	31/20424	1.33522e-05	4	2	0.00387061	ENSG00000134250, ENSG00000168214
COR	140	30	8.368	GO:0003206	BP	e	cardiac chamber morphogenesis	2/4	31/20424	1.33522e-05	3	2	0.00387061	ENSG00000148400, ENSG00000168214
COR	140	30	8.368	GO:0060421	BP	e	positive regulation of heart growth	2/4	31/20424	1.33522e-05	7	2	0.00387061	ENSG00000148400, ENSG00000168214
FB2U	52	13	8.368	GO:0014031	BP	e	mesenchymal cell development	4/8	31/20424	3.02596e-10	4	4	2.21385e-07	ENSG00000114315, ENSG00000135547, ENSG00000148400, ENSG00000163909
FB2U	52	13	8.368	GO:0003206	BP	e	cardiac chamber morphogenesis	4/8	31/20424	3.02596e-10	3	4	2.21385e-07	ENSG00000135547, ENSG00000148400, ENSG00000163909, ENSG00000168214
ALL	232	6	8.359	GO:0090200	BP	e	positive regulation of release of cytochrome c from mitochondria	5/12	26/20424	1.74945e-12	8	5	3.8398e-09	ENSG00000015475, ENSG00000087088, ENSG00000105327, ENSG00000141510, ENSG00000141682
COR	128	10	8.357	GO:0046639	BP	e	negative regulation of alpha-beta T cell differentiation	2/5	25/20424	1.4352e-05	10	2	0.0147003	ENSG00000020633, ENSG00000159216
FBU	49	2	8.353	GO:0043618	BP	e	regulation of transcription from RNA polymerase II promoter in response to stress	3/4	47/20424	4.56107e-08	11	3	0.000337393	ENSG00000100644, ENSG00000134086, ENSG00000164442
FB2U	26	120	8.353	GO:0060842	BP	e	arterial endothelial cell differentiation	3/47	4/20424	4.56107e-08	7	3	5.60611e-06	ENSG00000135547, ENSG00000148400, ENSG00000164683
FB2U	26	120	8.353	GO:0045608	BP	e	negative regulation of inner ear auditory receptor cell differentiation	3/47	4/20424	4.56107e-08	9	3	5.60611e-06	ENSG00000114315, ENSG00000148400, ENSG00000198719
FB2U	26	120	8.353	GO:2000981	BP	e	negative regulation of inner ear receptor cell differentiation	3/47	4/20424	4.56107e-08	8	3	5.60611e-06	ENSG00000114315, ENSG00000148400, ENSG00000198719
FB2U	26	120	8.353	GO:0045632	BP	e	negative regulation of mechanoreceptor differentiation	3/47	4/20424	4.56107e-08	7	3	5.60611e-06	ENSG00000114315, ENSG00000148400, ENSG00000198719
FFL	117	1	8.353	GO:0051972	BP	e	regulation of telomerase activity	3/4	47/20424	4.56107e-08	8	3	0.000700764	ENSG00000100030, ENSG00000136997, ENSG00000141510
ALL	2159	96	8.345	GO:0060391	BP	e	positive regulation of SMAD protein signal transduction	2/7	18/20424	1.53655e-05	8	2	0.00180815	ENSG00000125845, ENSG00000153162
ALL	871	73	8.345	GO:0070986	BP	e	left/right axis specification	2/9	14/20424	1.56647e-05	4	2	0.00182328	ENSG00000148400, ENSG00000198719
COM	703	3	8.345	GO:0008645	BP	e	hexose transmembrane transport	13/21	39/20424	9.51097e-32	8	13	1.46127e-27	ENSG00000109667, ENSG00000117394, ENSG00000133460, ENSG00000136856, ENSG00000142583, ENSG00000146411, ENSG00000158715, ENSG00000160326, ENSG00000169241, ENSG00000173262, ENSG00000181856, ENSG00000197241, ENSG00000197496
COM	703	69	8.345	GO:0015760	BP	e	glucose-6-phosphate transport	2/21	6/20424	1.50662e-05	7	2	0.00462953	ENSG00000131482, ENSG00000141349
COM	703	69	8.345	GO:0015712	BP	e	hexose phosphate transport	2/21	6/20424	1.50662e-05	6	2	0.00462953	ENSG00000131482, ENSG00000141349
COR	321	14	8.345	GO:0106070	BP	e	regulation of adenylate cyclase-activating G protein-coupled receptor signaling pathway	2/9	14/20424	1.56647e-05	7	2	0.0185133	ENSG00000065989, ENSG00000184588
COR	347	78	8.345	GO:0008140	MF	e	cAMP response element binding protein binding	2/14	9/20424	1.56647e-05	5	2	0.0190953	ENSG00000128272, ENSG00000175197
COP	67	107	8.345	GO:0072740	BP	e	cellular response to anisomycin	2/42	3/20424	1.23688e-05	6	2	0.00172758	ENSG00000115966, ENSG00000177606
FBU	10	16	8.345	GO:0060252	BP	e	positive regulation of glial cell proliferation	2/9	14/20424	1.56647e-05	9	2	0.00737018	ENSG00000101412, ENSG00000136997
FB2U	54	47	8.345	GO:0003283	BP	e	atrial septum development	2/14	9/20424	1.56647e-05	4	2	0.00437587	ENSG00000135679, ENSG00000198625
FFL	10	68	8.345	GO:0038061	BP	e	NIK/NF-kappaB signaling	2/9	14/20424	1.56647e-05	6	2	0.00273492	ENSG00000077150, ENSG00000173039
ALL	2269	15	8.338	GO:1902894	BP	e	negative regulation of miRNA transcription	3/10	19/20424	8.15663e-08	11	3	6.26592e-05	ENSG00000112033, ENSG00000132170, ENSG00000186951
ALL	2294	8	8.338	GO:0045823	BP	e	positive regulation of heart contraction	3/5	38/20424	5.92669e-08	7	3	5.47992e-05	ENSG00000078401, ENSG00000124205, ENSG00000127129
ALL	2916	29	8.322	GO:0090399	BP	e	replicative senescence	2/8	16/20424	1.60664e-05	4	2	0.00433059	ENSG00000141510, ENSG00000149554
ALL	1108	12	8.322	GO:0019674	BP	e	NAD metabolic process	3/8	24/20424	7.95272e-08	2	3	4.48141e-05	ENSG00000074800, ENSG00000156515, ENSG00000159399
COR	140	32	8.322	GO:0048663	BP	e	neuron fate commitment	2/4	32/20424	1.42414e-05	4	2	0.00390722	ENSG00000148400, ENSG00000168214
COR	148	27	8.322	GO:0035994	BP	e	response to muscle stretch	3/8	24/20424	7.95272e-08	4	3	7.18739e-05	ENSG00000109320, ENSG00000170345, ENSG00000177606
FB2U	52	43	8.322	GO:2000737	BP	e	negative regulation of stem cell differentiation	3/8	24/20424	7.95272e-08	6	3	2.00304e-05	ENSG00000114315, ENSG00000148400, ENSG00000197921
ALL	2269	45	8.3	GO:0010745	BP	e	negative regulation of macrophage derived foam cell differentiation	2/10	13/20424	1.67814e-05	6	2	0.00505978	ENSG00000132170, ENSG00000186951
ALL	2269	45	8.3	GO:0009437	BP	e	carnitine metabolic process	2/10	13/20424	1.67814e-05	6	2	0.00505978	ENSG00000110090, ENSG00000205560
ALL	2294	8	8.3	GO:1903524	BP	e	positive regulation of blood circulation	3/5	39/20424	6.42011e-08	6	3	5.47992e-05	ENSG00000078401, ENSG00000124205, ENSG00000127129
ALL	2294	8	8.3	GO:0048675	BP	e	axon extension	3/5	39/20424	6.42011e-08	5	3	5.47992e-05	ENSG00000078401, ENSG00000124205, ENSG00000127129
ALL	1321	33	8.3	GO:0060442	BP	e	branching involved in prostate gland morphogenesis	2/13	10/20424	1.67814e-05	6	2	0.00473974	ENSG00000091831, ENSG00000125378
ALL	2102	32	8.3	GO:0072111	BP	e	cell proliferation involved in kidney development	2/13	10/20424	1.67814e-05	3	2	0.00452333	ENSG00000101144, ENSG00000125378
ALL	2102	32	8.3	GO:0061626	BP	e	pharyngeal arch artery morphogenesis	2/13	10/20424	1.67814e-05	6	2	0.00452333	ENSG00000092969, ENSG00000125378
COR	58	129	8.3	GO:0010887	BP	e	negative regulation of cholesterol storage	2/13	10/20424	1.67814e-05	7	2	0.00177814	ENSG00000112033, ENSG00000186951
COR	77	75	8.3	GO:0043589	BP	e	skin morphogenesis	2/13	10/20424	1.67814e-05	4	2	0.00276485	ENSG00000091409, ENSG00000108821
ALL	871	19	8.278	GO:0061383	BP	e	trabecula morphogenesis	3/9	22/20424	9.07348e-08	3	3	5.36173e-05	ENSG00000128917, ENSG00000148400, ENSG00000168214
ALL	176	83	8.278	GO:0060534	BP	e	trachea cartilage development	2/33	4/20424	1.51592e-05	5	2	0.00291132	ENSG00000131759, ENSG00000172819
ALL	176	83	8.278	GO:0097411	BP	e	hypoxia-inducible factor-1alpha signaling pathway	2/33	4/20424	1.51592e-05	5	2	0.00291132	ENSG00000067992, ENSG00000152256
ALL	176	83	8.278	GO:0055012	BP	e	ventricular cardiac muscle cell differentiation	2/33	4/20424	1.51592e-05	7	2	0.00291132	ENSG00000077092, ENSG00000131759
ALL	176	46	8.278	GO:0044323	MF	e	retinoic acid-responsive element binding	3/33	6/20424	7.66056e-08	10	3	2.19723e-05	ENSG00000131759, ENSG00000143171, ENSG00000204231
ALL	232	91	8.278	GO:0097371	MF	e	MDM2/MDM4 family protein binding	2/12	11/20424	1.7354e-05	3	2	0.0282061	ENSG00000078900, ENSG00000141510
ALL	2109	18	8.278	GO:0006868	BP	e	glutamine transport	4/33	8/20424	3.934e-10	8	4	4.95798e-07	ENSG00000017483, ENSG00000105281, ENSG00000111371, ENSG00000188338
ALL	2109	4	8.278	GO:0031261	CC	e	DNA replication preinitiation complex	6/33	12/20424	1.00901e-14	3	6	6.63926e-12	ENSG00000073111, ENSG00000076003, ENSG00000100297, ENSG00000104738, ENSG00000112118, ENSG00000166508
ALL	2109	14	8.278	GO:0015186	MF	e	L-glutamine transmembrane transporter activity	4/33	8/20424	3.934e-10	7	4	2.9222e-07	ENSG00000017483, ENSG00000105281, ENSG00000111371, ENSG00000188338
ALL	1195	28	8.278	GO:0061419	BP	e	positive regulation of transcription from RNA polymerase II promoter in response to hypoxia	2/22	6/20424	1.65706e-05	13	2	0.00938264	ENSG00000100644, ENSG00000141510
ALL	2236	44	8.278	GO:0070345	BP	e	negative regulation of fat cell proliferation	2/22	6/20424	1.65706e-05	6	2	0.00673222	ENSG00000101412, ENSG00000112242
ALL	2236	32	8.278	GO:0051434	MF	e	BH3 domain binding	2/22	6/20424	1.65706e-05	5	2	0.00425254	ENSG00000143384, ENSG00000171791
COR	113	26	8.278	GO:1903800	BP	e	positive regulation of production of miRNAs involved in gene silencing by miRNA	2/11	12/20424	1.7354e-05	9	2	0.00620063	ENSG00000125378, ENSG00000141510
COR	321	5	8.278	GO:0046058	BP	e	cAMP metabolic process	3/9	22/20424	9.07348e-08	10	3	0.000464683	ENSG00000065989, ENSG00000105650, ENSG00000184588
COR	9	7	8.278	GO:0042026	BP	e	protein refolding	4/12	22/20424	4.96757e-10	3	4	1.52644e-06	ENSG00000109971, ENSG00000113013, ENSG00000135924, ENSG00000204388
COR	9	37	8.278	GO:0000774	MF	e	adenyl-nucleotide exchange factor activity	2/12	11/20424	1.7354e-05	7	2	0.00604416	ENSG00000109519, ENSG00000120694
COR	262	42	8.278	GO:0010485	MF	e	H4 histone acetyltransferase activity	2/11	12/20424	1.7354e-05	10	2	0.0211546	ENSG00000100393, ENSG00000139618
FBU	5	58	8.278	GO:0072182	BP	e	regulation of nephron tubule epithelial cell differentiation	2/11	12/20424	1.7354e-05	7	2	0.00256372	ENSG00000075891, ENSG00000125618
FBU	5	58	8.278	GO:1902337	BP	e	regulation of apoptotic process involved in morphogenesis	2/11	12/20424	1.7354e-05	8	2	0.00256372	ENSG00000075891, ENSG00000125618
FBU	5	58	8.278	GO:1904748	BP	e	regulation of apoptotic process involved in development	2/11	12/20424	1.7354e-05	7	2	0.00256372	ENSG00000075891, ENSG00000125618
FFL	117	9	8.278	GO:0070059	BP	e	intrinsic apoptotic signaling pathway in response to endoplasmic reticulum stress	2/4	33/20424	1.51592e-05	7	2	0.0145556	ENSG00000120868, ENSG00000141510
FFL	7	93	8.278	GO:0070243	BP	e	regulation of thymocyte apoptotic process	2/12	11/20424	1.7354e-05	10	2	0.00277737	ENSG00000100644, ENSG00000141510
FFL	7	101	8.278	GO:0097371	MF	e	MDM2/MDM4 family protein binding	2/12	11/20424	1.7354e-05	3	2	0.00325455	ENSG00000078900, ENSG00000141510
COM	703	4	8.273	GO:0015749	BP	e	monosaccharide transmembrane transport	13/21	41/20424	2.06172e-31	7	13	1.58382e-27	ENSG00000109667, ENSG00000117394, ENSG00000133460, ENSG00000136856, ENSG00000142583, ENSG00000146411, ENSG00000158715, ENSG00000160326, ENSG00000169241, ENSG00000173262, ENSG00000181856, ENSG00000197241, ENSG00000197496
ALL	2159	98	8.267	GO:0003181	BP	e	atrioventricular valve morphogenesis	2/7	19/20424	1.71704e-05	4	2	0.00191393	ENSG00000092969, ENSG00000125845
ALL	2159	98	8.267	GO:0003203	BP	e	endocardial cushion morphogenesis	2/7	19/20424	1.71704e-05	5	2	0.00191393	ENSG00000092969, ENSG00000125845
ALL	2159	98	8.267	GO:0032332	BP	e	positive regulation of chondrocyte differentiation	2/7	19/20424	1.71704e-05	7	2	0.00191393	ENSG00000125965, ENSG00000153162
ALL	2159	98	8.267	GO:0033002	BP	e	muscle cell proliferation	2/7	19/20424	1.71704e-05	3	2	0.00191393	ENSG00000092969, ENSG00000163217
ALL	2093	102	8.267	GO:0008443	MF	e	phosphofructokinase activity	2/19	7/20424	1.71704e-05	6	2	0.00288699	ENSG00000067057, ENSG00000170525
COM	703	13	8.267	GO:0051156	BP	e	glucose 6-phosphate metabolic process	6/21	19/20424	1.44958e-14	5	6	3.7119e-11	ENSG00000106633, ENSG00000131482, ENSG00000141349, ENSG00000152254, ENSG00000156515, ENSG00000159399
COM	256	3	8.266	GO:0016706	MF	e	2-oxoglutarate-dependent dioxygenase activity	11/12	61/20424	7.76704e-28	4	11	1.89361e-24	ENSG00000072682, ENSG00000083444, ENSG00000090530, ENSG00000106397, ENSG00000117385, ENSG00000122884, ENSG00000129521, ENSG00000135766, ENSG00000149380, ENSG00000152952, ENSG00000269858
ALL	1108	13	8.264	GO:0046835	BP	e	carbohydrate phosphorylation	3/8	25/20424	9.03552e-08	6	3	4.62739e-05	ENSG00000156515, ENSG00000159399, ENSG00000170525
ALL	1108	13	8.264	GO:0006734	BP	e	NADH metabolic process	3/8	25/20424	9.03552e-08	2	3	4.62739e-05	ENSG00000074800, ENSG00000156515, ENSG00000159399
ALL	349	95	8.264	GO:0010887	BP	e	negative regulation of cholesterol storage	3/20	10/20424	9.59357e-08	7	3	2.16758e-05	ENSG00000112033, ENSG00000132170, ENSG00000186951
FB2U	52	45	8.264	GO:0045686	BP	e	negative regulation of glial cell differentiation	3/8	25/20424	9.03552e-08	9	3	2.20352e-05	ENSG00000114315, ENSG00000148400, ENSG00000197921
ALL	871	79	8.246	GO:0090051	BP	e	negative regulation of cell migration involved in sprouting angiogenesis	2/9	15/20424	1.80705e-05	11	2	0.00199738	ENSG00000128917, ENSG00000148400
ALL	969	121	8.246	GO:0045899	BP	e	positive regulation of RNA polymerase II transcription preinitiation complex assembly	2/27	5/20424	1.67885e-05	13	2	0.00228585	ENSG00000091831, ENSG00000141510
FBU	10	17	8.246	GO:0010755	BP	e	regulation of plasminogen activation	2/9	15/20424	1.80705e-05	8	2	0.00806636	ENSG00000074800, ENSG00000159216
FFL	10	73	8.246	GO:0071354	BP	e	cellular response to interleukin-6	2/9	15/20424	1.80705e-05	6	2	0.00295357	ENSG00000109320, ENSG00000173039
COM	703	2	8.239	GO:0015144	MF	e	carbohydrate transmembrane transporter activity	13/21	42/20424	2.98486e-31	3	13	7.27708e-28	ENSG00000109667, ENSG00000117394, ENSG00000133460, ENSG00000136856, ENSG00000142583, ENSG00000146411, ENSG00000158715, ENSG00000160326, ENSG00000169241, ENSG00000173262, ENSG00000181856, ENSG00000197241, ENSG00000197496
ALL	2916	32	8.235	GO:0070230	BP	e	positive regulation of lymphocyte apoptotic process	2/8	17/20424	1.8205e-05	9	2	0.00458527	ENSG00000141510, ENSG00000169230
ALL	2916	32	8.235	GO:2000269	BP	e	regulation of fibroblast apoptotic process	2/8	17/20424	1.8205e-05	7	2	0.00458527	ENSG00000015475, ENSG00000141510
ALL	232	31	8.235	GO:0035794	BP	e	positive regulation of mitochondrial membrane permeability	3/12	17/20424	1.04885e-07	8	3	5.19824e-05	ENSG00000015475, ENSG00000104765, ENSG00000141510
ALL	349	53	8.235	GO:0048384	BP	e	retinoic acid receptor signaling pathway	5/20	17/20424	3.2173e-12	6	5	1.30081e-09	ENSG00000077092, ENSG00000131759, ENSG00000132170, ENSG00000186350, ENSG00000196482
COR	140	33	8.235	GO:0060412	BP	e	ventricular septum morphogenesis	2/4	34/20424	1.61056e-05	4	2	0.00434116	ENSG00000148400, ENSG00000168214
COR	9	19	8.235	GO:0090083	BP	e	regulation of inclusion body assembly	3/12	17/20424	1.04885e-07	5	3	9.47915e-05	ENSG00000135924, ENSG00000185122, ENSG00000204388
COP	133	22	8.235	GO:0034393	BP	e	positive regulation of smooth muscle cell apoptotic process	3/17	12/20424	1.04885e-07	9	3	6.74866e-05	ENSG00000112242, ENSG00000132170, ENSG00000147889
COP	133	93	8.235	GO:1905459	BP	e	regulation of vascular associated smooth muscle cell apoptotic process	2/17	8/20424	1.8205e-05	9	2	0.00266382	ENSG00000112242, ENSG00000132170
FB2U	66	4	8.235	GO:0035497	MF	e	cAMP response element binding	4/16	17/20424	5.93976e-10	10	4	2.41352e-07	ENSG00000115966, ENSG00000140044, ENSG00000146592, ENSG00000177606
FB2U	52	117	8.235	GO:0072080	BP	e	nephron tubule development	2/8	17/20424	1.8205e-05	7	2	0.00158921	ENSG00000148400, ENSG00000163909
FB2U	52	117	8.235	GO:0021537	BP	e	telencephalon development	2/8	17/20424	1.8205e-05	3	2	0.00158921	ENSG00000114315, ENSG00000197921
FB2U	52	117	8.235	GO:0061333	BP	e	renal tubule morphogenesis	2/8	17/20424	1.8205e-05	6	2	0.00158921	ENSG00000114315, ENSG00000197921
FFL	117	9	8.235	GO:0051973	BP	e	positive regulation of telomerase activity	2/4	34/20424	1.61056e-05	9	2	0.0145556	ENSG00000100030, ENSG00000136997
ALL	871	21	8.214	GO:0097150	BP	e	neuronal stem cell population maintenance	3/9	23/20424	1.04322e-07	4	3	5.60011e-05	ENSG00000114315, ENSG00000148400, ENSG00000198719
COR	321	4	8.214	GO:0004114	MF	e	3',5'-cyclic-nucleotide phosphodiesterase activity	3/9	23/20424	1.04322e-07	7	3	0.000220108	ENSG00000065989, ENSG00000105650, ENSG00000184588
COP	94	61	8.214	GO:0019083	BP	e	viral transcription	2/23	6/20424	1.81464e-05	2	2	0.00497859	ENSG00000105698, ENSG00000158773
FB2U	6	185	8.214	GO:0007619	BP	e	courtship behavior	2/46	3/20424	1.48664e-05	5	2	0.0014736	ENSG00000126351, ENSG00000151090
FB2U	6	185	8.214	GO:0002154	BP	e	thyroid hormone mediated signaling pathway	2/46	3/20424	1.48664e-05	6	2	0.0014736	ENSG00000126351, ENSG00000151090
FB2U	6	103	8.214	GO:0044323	MF	e	retinoic acid-responsive element binding	4/46	6/20424	3.36602e-10	10	4	4.31914e-08	ENSG00000131759, ENSG00000143171, ENSG00000186350, ENSG00000204231
FB2U	6	184	8.214	GO:0070644	MF	e	vitamin D response element binding	2/46	3/20424	1.48664e-05	10	2	0.00142135	ENSG00000111424, ENSG00000186350
COR	140	5	8.207	GO:0055021	BP	e	regulation of cardiac muscle tissue growth	3/4	52/20424	6.21531e-08	7	3	0.000136417	ENSG00000078900, ENSG00000148400, ENSG00000168214
ALL	2093	27	8.2	GO:0006002	BP	e	fructose 6-phosphate metabolic process	3/19	11/20424	1.12088e-07	5	3	4.65437e-05	ENSG00000067057, ENSG00000156515, ENSG00000159399
ALL	2093	27	8.2	GO:0006735	BP	e	NADH regeneration	3/19	11/20424	1.12088e-07	3	3	4.65437e-05	ENSG00000067057, ENSG00000156515, ENSG00000159399
ALL	2093	27	8.2	GO:0061621	BP	e	canonical glycolysis	3/19	11/20424	1.12088e-07	15	3	4.65437e-05	ENSG00000067057, ENSG00000156515, ENSG00000159399
ALL	2093	27	8.2	GO:0061718	BP	e	glucose catabolic process to pyruvate	3/19	11/20424	1.12088e-07	8	3	4.65437e-05	ENSG00000067057, ENSG00000156515, ENSG00000159399
ALL	2269	16	8.194	GO:0010888	BP	e	negative regulation of lipid storage	3/10	21/20424	1.11896e-07	6	3	8.18654e-05	ENSG00000112033, ENSG00000132170, ENSG00000186951
ALL	2294	9	8.194	GO:0003073	BP	e	regulation of systemic arterial blood pressure	3/5	42/20424	8.06287e-08	4	3	6.51989e-05	ENSG00000078401, ENSG00000124205, ENSG00000127129
ALL	2159	99	8.194	GO:0061384	BP	e	heart trabecula morphogenesis	2/7	20/20424	1.90751e-05	4	2	0.00210841	ENSG00000092969, ENSG00000101144
ALL	349	140	8.194	GO:0035357	BP	e	peroxisome proliferator activated receptor signaling pathway	2/20	7/20424	1.90751e-05	6	2	0.00261669	ENSG00000132170, ENSG00000186350
ALL	349	134	8.194	GO:0050693	MF	e	LBD domain binding	2/20	7/20424	1.90751e-05	4	2	0.00206689	ENSG00000132170, ENSG00000186350
COM	703	37	8.194	GO:0019203	MF	e	carbohydrate phosphatase activity	3/21	10/20424	1.11896e-07	6	3	2.3722e-05	ENSG00000131482, ENSG00000141349, ENSG00000152254
COM	703	37	8.194	GO:0050308	MF	e	sugar-phosphatase activity	3/21	10/20424	1.11896e-07	7	3	2.3722e-05	ENSG00000131482, ENSG00000141349, ENSG00000152254
COR	140	34	8.194	GO:0030279	BP	e	negative regulation of ossification	2/4	35/20424	1.70805e-05	5	2	0.00437376	ENSG00000148400, ENSG00000168214
COR	140	34	8.194	GO:0097028	BP	e	dendritic cell differentiation	2/4	35/20424	1.70805e-05	6	2	0.00437376	ENSG00000134250, ENSG00000168214
COR	272	19	8.194	GO:0045899	BP	e	positive regulation of RNA polymerase II transcription preinitiation complex assembly	2/28	5/20424	1.80782e-05	13	2	0.0141739	ENSG00000091831, ENSG00000141510
COR	272	16	8.194	GO:0106002	CC	e	mCRD-mediated mRNA stability complex	2/28	5/20424	1.80782e-05	2	2	0.0118955	ENSG00000070756, ENSG00000172239
COR	347	25	8.194	GO:0006007	BP	e	glucose catabolic process	3/14	15/20424	1.16091e-07	7	3	5.09607e-05	ENSG00000111674, ENSG00000152556, ENSG00000159399
COR	41	83	8.194	GO:0071236	BP	e	cellular response to antibiotic	2/10	14/20424	1.95732e-05	4	2	0.00358004	ENSG00000111276, ENSG00000141510
COP	67	57	8.194	GO:0035976	CC	e	transcription factor AP-1 complex	3/42	5/20424	8.06287e-08	4	3	7.95805e-05	ENSG00000130522, ENSG00000170345, ENSG00000177606
COP	99	11	8.194	GO:0045821	BP	e	positive regulation of glycolytic process	2/7	20/20424	1.90751e-05	10	2	0.0244225	ENSG00000100644, ENSG00000143437
COP	135	104	8.194	GO:0043376	BP	e	regulation of CD8-positive, alpha-beta T cell differentiation	2/20	7/20424	1.90751e-05	10	2	0.00249182	ENSG00000020633, ENSG00000159216
COP	135	104	8.194	GO:0071462	BP	e	cellular response to water stimulus	2/20	7/20424	1.90751e-05	5	2	0.00249182	ENSG00000136997, ENSG00000178209
CIR	11	3	8.194	GO:0001046	MF	e	core promoter sequence-specific DNA binding	3/5	42/20424	8.06287e-08	8	3	0.000393145	ENSG00000113580, ENSG00000136997, ENSG00000173039
FBU	43	14	8.194	GO:0001836	BP	e	release of cytochrome c from mitochondria	2/7	20/20424	1.90751e-05	7	2	0.0237088	ENSG00000141510, ENSG00000141682
FFL	5	131	8.194	GO:0061419	BP	e	positive regulation of transcription from RNA polymerase II promoter in response to hypoxia	3/35	6/20424	9.18756e-08	13	3	1.12722e-05	ENSG00000112715, ENSG00000141510, ENSG00000168214
FFL	5	292	8.194	GO:0071664	CC	e	catenin-TCF7L2 complex	2/35	4/20424	1.70805e-05	3	2	0.00280975	ENSG00000148737, ENSG00000196628
FB2U	26	84	8.183	GO:2000323	BP	e	negative regulation of glucocorticoid receptor signaling pathway	4/47	6/20424	3.67885e-10	8	4	7.06523e-08	ENSG00000008405, ENSG00000121671, ENSG00000133794, ENSG00000134852
FB2U	26	84	8.183	GO:0061419	BP	e	positive regulation of transcription from RNA polymerase II promoter in response to hypoxia	4/47	6/20424	3.67885e-10	13	4	7.06523e-08	ENSG00000100644, ENSG00000112715, ENSG00000148400, ENSG00000168214
FB2U	26	207	8.183	GO:2000820	BP	e	negative regulation of transcription from RNA polymerase II promoter involved in smooth muscle cell differentiation	2/47	3/20424	1.55267e-05	12	2	0.00102383	ENSG00000135547, ENSG00000164683
FB2U	26	207	8.183	GO:2000850	BP	e	negative regulation of glucocorticoid secretion	2/47	3/20424	1.55267e-05	11	2	0.00102383	ENSG00000008405, ENSG00000121671
FB2U	26	207	8.183	GO:2000974	BP	e	negative regulation of pro-B cell differentiation	2/47	3/20424	1.55267e-05	8	2	0.00102383	ENSG00000114315, ENSG00000148400
FB2U	26	207	8.183	GO:0046331	BP	e	lateral inhibition	2/47	3/20424	1.55267e-05	5	2	0.00102383	ENSG00000114315, ENSG00000198719
FB2U	26	207	8.183	GO:0009912	BP	e	auditory receptor cell fate commitment	2/47	3/20424	1.55267e-05	6	2	0.00102383	ENSG00000148400, ENSG00000168214
FB2U	26	207	8.183	GO:1905457	BP	e	negative regulation of lymphoid progenitor cell differentiation	2/47	3/20424	1.55267e-05	7	2	0.00102383	ENSG00000114315, ENSG00000148400
FB2U	26	207	8.183	GO:0060120	BP	e	inner ear receptor cell fate commitment	2/47	3/20424	1.55267e-05	5	2	0.00102383	ENSG00000148400, ENSG00000168214
FB2U	26	207	8.183	GO:2000832	BP	e	negative regulation of steroid hormone secretion	2/47	3/20424	1.55267e-05	9	2	0.00102383	ENSG00000008405, ENSG00000121671
FB2U	26	207	8.183	GO:0045168	BP	e	cell-cell signaling involved in cell fate commitment	2/47	3/20424	1.55267e-05	4	2	0.00102383	ENSG00000114315, ENSG00000198719
FB2U	26	207	8.183	GO:0097101	BP	e	blood vessel endothelial cell fate specification	2/47	3/20424	1.55267e-05	5	2	0.00102383	ENSG00000168214, ENSG00000198719
FB2U	26	207	8.183	GO:2000847	BP	e	negative regulation of corticosteroid hormone secretion	2/47	3/20424	1.55267e-05	10	2	0.00102383	ENSG00000008405, ENSG00000121671
FB2U	26	234	8.183	GO:0002193	CC	e	MAML1-RBP-Jkappa- ICN1 complex	2/47	3/20424	1.55267e-05	2	2	0.00278633	ENSG00000148400, ENSG00000168214
FBU	49	2	8.18	GO:0043620	BP	e	regulation of DNA-templated transcription in response to stress	3/4	53/20424	6.58798e-08	10	3	0.000337393	ENSG00000100644, ENSG00000134086, ENSG00000164442
ALL	445	4	8.173	GO:0048029	MF	e	monosaccharide binding	11/11	71/20424	3.97292e-28	3	11	6.45731e-25	ENSG00000072682, ENSG00000083444, ENSG00000090530, ENSG00000106397, ENSG00000117385, ENSG00000122884, ENSG00000129521, ENSG00000135766, ENSG00000149380, ENSG00000152952, ENSG00000269858
COM	703	5	8.172	GO:0034219	BP	e	carbohydrate transmembrane transport	13/21	44/20424	6.06799e-31	6	13	3.10762e-27	ENSG00000109667, ENSG00000117394, ENSG00000133460, ENSG00000136856, ENSG00000142583, ENSG00000146411, ENSG00000158715, ENSG00000160326, ENSG00000169241, ENSG00000173262, ENSG00000181856, ENSG00000197241, ENSG00000197496
ALL	2159	2	8.17	GO:0060393	BP	e	regulation of pathway-restricted SMAD protein phosphorylation	6/7	61/20424	3.84939e-15	9	6	1.9714e-11	ENSG00000092969, ENSG00000101144, ENSG00000125845, ENSG00000125965, ENSG00000153162, ENSG00000163217
ALL	2159	2	8.17	GO:0060395	BP	e	SMAD protein signal transduction	6/7	61/20424	3.84939e-15	5	6	1.9714e-11	ENSG00000092969, ENSG00000101144, ENSG00000125845, ENSG00000125965, ENSG00000153162, ENSG00000163217
ALL	1321	35	8.163	GO:0060272	BP	e	embryonic skeletal joint morphogenesis	2/13	11/20424	2.05033e-05	6	2	0.0049168	ENSG00000101144, ENSG00000125378
ALL	1321	35	8.163	GO:0001823	BP	e	mesonephros development	2/13	11/20424	2.05033e-05	5	2	0.0049168	ENSG00000101144, ENSG00000125378
ALL	1321	35	8.163	GO:1903799	BP	e	negative regulation of production of miRNAs involved in gene silencing by miRNA	2/13	11/20424	2.05033e-05	9	2	0.0049168	ENSG00000091831, ENSG00000141510
ALL	1321	35	8.163	GO:0060602	BP	e	branch elongation of an epithelium	2/13	11/20424	2.05033e-05	5	2	0.0049168	ENSG00000091831, ENSG00000125378
ALL	1321	35	8.163	GO:0070243	BP	e	regulation of thymocyte apoptotic process	2/13	11/20424	2.05033e-05	10	2	0.0049168	ENSG00000125378, ENSG00000141510
ALL	2102	36	8.163	GO:0001823	BP	e	mesonephros development	2/13	11/20424	2.05033e-05	5	2	0.00508084	ENSG00000101144, ENSG00000125378
ALL	2102	36	8.163	GO:0060272	BP	e	embryonic skeletal joint morphogenesis	2/13	11/20424	2.05033e-05	6	2	0.00508084	ENSG00000101144, ENSG00000125378
ALL	2102	41	8.163	GO:0071162	CC	e	CMG complex	2/13	11/20424	2.05033e-05	4	2	0.00578192	ENSG00000100297, ENSG00000166508
COR	113	28	8.163	GO:1901722	BP	e	regulation of cell proliferation involved in kidney development	2/11	13/20424	2.05033e-05	5	2	0.00684809	ENSG00000120738, ENSG00000125378
COR	113	28	8.163	GO:0061418	BP	e	regulation of transcription from RNA polymerase II promoter in response to hypoxia	2/11	13/20424	2.05033e-05	12	2	0.00684809	ENSG00000120738, ENSG00000141510
COR	262	20	8.163	GO:0000800	CC	e	lateral element	2/11	13/20424	2.05033e-05	2	2	0.00809469	ENSG00000012048, ENSG00000139618
FBU	5	62	8.163	GO:2001053	BP	e	regulation of mesenchymal cell apoptotic process	2/11	13/20424	2.05033e-05	7	2	0.00285269	ENSG00000075891, ENSG00000125618
FBU	5	62	8.163	GO:0072079	BP	e	nephron tubule formation	2/11	13/20424	2.05033e-05	6	2	0.00285269	ENSG00000075891, ENSG00000125618
ALL	871	22	8.153	GO:0061311	BP	e	cell surface receptor signaling pathway involved in heart development	3/9	24/20424	1.19199e-07	6	3	6.0349e-05	ENSG00000128917, ENSG00000148400, ENSG00000168214
ALL	1806	157	8.153	GO:0061419	BP	e	positive regulation of transcription from RNA polymerase II promoter in response to hypoxia	2/24	6/20424	1.97935e-05	13	2	0.0021416	ENSG00000112715, ENSG00000141510
ALL	1806	157	8.153	GO:0002326	BP	e	B cell lineage commitment	2/24	6/20424	1.97935e-05	4	2	0.0021416	ENSG00000071564, ENSG00000141510
ALL	1806	157	8.153	GO:0097475	BP	e	motor neuron migration	2/24	6/20424	1.97935e-05	6	2	0.0021416	ENSG00000099250, ENSG00000112715
ALL	1806	164	8.153	GO:0051525	MF	e	NFAT protein binding	2/24	6/20424	1.97935e-05	6	2	0.00268092	ENSG00000066336, ENSG00000186951
ALL	232	58	8.153	GO:1902110	BP	e	positive regulation of mitochondrial membrane permeability involved in apoptotic process	2/12	12/20424	2.0818e-05	10	2	0.00515884	ENSG00000015475, ENSG00000104765
COR	217	37	8.153	GO:0005915	CC	e	zonula adherens	2/18	8/20424	2.04766e-05	6	2	0.0202104	ENSG00000044115, ENSG00000173801
COR	9	44	8.153	GO:1904385	BP	e	cellular response to angiotensin	2/12	12/20424	2.0818e-05	8	2	0.00913852	ENSG00000136997, ENSG00000185122
COR	148	73	8.153	GO:1990776	BP	e	response to angiotensin	2/8	18/20424	2.04766e-05	7	2	0.0043465	ENSG00000109320, ENSG00000136997
FB2U	74	24	8.153	GO:0097201	BP	e	negative regulation of transcription from RNA polymerase II promoter in response to stress	2/12	12/20424	2.0818e-05	12	2	0.0103177	ENSG00000134086, ENSG00000166135
FB2U	52	3	8.153	GO:0003151	BP	e	outflow tract morphogenesis	5/8	45/20424	2.30004e-12	3	5	5.88963e-09	ENSG00000114315, ENSG00000135547, ENSG00000148400, ENSG00000163909, ENSG00000168214
FB2U	52	46	8.153	GO:0055023	BP	e	positive regulation of cardiac muscle tissue growth	3/8	27/20424	1.14866e-07	8	3	2.7575e-05	ENSG00000135547, ENSG00000148400, ENSG00000168214
FFL	117	10	8.153	GO:0070371	BP	e	ERK1 and ERK2 cascade	2/4	36/20424	1.80841e-05	7	2	0.0146234	ENSG00000100030, ENSG00000136997
FFL	10	77	8.153	GO:0010224	BP	e	response to UV-B	2/9	16/20424	2.06473e-05	6	2	0.00327037	ENSG00000171791, ENSG00000173039
ALL	2159	31	8.146	GO:0060390	BP	e	regulation of SMAD protein signal transduction	3/7	31/20424	1.10358e-07	6	3	5.13799e-05	ENSG00000125845, ENSG00000125965, ENSG00000153162
COR	41	12	8.143	GO:0045737	BP	e	positive regulation of cyclin-dependent protein serine/threonine kinase activity	4/10	29/20424	6.84106e-10	12	4	1.50151e-06	ENSG00000110092, ENSG00000111276, ENSG00000112576, ENSG00000134057
ALL	1753	17	8.127	GO:0001836	BP	e	release of cytochrome c from mitochondria	3/11	20/20424	1.31829e-07	7	3	6.98422e-05	ENSG00000087088, ENSG00000105327, ENSG00000141682
COM	703	10	8.123	GO:1904659	BP	e	glucose transmembrane transport	10/21	35/20424	1.84178e-23	9	10	5.65943e-20	ENSG00000109667, ENSG00000117394, ENSG00000133460, ENSG00000136856, ENSG00000142583, ENSG00000146411, ENSG00000160326, ENSG00000173262, ENSG00000181856, ENSG00000197496
FBU	29	37	8.123	GO:0002042	BP	e	cell migration involved in sprouting angiogenesis	2/7	21/20424	2.10795e-05	9	2	0.0079795	ENSG00000112658, ENSG00000179388
CIR	11	2	8.119	GO:1902893	BP	e	regulation of miRNA transcription	4/5	59/20424	3.13286e-10	10	4	2.40666e-06	ENSG00000100644, ENSG00000113580, ENSG00000136997, ENSG00000173039
ALL	2269	1	8.114	GO:0045923	BP	e	positive regulation of fatty acid metabolic process	5/10	37/20424	3.68669e-12	7	5	5.66423e-08	ENSG00000110090, ENSG00000112033, ENSG00000132170, ENSG00000165175, ENSG00000186951
COM	741	214	8.114	GO:0002339	BP	e	B cell selection	2/37	4/20424	1.91162e-05	2	2	0.00128817	ENSG00000030110, ENSG00000087088
COM	741	214	8.114	GO:1905429	BP	e	response to glycine	2/37	4/20424	1.91162e-05	6	2	0.00128817	ENSG00000129473, ENSG00000258643
COM	741	227	8.114	GO:0097169	CC	e	AIM2 inflammasome complex	2/37	4/20424	1.91162e-05	3	2	0.00269539	ENSG00000103490, ENSG00000137752
COM	741	227	8.114	GO:0072557	CC	e	IPAF inflammasome complex	2/37	4/20424	1.91162e-05	3	2	0.00269539	ENSG00000091106, ENSG00000137752
FB2U	44	159	8.114	GO:0060745	BP	e	mammary gland branching involved in pregnancy	2/37	4/20424	1.91162e-05	8	2	0.00225924	ENSG00000091831, ENSG00000111424
FB2U	44	98	8.114	GO:0044323	MF	e	retinoic acid-responsive element binding	3/37	6/20424	1.09048e-07	10	3	1.36337e-05	ENSG00000131759, ENSG00000175745, ENSG00000186350
FB2U	44	152	8.114	GO:0034056	MF	e	estrogen response element binding	2/37	4/20424	1.91162e-05	10	2	0.00186421	ENSG00000091831, ENSG00000140009
ALL	2159	32	8.101	GO:0071773	BP	e	cellular response to BMP stimulus	3/7	32/20424	1.21756e-07	6	3	5.19629e-05	ENSG00000101144, ENSG00000125845, ENSG00000153162
ALL	2159	32	8.101	GO:0071772	BP	e	response to BMP	3/7	32/20424	1.21756e-07	5	3	5.19629e-05	ENSG00000101144, ENSG00000125845, ENSG00000153162
FB2U	52	47	8.101	GO:0048710	BP	e	regulation of astrocyte differentiation	3/8	28/20424	1.28626e-07	6	3	3.04033e-05	ENSG00000114315, ENSG00000148400, ENSG00000197921
FFL	11	31	8.099	GO:0061418	BP	e	regulation of transcription from RNA polymerase II promoter in response to hypoxia	4/23	13/20424	8.6768e-10	12	4	5.36356e-07	ENSG00000112715, ENSG00000116044, ENSG00000120738, ENSG00000141510
ALL	2305	99	8.094	GO:0046452	BP	e	dihydrofolate metabolic process	2/50	3/20424	1.75932e-05	7	2	0.00369552	ENSG00000178700, ENSG00000228716
ALL	2269	56	8.094	GO:0036041	MF	e	long-chain fatty acid binding	2/10	15/20424	2.25786e-05	7	2	0.0157276	ENSG00000112033, ENSG00000132170
ALL	2294	48	8.094	GO:0045987	BP	e	positive regulation of smooth muscle contraction	2/5	30/20424	2.08002e-05	8	2	0.00484204	ENSG00000078401, ENSG00000127129
ALL	790	21	8.094	GO:0032753	BP	e	positive regulation of interleukin-4 production	2/6	25/20424	2.15118e-05	8	2	0.012241	ENSG00000049768, ENSG00000131759
ALL	3559	5	8.094	GO:0045736	BP	e	negative regulation of cyclin-dependent protein serine/threonine kinase activity	2/5	30/20424	2.08002e-05	12	2	0.0306688	ENSG00000171862, ENSG00000245848
ALL	3559	5	8.094	GO:1904030	BP	e	negative regulation of cyclin-dependent protein kinase activity	2/5	30/20424	2.08002e-05	11	2	0.0306688	ENSG00000171862, ENSG00000245848
COR	321	4	8.094	GO:0004112	MF	e	cyclic-nucleotide phosphodiesterase activity	3/9	25/20424	1.35423e-07	6	3	0.000220108	ENSG00000065989, ENSG00000105650, ENSG00000184588
COR	138	2	8.094	GO:1902895	BP	e	positive regulation of miRNA transcription	3/5	45/20424	9.96401e-08	11	3	0.00042096	ENSG00000100644, ENSG00000120738, ENSG00000138685
COR	41	86	8.094	GO:0044321	BP	e	response to leptin	2/10	15/20424	2.25786e-05	5	2	0.00394202	ENSG00000110092, ENSG00000145386
COR	41	86	8.094	GO:0060965	BP	e	negative regulation of gene silencing by miRNA	2/10	15/20424	2.25786e-05	8	2	0.00394202	ENSG00000091831, ENSG00000141510
CIR	0	298	8.094	GO:0045899	BP	e	positive regulation of RNA polymerase II transcription preinitiation complex assembly	2/30	5/20424	2.08002e-05	13	2	0.00110963	ENSG00000091831, ENSG00000141510
CIR	0	338	8.094	GO:0035976	CC	e	transcription factor AP-1 complex	2/30	5/20424	2.08002e-05	4	2	0.00315843	ENSG00000170345, ENSG00000177606
FFL	57	6	8.094	GO:1902895	BP	e	positive regulation of miRNA transcription	3/5	45/20424	9.96401e-08	11	3	0.000170097	ENSG00000136997, ENSG00000164362, ENSG00000184937
FFL	57	27	8.094	GO:1902253	BP	e	regulation of intrinsic apoptotic signaling pathway by p53 class mediator	2/5	30/20424	2.08002e-05	9	2	0.00694727	ENSG00000136997, ENSG00000171791
ALL	1108	45	8.075	GO:0051156	BP	e	glucose 6-phosphate metabolic process	2/8	19/20424	2.28811e-05	5	2	0.00481569	ENSG00000156515, ENSG00000159399
ALL	232	33	8.075	GO:1902108	BP	e	regulation of mitochondrial membrane permeability involved in apoptotic process	3/12	19/20424	1.49363e-07	8	3	6.95396e-05	ENSG00000015475, ENSG00000104765, ENSG00000141510
COM	127	19	8.075	GO:1900371	BP	e	regulation of purine nucleotide biosynthetic process	4/8	38/20424	7.09092e-10	9	4	8.98946e-07	ENSG00000004799, ENSG00000005882, ENSG00000067992, ENSG00000152256
FB2U	74	7	8.075	GO:0001892	BP	e	embryonic placenta development	3/12	19/20424	1.49363e-07	5	3	0.000382468	ENSG00000100644, ENSG00000116016, ENSG00000143437
FB2U	52	14	8.075	GO:0030513	BP	e	positive regulation of BMP signaling pathway	4/8	38/20424	7.09092e-10	8	4	4.95204e-07	ENSG00000114315, ENSG00000148400, ENSG00000168214, ENSG00000197921
FB2U	52	120	8.075	GO:0061326	BP	e	renal tubule development	2/8	19/20424	2.28811e-05	5	2	0.00192101	ENSG00000148400, ENSG00000163909
FB2U	52	120	8.075	GO:0003203	BP	e	endocardial cushion morphogenesis	2/8	19/20424	2.28811e-05	5	2	0.00192101	ENSG00000148400, ENSG00000163909
FB2U	6	1	8.072	GO:0004879	MF	e	nuclear receptor activity	32/46	53/20424	2.4129e-77	4	32	5.88266e-74
FB2U	6	1	8.072	GO:0098531	MF	e	ligand-activated transcription factor activity	32/46	53/20424	2.4129e-77	3	32	5.88266e-74
ALL	871	84	8.066	GO:0072080	BP	e	nephron tubule development	2/9	17/20424	2.3395e-05	7	2	0.00249611	ENSG00000148400, ENSG00000198719
COP	89	115	8.066	GO:0034372	BP	e	very-low-density lipoprotein particle remodeling	2/17	9/20424	2.3395e-05	9	2	0.00270256	ENSG00000118137, ENSG00000175445
ALL	2159	102	8.057	GO:0046885	BP	e	regulation of hormone biosynthetic process	2/7	22/20424	2.31837e-05	6	2	0.00250028	ENSG00000125845, ENSG00000153162
ALL	2159	102	8.057	GO:0061383	BP	e	trabecula morphogenesis	2/7	22/20424	2.31837e-05	3	2	0.00250028	ENSG00000092969, ENSG00000101144
ALL	176	9	8.057	GO:0006085	BP	e	acetyl-CoA biosynthetic process	6/33	14/20424	3.27184e-14	12	6	1.67562e-10	ENSG00000091140, ENSG00000110435, ENSG00000131828, ENSG00000150768, ENSG00000163114, ENSG00000168291
COM	703	38	8.057	GO:0006735	BP	e	NADH regeneration	3/21	11/20424	1.53756e-07	3	3	9.08577e-05	ENSG00000106633, ENSG00000156515, ENSG00000159399
COM	703	38	8.057	GO:0061621	BP	e	canonical glycolysis	3/21	11/20424	1.53756e-07	15	3	9.08577e-05	ENSG00000106633, ENSG00000156515, ENSG00000159399
COM	703	38	8.057	GO:0061718	BP	e	glucose catabolic process to pyruvate	3/21	11/20424	1.53756e-07	8	3	9.08577e-05	ENSG00000106633, ENSG00000156515, ENSG00000159399
COR	113	30	8.057	GO:0003401	BP	e	axis elongation	2/11	14/20424	2.39135e-05	4	2	0.0076543	ENSG00000091831, ENSG00000125378
COR	262	26	8.057	GO:0000722	BP	e	telomere maintenance via recombination	2/11	14/20424	2.39135e-05	9	2	0.0108061	ENSG00000113522, ENSG00000139618
COR	347	58	8.057	GO:1990440	BP	e	positive regulation of transcription from RNA polymerase II promoter in response to endoplasmic reticulum stress	2/14	11/20424	2.39135e-05	13	2	0.00459258	ENSG00000128272, ENSG00000175197
COR	347	58	8.057	GO:0140467	BP	e	integrated stress response signaling	2/14	11/20424	2.39135e-05	4	2	0.00459258	ENSG00000128272, ENSG00000175197
COR	347	58	8.057	GO:0006002	BP	e	fructose 6-phosphate metabolic process	2/14	11/20424	2.39135e-05	5	2	0.00459258	ENSG00000152556, ENSG00000159399
COR	347	58	8.057	GO:0043619	BP	e	regulation of transcription from RNA polymerase II promoter in response to oxidative stress	2/14	11/20424	2.39135e-05	12	2	0.00459258	ENSG00000100644, ENSG00000128272
COR	347	58	8.057	GO:0006089	BP	e	lactate metabolic process	2/14	11/20424	2.39135e-05	7	2	0.00459258	ENSG00000100644, ENSG00000134333
COR	347	85	8.057	GO:0043522	MF	e	leucine zipper domain binding	2/14	11/20424	2.39135e-05	5	2	0.0233204	ENSG00000128272, ENSG00000175197
COP	99	12	8.057	GO:0046885	BP	e	regulation of hormone biosynthetic process	2/7	22/20424	2.31837e-05	6	2	0.0273996	ENSG00000100644, ENSG00000143437
FBU	5	64	8.057	GO:0001655	BP	e	urogenital system development	2/11	14/20424	2.39135e-05	4	2	0.0031673	ENSG00000075891, ENSG00000125618
COM	256	4	8.048	GO:0048029	MF	e	monosaccharide binding	11/12	71/20424	4.75465e-27	3	11	7.7279e-24	ENSG00000072682, ENSG00000083444, ENSG00000090530, ENSG00000106397, ENSG00000117385, ENSG00000122884, ENSG00000129521, ENSG00000135766, ENSG00000149380, ENSG00000152952, ENSG00000269858
CIR	11	21	8.047	GO:1903715	BP	e	regulation of aerobic respiration	2/5	31/20424	2.22325e-05	7	2	0.0262035	ENSG00000100644, ENSG00000136997
FFL	57	28	8.047	GO:0061005	BP	e	cell differentiation involved in kidney development	2/5	31/20424	2.22325e-05	4	2	0.00726767	ENSG00000125618, ENSG00000184937
ALL	1321	38	8.038	GO:1903800	BP	e	positive regulation of production of miRNAs involved in gene silencing by miRNA	2/13	12/20424	2.45951e-05	9	2	0.00539827	ENSG00000125378, ENSG00000141510
ALL	1321	52	8.038	GO:0001527	CC	e	microfibril	2/13	12/20424	2.45951e-05	5	2	0.00971014	ENSG00000090006, ENSG00000140259
ALL	2102	39	8.038	GO:1902337	BP	e	regulation of apoptotic process involved in morphogenesis	2/13	12/20424	2.45951e-05	8	2	0.00547651	ENSG00000092969, ENSG00000101144
ALL	2102	39	8.038	GO:1904748	BP	e	regulation of apoptotic process involved in development	2/13	12/20424	2.45951e-05	7	2	0.00547651	ENSG00000092969, ENSG00000101144
ALL	2102	42	8.038	GO:0031261	CC	e	DNA replication preinitiation complex	2/13	12/20424	2.45951e-05	3	2	0.00606884	ENSG00000100297, ENSG00000166508
ALL	1108	1	8.038	GO:0006096	BP	e	glycolytic process	4/8	39/20424	7.90008e-10	12	4	4.49473e-06	ENSG00000074800, ENSG00000102144, ENSG00000156515, ENSG00000159399
COM	127	19	8.038	GO:0030808	BP	e	regulation of nucleotide biosynthetic process	4/8	39/20424	7.90008e-10	8	4	8.98946e-07	ENSG00000004799, ENSG00000005882, ENSG00000067992, ENSG00000152256
COM	127	18	8.038	GO:0016620	MF	e	oxidoreductase activity, acting on the aldehyde or oxo group of donors, NAD or NADP as acceptor	4/8	39/20424	7.90008e-10	4	4	7.70415e-07	ENSG00000110435, ENSG00000131828, ENSG00000150768, ENSG00000168291
COR	58	163	8.038	GO:0004861	MF	e	cyclin-dependent protein serine/threonine kinase inhibitor activity	2/13	12/20424	2.45951e-05	7	2	0.00410796	ENSG00000111276, ENSG00000124762
COR	9	41	8.038	GO:0060590	MF	e	ATPase regulator activity	2/12	13/20424	2.45951e-05	2	2	0.00723766	ENSG00000109519, ENSG00000120694
COR	200	6	8.038	GO:0008198	MF	e	ferrous iron binding	2/6	26/20424	2.33014e-05	7	2	0.0189363	ENSG00000129521, ENSG00000269858
FB2U	9	42	8.038	GO:0061418	BP	e	regulation of transcription from RNA polymerase II promoter in response to hypoxia	2/12	13/20424	2.45951e-05	12	2	0.0118087	ENSG00000100644, ENSG00000164442
FB2U	9	42	8.038	GO:0030949	BP	e	positive regulation of vascular endothelial growth factor receptor signaling pathway	2/12	13/20424	2.45951e-05	7	2	0.0118087	ENSG00000100644, ENSG00000143437
FB2U	74	25	8.038	GO:0030949	BP	e	positive regulation of vascular endothelial growth factor receptor signaling pathway	2/12	13/20424	2.45951e-05	7	2	0.0113325	ENSG00000100644, ENSG00000143437
FFL	7	103	8.038	GO:0006978	BP	e	DNA damage response, signal transduction by p53 class mediator resulting in transcription of p21 class mediator	2/12	13/20424	2.45951e-05	8	2	0.00353158	ENSG00000124762, ENSG00000141510
FFL	7	103	8.038	GO:0061418	BP	e	regulation of transcription from RNA polymerase II promoter in response to hypoxia	2/12	13/20424	2.45951e-05	12	2	0.00353158	ENSG00000100644, ENSG00000141510
FB2U	26	133	8.032	GO:0060837	BP	e	blood vessel endothelial cell differentiation	3/47	5/20424	1.13843e-07	6	3	1.29561e-05	ENSG00000135547, ENSG00000148400, ENSG00000164683
FB2U	26	148	8.032	GO:0061696	CC	e	pituitary gonadotropin complex	3/47	5/20424	1.13843e-07	2	3	3.74542e-05	ENSG00000104827, ENSG00000189052, ENSG00000213030
FB2U	26	148	8.032	GO:1990513	CC	e	CLOCK-BMAL transcription complex	3/47	5/20424	1.13843e-07	4	3	3.74542e-05	ENSG00000133794, ENSG00000134852, ENSG00000170485
COR	140	6	8.026	GO:0060420	BP	e	regulation of heart growth	3/4	59/20424	9.14033e-08	6	3	0.000140432	ENSG00000078900, ENSG00000148400, ENSG00000168214
FB2U	6	15	8.022	GO:0003707	MF	e	steroid hormone receptor activity	14/46	24/20424	1.84729e-32	3	14	6.22253e-30	ENSG00000091831, ENSG00000112033, ENSG00000112333, ENSG00000113580, ENSG00000119508, ENSG00000119715, ENSG00000120798, ENSG00000126368, ENSG00000143171, ENSG00000173153, ENSG00000186350, ENSG00000186951, ENSG00000196482, ENSG00000204231
ALL	2916	36	8.002	GO:0001836	BP	e	release of cytochrome c from mitochondria	2/8	20/20424	2.54185e-05	7	2	0.00588687	ENSG00000015475, ENSG00000141510
ALL	1108	1	8.002	GO:0006757	BP	e	ATP generation from ADP	4/8	40/20424	8.77648e-10	11	4	4.49473e-06	ENSG00000074800, ENSG00000102144, ENSG00000156515, ENSG00000159399
ALL	1108	46	8.002	GO:0045821	BP	e	positive regulation of glycolytic process	2/8	20/20424	2.54185e-05	10	2	0.00520706	ENSG00000100644, ENSG00000143437
ALL	354	115	8.002	GO:0140545	MF	e	protein disaggregase activity	3/48	5/20424	1.21423e-07	2	3	1.44405e-05	ENSG00000109971, ENSG00000204388, ENSG00000204389
ALL	1194	144	8.002	GO:0002677	BP	e	negative regulation of chronic inflammatory response	2/32	5/20424	2.37124e-05	8	2	0.00293804	ENSG00000049768, ENSG00000118503
COM	127	19	8.002	GO:0035384	BP	e	thioester biosynthetic process	4/8	40/20424	8.77648e-10	5	4	8.98946e-07	ENSG00000110435, ENSG00000131828, ENSG00000150768, ENSG00000168291
COM	127	19	8.002	GO:0071616	BP	e	acyl-CoA biosynthetic process	4/8	40/20424	8.77648e-10	11	4	8.98946e-07	ENSG00000110435, ENSG00000131828, ENSG00000150768, ENSG00000168291
COR	140	36	8.002	GO:0048713	BP	e	regulation of oligodendrocyte differentiation	2/4	40/20424	2.2384e-05	6	2	0.00540844	ENSG00000078900, ENSG00000148400
COR	148	79	8.002	GO:0000979	MF	e	RNA polymerase II core promoter sequence-specific DNA binding	2/8	20/20424	2.54185e-05	9	2	0.00563366	ENSG00000115415, ENSG00000170345
COR	128	13	8.002	GO:2000515	BP	e	negative regulation of CD4-positive, alpha-beta T cell activation	2/5	32/20424	2.37124e-05	10	2	0.0191746	ENSG00000020633, ENSG00000159216
COR	41	88	8.002	GO:0060749	BP	e	mammary gland alveolus development	2/10	16/20424	2.57974e-05	3	2	0.00430816	ENSG00000091831, ENSG00000110092
COR	41	88	8.002	GO:0060149	BP	e	negative regulation of posttranscriptional gene silencing	2/10	16/20424	2.57974e-05	7	2	0.00430816	ENSG00000091831, ENSG00000141510
COR	41	88	8.002	GO:0060967	BP	e	negative regulation of gene silencing by RNA	2/10	16/20424	2.57974e-05	7	2	0.00430816	ENSG00000091831, ENSG00000141510
COR	41	1	8.002	GO:0000307	CC	e	cyclin-dependent protein kinase holoenzyme complex	6/10	48/20424	2.54014e-14	7	6	5.01425e-11	ENSG00000110092, ENSG00000112576, ENSG00000134057, ENSG00000145386, ENSG00000157456, ENSG00000170312
COR	41	2	8.002	GO:0016538	MF	e	cyclin-dependent protein serine/threonine kinase regulator activity	6/10	48/20424	2.54014e-14	5	6	1.23857e-10	ENSG00000110092, ENSG00000111276, ENSG00000112576, ENSG00000134057, ENSG00000145386, ENSG00000157456
COP	135	107	8.002	GO:0030854	BP	e	positive regulation of granulocyte differentiation	2/20	8/20424	2.54185e-05	9	2	0.00310448	ENSG00000138795, ENSG00000159216
COP	135	107	8.002	GO:1901724	BP	e	positive regulation of cell proliferation involved in kidney development	2/20	8/20424	2.54185e-05	6	2	0.00310448	ENSG00000120738, ENSG00000136997
COP	94	62	7.993	GO:0046015	BP	e	regulation of transcription by glucose	2/23	7/20424	2.53875e-05	10	2	0.00684305	ENSG00000105698, ENSG00000158773
FBU	8	103	7.993	GO:0043376	BP	e	regulation of CD8-positive, alpha-beta T cell differentiation	2/23	7/20424	2.53875e-05	10	2	0.00423972	ENSG00000020633, ENSG00000159216
FFL	11	153	7.993	GO:0036499	BP	e	PERK-mediated unfolded protein response	2/23	7/20424	2.53875e-05	6	2	0.00251648	ENSG00000116044, ENSG00000128272
COR	113	3	7.99	GO:1903798	BP	e	regulation of production of miRNAs involved in gene silencing by miRNA	3/11	22/20424	1.7798e-07	8	3	0.000311286	ENSG00000091831, ENSG00000125378, ENSG00000141510
COR	113	3	7.99	GO:0070920	BP	e	regulation of production of small RNA involved in gene silencing by RNA	3/11	22/20424	1.7798e-07	7	3	0.000311286	ENSG00000091831, ENSG00000125378, ENSG00000141510
ALL	871	23	7.984	GO:0003208	BP	e	cardiac ventricle morphogenesis	3/9	27/20424	1.72147e-07	4	3	7.80005e-05	ENSG00000128917, ENSG00000148400, ENSG00000168214
ALL	969	128	7.984	GO:0061419	BP	e	positive regulation of transcription from RNA polymerase II promoter in response to hypoxia	2/27	6/20424	2.51623e-05	13	2	0.00327621	ENSG00000100644, ENSG00000141510
COR	217	29	7.984	GO:0046886	BP	e	positive regulation of hormone biosynthetic process	2/18	9/20424	2.63133e-05	7	2	0.0106544	ENSG00000100644, ENSG00000120738
FFL	10	83	7.984	GO:1902004	BP	e	positive regulation of amyloid-beta formation	2/9	18/20424	2.63133e-05	8	2	0.00400275	ENSG00000173039, ENSG00000185591
ALL	445	15	7.982	GO:0018208	BP	e	peptidyl-proline modification	8/11	59/20424	4.84658e-19	8	8	2.48209e-15	ENSG00000072682, ENSG00000090530, ENSG00000117385, ENSG00000122884, ENSG00000129521, ENSG00000135766, ENSG00000149380, ENSG00000269858
COM	741	66	7.977	GO:0070513	MF	e	death domain binding	5/37	11/20424	6.7501e-12	4	5	1.09712e-08	ENSG00000087088, ENSG00000143384, ENSG00000169372, ENSG00000171552, ENSG00000171791
COR	138	2	7.972	GO:0008543	BP	e	fibroblast growth factor receptor signaling pathway	3/5	49/20424	1.29333e-07	8	3	0.00042096	ENSG00000070388, ENSG00000138685, ENSG00000186895
COR	140	37	7.966	GO:0045687	BP	e	positive regulation of glial cell differentiation	2/4	41/20424	2.35303e-05	9	2	0.00556185	ENSG00000078900, ENSG00000148400
FB2U	26	90	7.962	GO:2000322	BP	e	regulation of glucocorticoid receptor signaling pathway	4/47	7/20424	8.56952e-10	7	4	1.53096e-07	ENSG00000008405, ENSG00000121671, ENSG00000133794, ENSG00000134852
ALL	2093	33	7.96	GO:0061615	BP	e	glycolytic process through fructose-6-phosphate	3/19	13/20424	1.94057e-07	13	3	6.93371e-05	ENSG00000067057, ENSG00000156515, ENSG00000159399
ALL	2093	33	7.96	GO:0061620	BP	e	glycolytic process through glucose-6-phosphate	3/19	13/20424	1.94057e-07	14	3	6.93371e-05	ENSG00000067057, ENSG00000156515, ENSG00000159399
ALL	176	30	7.957	GO:0042762	BP	e	regulation of sulfur metabolic process	4/33	10/20424	1.17752e-09	5	4	8.22337e-07	ENSG00000004799, ENSG00000005882, ENSG00000067992, ENSG00000152256
ALL	2109	93	7.957	GO:0051097	BP	e	negative regulation of helicase activity	2/33	5/20424	2.52397e-05	5	2	0.0058755	ENSG00000073111, ENSG00000141510
ALL	2109	82	7.957	GO:0005290	MF	e	L-histidine transmembrane transporter activity	2/33	5/20424	2.52397e-05	7	2	0.00293021	ENSG00000017483, ENSG00000188338
COR	113	31	7.957	GO:0060965	BP	e	negative regulation of gene silencing by miRNA	2/11	15/20424	2.75843e-05	8	2	0.0086491	ENSG00000091831, ENSG00000141510
COR	41	13	7.957	GO:1904031	BP	e	positive regulation of cyclin-dependent protein kinase activity	4/10	33/20424	1.17752e-09	11	4	2.01016e-06	ENSG00000110092, ENSG00000111276, ENSG00000112576, ENSG00000134057
FBU	5	65	7.957	GO:0072202	BP	e	cell differentiation involved in metanephros development	2/11	15/20424	2.75843e-05	5	2	0.00362227	ENSG00000075891, ENSG00000125618
FFL	57	29	7.957	GO:1901099	BP	e	negative regulation of signal transduction in absence of ligand	2/5	33/20424	2.52397e-05	7	2	0.00760359	ENSG00000164362, ENSG00000171791
FFL	57	29	7.957	GO:2001240	BP	e	negative regulation of extrinsic apoptotic signaling pathway in absence of ligand	2/5	33/20424	2.52397e-05	10	2	0.00760359	ENSG00000164362, ENSG00000171791
ALL	1108	14	7.955	GO:0019320	BP	e	hexose catabolic process	3/8	31/20424	1.76391e-07	6	3	8.74216e-05	ENSG00000074800, ENSG00000156515, ENSG00000159399
COM	127	32	7.955	GO:0006099	BP	e	tricarboxylic acid cycle	3/8	31/20424	1.76391e-07	3	3	7.52797e-05	ENSG00000131828, ENSG00000150768, ENSG00000168291
FB2U	52	52	7.955	GO:0060674	BP	e	placenta blood vessel development	3/8	31/20424	1.76391e-07	4	3	3.76399e-05	ENSG00000114315, ENSG00000135547, ENSG00000168214
FB2U	52	52	7.955	GO:0060421	BP	e	positive regulation of heart growth	3/8	31/20424	1.76391e-07	7	3	3.76399e-05	ENSG00000135547, ENSG00000148400, ENSG00000168214
ALL	2305	42	7.943	GO:0019238	MF	e	cyclohydrolase activity	3/50	5/20424	1.37578e-07	5	3	2.58011e-05	ENSG00000065911, ENSG00000100714, ENSG00000163738
ALL	1806	167	7.932	GO:0048842	BP	e	positive regulation of axon extension involved in axon guidance	2/24	7/20424	2.7691e-05	11	2	0.00281751	ENSG00000099250, ENSG00000112715
ALL	232	34	7.932	GO:1905710	BP	e	positive regulation of membrane permeability	3/12	21/20424	2.04872e-07	4	3	9.18885e-05	ENSG00000015475, ENSG00000104765, ENSG00000141510
ALL	232	63	7.932	GO:1902686	BP	e	mitochondrial outer membrane permeabilization involved in programmed cell death	2/12	14/20424	2.86849e-05	9	2	0.0064811	ENSG00000015475, ENSG00000104765
COR	140	38	7.932	GO:0046622	BP	e	positive regulation of organ growth	2/4	42/20424	2.47052e-05	6	2	0.00575108	ENSG00000148400, ENSG00000168214
COR	9	9	7.932	GO:0034620	BP	e	cellular response to unfolded protein	4/12	28/20424	1.38783e-09	6	4	3.04609e-06	ENSG00000109971, ENSG00000113013, ENSG00000185122, ENSG00000204388
COR	272	21	7.932	GO:0061419	BP	e	positive regulation of transcription from RNA polymerase II promoter in response to hypoxia	2/28	6/20424	2.70943e-05	13	2	0.0146487	ENSG00000100644, ENSG00000141510
COR	261	12	7.932	GO:0060044	BP	e	negative regulation of cardiac muscle cell proliferation	2/14	12/20424	2.86849e-05	9	2	0.0367262	ENSG00000078900, ENSG00000082482
COP	67	117	7.932	GO:0072739	BP	e	response to anisomycin	2/42	4/20424	2.47052e-05	5	2	0.00308595	ENSG00000115966, ENSG00000177606
FB2U	9	45	7.932	GO:0032352	BP	e	positive regulation of hormone metabolic process	2/12	14/20424	2.86849e-05	5	2	0.0125919	ENSG00000100644, ENSG00000143437
FB2U	74	26	7.932	GO:0032352	BP	e	positive regulation of hormone metabolic process	2/12	14/20424	2.86849e-05	5	2	0.0115978	ENSG00000100644, ENSG00000143437
FFL	7	106	7.932	GO:0042772	BP	e	DNA damage response, signal transduction resulting in transcription	2/12	14/20424	2.86849e-05	7	2	0.00397171	ENSG00000124762, ENSG00000141510
ALL	1321	39	7.923	GO:0061418	BP	e	regulation of transcription from RNA polymerase II promoter in response to hypoxia	2/13	13/20424	2.90565e-05	12	2	0.00620033	ENSG00000120738, ENSG00000141510
ALL	2102	44	7.923	GO:0060038	BP	e	cardiac muscle cell proliferation	2/13	13/20424	2.90565e-05	5	2	0.0061154	ENSG00000092969, ENSG00000163217
ALL	2102	44	7.923	GO:1901722	BP	e	regulation of cell proliferation involved in kidney development	2/13	13/20424	2.90565e-05	5	2	0.0061154	ENSG00000101144, ENSG00000125378
COR	77	84	7.923	GO:0060351	BP	e	cartilage development involved in endochondral bone morphogenesis	2/13	13/20424	2.90565e-05	5	2	0.0040584	ENSG00000108821, ENSG00000139219
ALL	2269	47	7.915	GO:0006577	BP	e	amino-acid betaine metabolic process	2/10	17/20424	2.92294e-05	5	2	0.00837391	ENSG00000110090, ENSG00000205560
COP	133	101	7.915	GO:0070344	BP	e	regulation of fat cell proliferation	2/17	10/20424	2.92294e-05	5	2	0.00385897	ENSG00000101412, ENSG00000112242
COP	89	54	7.915	GO:0010889	BP	e	regulation of sequestering of triglyceride	3/17	15/20424	2.16587e-07	5	3	6.05026e-05	ENSG00000132170, ENSG00000175445, ENSG00000186951
COP	89	54	7.915	GO:0046321	BP	e	positive regulation of fatty acid oxidation	3/17	15/20424	2.16587e-07	8	3	6.05026e-05	ENSG00000110090, ENSG00000112033, ENSG00000186951
COP	89	119	7.915	GO:0034370	BP	e	triglyceride-rich lipoprotein particle remodeling	2/17	10/20424	2.92294e-05	8	2	0.00318497	ENSG00000118137, ENSG00000175445
COP	89	119	7.915	GO:0034379	BP	e	very-low-density lipoprotein particle assembly	2/17	10/20424	2.92294e-05	8	2	0.00318497	ENSG00000084674, ENSG00000123983
COP	89	119	7.915	GO:0044539	BP	e	long-chain fatty acid import into cell	2/17	10/20424	2.92294e-05	8	2	0.00318497	ENSG00000123983, ENSG00000135218
COP	89	26	7.915	GO:0034361	CC	e	very-low-density lipoprotein particle	4/17	20/20424	1.578e-09	6	4	7.78741e-07	ENSG00000084674, ENSG00000118137, ENSG00000175445, ENSG00000184730
COP	89	26	7.915	GO:0034385	CC	e	triglyceride-rich plasma lipoprotein particle	4/17	20/20424	1.578e-09	5	4	7.78741e-07	ENSG00000084674, ENSG00000118137, ENSG00000175445, ENSG00000184730
COP	89	82	7.915	GO:0036041	MF	e	long-chain fatty acid binding	3/17	15/20424	2.16587e-07	7	3	0.000528039	ENSG00000109424, ENSG00000112033, ENSG00000132170
COP	89	160	7.915	GO:0008035	MF	e	high-density lipoprotein particle binding	2/17	10/20424	2.92294e-05	5	2	0.0118769	ENSG00000118137, ENSG00000135218
FFL	57	30	7.915	GO:2000036	BP	e	regulation of stem cell population maintenance	2/5	34/20424	2.68146e-05	4	2	0.00762924	ENSG00000125618, ENSG00000136997
FB2U	52	53	7.909	GO:0003180	BP	e	aortic valve morphogenesis	3/8	32/20424	1.94603e-07	4	3	4.09572e-05	ENSG00000135547, ENSG00000148400, ENSG00000163909
ALL	871	87	7.906	GO:0002011	BP	e	morphogenesis of an epithelial sheet	2/9	19/20424	2.94023e-05	5	2	0.00303179	ENSG00000128917, ENSG00000148400
ALL	871	87	7.906	GO:0061326	BP	e	renal tubule development	2/9	19/20424	2.94023e-05	5	2	0.00303179	ENSG00000148400, ENSG00000198719
FFL	10	86	7.906	GO:0070741	BP	e	response to interleukin-6	2/9	19/20424	2.94023e-05	5	2	0.00434362	ENSG00000109320, ENSG00000173039
COM	741	138	7.892	GO:1903896	BP	e	positive regulation of IRE1-mediated unfolded protein response	3/37	7/20424	1.90595e-07	9	3	2.07681e-05	ENSG00000030110, ENSG00000087088, ENSG00000153094
COR	58	1	7.887	GO:0001223	MF	e	transcription coactivator binding	6/13	40/20424	6.47336e-14	5	6	3.15641e-10	ENSG00000112033, ENSG00000131759, ENSG00000141646, ENSG00000166949, ENSG00000173039, ENSG00000186951
ALL	120	22	7.881	GO:0006084	BP	e	acetyl-CoA metabolic process	4/12	29/20424	1.60938e-09	11	4	1.4545e-06	ENSG00000110435, ENSG00000131828, ENSG00000150768, ENSG00000168291
COR	9	8	7.881	GO:0051787	MF	e	misfolded protein binding	4/12	29/20424	1.60938e-09	3	4	2.61578e-06	ENSG00000109971, ENSG00000113013, ENSG00000128590, ENSG00000204388
ALL	2305	27	7.873	GO:0046654	BP	e	tetrahydrofolate biosynthetic process	4/50	7/20424	1.10608e-09	7	4	1.06212e-06	ENSG00000100714, ENSG00000120254, ENSG00000178700, ENSG00000228716
ALL	2294	49	7.873	GO:0006636	BP	e	unsaturated fatty acid biosynthetic process	2/5	35/20424	2.84369e-05	9	2	0.00652097	ENSG00000078401, ENSG00000127129
CIR	11	21	7.873	GO:1903580	BP	e	positive regulation of ATP metabolic process	2/5	35/20424	2.84369e-05	5	2	0.0262035	ENSG00000100644, ENSG00000136997
FBU	43	1	7.873	GO:0072332	BP	e	intrinsic apoptotic signaling pathway by p53 class mediator	4/7	50/20424	1.10608e-09	7	4	1.69939e-05	ENSG00000078900, ENSG00000101412, ENSG00000141510, ENSG00000141682
FFL	5	312	7.873	GO:0035976	CC	e	transcription factor AP-1 complex	2/35	5/20424	2.84369e-05	4	2	0.0040096	ENSG00000170345, ENSG00000177606
FFL	5	311	7.873	GO:0140311	MF	e	protein sequestering activity	2/35	5/20424	2.84369e-05	2	2	0.00396167	ENSG00000066336, ENSG00000124762
ALL	2916	39	7.865	GO:0048512	BP	e	circadian behavior	2/8	22/20424	3.08914e-05	3	2	0.00659189	ENSG00000141510, ENSG00000171862
ALL	2916	39	7.865	GO:0055022	BP	e	negative regulation of cardiac muscle tissue growth	2/8	22/20424	3.08914e-05	8	2	0.00659189	ENSG00000078900, ENSG00000171862
ALL	2916	39	7.865	GO:0061117	BP	e	negative regulation of heart growth	2/8	22/20424	3.08914e-05	7	2	0.00659189	ENSG00000078900, ENSG00000171862
ALL	1108	48	7.865	GO:0046885	BP	e	regulation of hormone biosynthetic process	2/8	22/20424	3.08914e-05	6	2	0.00624495	ENSG00000100644, ENSG00000143437
ALL	176	50	7.865	GO:0016624	MF	e	oxidoreductase activity, acting on the aldehyde or oxo group of donors, disulfide as acceptor	3/33	8/20424	2.14023e-07	4	3	5.79766e-05	ENSG00000131828, ENSG00000163114, ENSG00000168291
ALL	2136	7	7.865	GO:0046885	BP	e	regulation of hormone biosynthetic process	2/8	22/20424	3.08914e-05	6	2	0.0395513	ENSG00000100644, ENSG00000120738
COR	140	8	7.865	GO:0060411	BP	e	cardiac septum morphogenesis	3/4	66/20424	1.28627e-07	3	3	0.000179657	ENSG00000134250, ENSG00000148400, ENSG00000168214
COR	113	32	7.865	GO:0060149	BP	e	negative regulation of posttranscriptional gene silencing	2/11	16/20424	3.15157e-05	7	2	0.00949426	ENSG00000091831, ENSG00000141510
COR	113	32	7.865	GO:0060967	BP	e	negative regulation of gene silencing by RNA	2/11	16/20424	3.15157e-05	7	2	0.00949426	ENSG00000091831, ENSG00000141510
COR	148	80	7.865	GO:0046885	BP	e	regulation of hormone biosynthetic process	2/8	22/20424	3.08914e-05	6	2	0.005788	ENSG00000109320, ENSG00000120738
FBU	5	67	7.865	GO:2000696	BP	e	regulation of epithelial cell differentiation involved in kidney development	2/11	16/20424	3.15157e-05	6	2	0.0039049	ENSG00000075891, ENSG00000125618
FBU	5	67	7.865	GO:0010092	BP	e	specification of animal organ identity	2/11	16/20424	3.15157e-05	4	2	0.0039049	ENSG00000075891, ENSG00000125618
FBU	5	67	7.865	GO:0060231	BP	e	mesenchymal to epithelial transition	2/11	16/20424	3.15157e-05	5	2	0.0039049	ENSG00000075891, ENSG00000125618
FB2U	66	43	7.865	GO:0043522	MF	e	leucine zipper domain binding	2/16	11/20424	3.15157e-05	5	2	0.00731765	ENSG00000115966, ENSG00000140044
FB2U	52	125	7.865	GO:0072009	BP	e	nephron epithelium development	2/8	22/20424	3.08914e-05	6	2	0.00253805	ENSG00000148400, ENSG00000163909
COM	256	15	7.857	GO:0018208	BP	e	peptidyl-proline modification	8/12	59/20424	1.45074e-18	8	8	7.42975e-15	ENSG00000072682, ENSG00000090530, ENSG00000117385, ENSG00000122884, ENSG00000129521, ENSG00000135766, ENSG00000149380, ENSG00000269858
ALL	2159	13	7.844	GO:0045778	BP	e	positive regulation of ossification	4/7	51/20424	1.20008e-09	5	4	1.61574e-06	ENSG00000092969, ENSG00000101144, ENSG00000125845, ENSG00000153162
ALL	120	2	7.832	GO:0006090	BP	e	pyruvate metabolic process	8/12	60/20424	1.67364e-18	7	8	2.57139e-14	ENSG00000110435, ENSG00000111716, ENSG00000131828, ENSG00000134333, ENSG00000150768, ENSG00000166796, ENSG00000168291, ENSG00000171989
ALL	2305	13	7.832	GO:0009396	BP	e	folic acid-containing compound biosynthetic process	5/50	9/20424	8.9526e-12	6	5	1.25043e-08	ENSG00000100714, ENSG00000120254, ENSG00000136877, ENSG00000178700, ENSG00000228716
ALL	871	88	7.832	GO:0060716	BP	e	labyrinthine layer blood vessel development	2/9	20/20424	3.26617e-05	5	2	0.00334543	ENSG00000114315, ENSG00000168214
COR	140	41	7.832	GO:0003151	BP	e	outflow tract morphogenesis	2/4	45/20424	2.84012e-05	3	2	0.00627756	ENSG00000148400, ENSG00000168214
COR	217	33	7.832	GO:0008239	MF	e	dipeptidyl-peptidase activity	2/18	10/20424	3.28745e-05	5	2	0.0178107	ENSG00000074603, ENSG00000142002
COR	148	12	7.832	GO:1902895	BP	e	positive regulation of miRNA transcription	4/8	45/20424	1.42973e-09	11	4	4.69142e-06	ENSG00000120738, ENSG00000136997, ENSG00000170345, ENSG00000177606
COR	138	23	7.832	GO:0032350	BP	e	regulation of hormone metabolic process	2/5	36/20424	3.01067e-05	4	2	0.0159503	ENSG00000100644, ENSG00000120738
COR	41	94	7.832	GO:0006977	BP	e	DNA damage response, signal transduction by p53 class mediator resulting in cell cycle arrest	2/10	18/20424	3.28745e-05	13	2	0.00500082	ENSG00000111276, ENSG00000141510
COP	135	112	7.832	GO:2001187	BP	e	positive regulation of CD8-positive, alpha-beta T cell activation	2/20	9/20424	3.26617e-05	10	2	0.00383065	ENSG00000020633, ENSG00000159216
CIR	0	309	7.832	GO:0061419	BP	e	positive regulation of transcription from RNA polymerase II promoter in response to hypoxia	2/30	6/20424	3.11718e-05	13	2	0.00159111	ENSG00000100644, ENSG00000141510
FBU	10	23	7.832	GO:2001169	BP	e	regulation of ATP biosynthetic process	2/9	20/20424	3.26617e-05	10	2	0.011948	ENSG00000074800, ENSG00000136997
FB2U	74	32	7.832	GO:0140299	MF	e	small molecule sensor activity	2/12	15/20424	3.30872e-05	1	2	0.0161327	ENSG00000166135, ENSG00000269858
FFL	117	14	7.832	GO:1902895	BP	e	positive regulation of miRNA transcription	2/4	45/20424	2.84012e-05	11	2	0.0167829	ENSG00000136997, ENSG00000141510
FFL	7	109	7.832	GO:0048546	BP	e	digestive tract morphogenesis	2/12	15/20424	3.30872e-05	4	2	0.0044309	ENSG00000100644, ENSG00000171791
FFL	10	88	7.832	GO:0070498	BP	e	interleukin-1-mediated signaling pathway	2/9	20/20424	3.26617e-05	7	2	0.004717	ENSG00000120738, ENSG00000173039
COP	89	57	7.822	GO:0042953	BP	e	lipoprotein transport	3/17	16/20424	2.66432e-07	6	3	6.93806e-05	ENSG00000084674, ENSG00000132170, ENSG00000135218
FB2U	52	56	7.822	GO:1901532	BP	e	regulation of hematopoietic progenitor cell differentiation	3/8	34/20424	2.34692e-07	5	3	4.56432e-05	ENSG00000114315, ENSG00000148400, ENSG00000197921
FB2U	52	56	7.822	GO:0046427	BP	e	positive regulation of receptor signaling pathway via JAK-STAT	3/8	34/20424	2.34692e-07	8	3	4.56432e-05	ENSG00000114315, ENSG00000148400, ENSG00000197921
ALL	2159	3	7.817	GO:0030509	BP	e	BMP signaling pathway	6/7	78/20424	1.7794e-14	8	6	6.83466e-11	ENSG00000092969, ENSG00000101144, ENSG00000125845, ENSG00000125965, ENSG00000153162, ENSG00000163217
ALL	1321	42	7.817	GO:0003401	BP	e	axis elongation	2/13	14/20424	3.38871e-05	4	2	0.00676157	ENSG00000091831, ENSG00000125378
ALL	2102	97	7.817	GO:0070700	MF	e	BMP receptor binding	2/13	14/20424	3.38871e-05	6	2	0.0330467	ENSG00000101144, ENSG00000125378
COM	703	41	7.817	GO:0061615	BP	e	glycolytic process through fructose-6-phosphate	3/21	13/20424	2.66157e-07	13	3	0.000146044	ENSG00000106633, ENSG00000156515, ENSG00000159399
COM	703	41	7.817	GO:0061620	BP	e	glycolytic process through glucose-6-phosphate	3/21	13/20424	2.66157e-07	14	3	0.000146044	ENSG00000106633, ENSG00000156515, ENSG00000159399
FBU	43	16	7.817	GO:0090200	BP	e	positive regulation of release of cytochrome c from mitochondria	2/7	26/20424	3.25965e-05	8	2	0.0357723	ENSG00000141510, ENSG00000141682
ALL	2294	12	7.806	GO:0006939	BP	e	smooth muscle contraction	3/5	55/20424	1.84083e-07	5	3	0.000134679	ENSG00000078401, ENSG00000124205, ENSG00000127129
COR	148	81	7.801	GO:0002053	BP	e	positive regulation of mesenchymal cell proliferation	2/8	23/20424	3.38268e-05	6	2	0.00618709	ENSG00000115415, ENSG00000136997
COR	148	85	7.801	GO:0035035	MF	e	histone acetyltransferase binding	2/8	23/20424	3.38268e-05	4	2	0.00717129	ENSG00000115415, ENSG00000120738
FBU	8	104	7.801	GO:0007028	BP	e	cytoplasm organization	2/23	8/20424	3.38268e-05	4	2	0.0054137	ENSG00000139083, ENSG00000175592
FBU	8	104	7.801	GO:0045898	BP	e	regulation of RNA polymerase II transcription preinitiation complex assembly	2/23	8/20424	3.38268e-05	12	2	0.0054137	ENSG00000091831, ENSG00000141510
FBU	8	104	7.801	GO:0030854	BP	e	positive regulation of granulocyte differentiation	2/23	8/20424	3.38268e-05	9	2	0.0054137	ENSG00000159216, ENSG00000173334
FB2U	6	133	7.801	GO:0002155	BP	e	regulation of thyroid hormone mediated signaling pathway	3/46	6/20424	2.12831e-07	6	3	3.34146e-05	ENSG00000126351, ENSG00000151090, ENSG00000186350
FB2U	6	194	7.801	GO:0060745	BP	e	mammary gland branching involved in pregnancy	2/46	4/20424	2.96902e-05	8	2	0.00265209	ENSG00000091831, ENSG00000111424
FB2U	6	194	7.801	GO:0060534	BP	e	trachea cartilage development	2/46	4/20424	2.96902e-05	5	2	0.00265209	ENSG00000131759, ENSG00000172819
FB2U	6	194	7.801	GO:0072539	BP	e	T-helper 17 cell differentiation	2/46	4/20424	2.96902e-05	12	2	0.00265209	ENSG00000069667, ENSG00000143365
FB2U	6	194	7.801	GO:0055012	BP	e	ventricular cardiac muscle cell differentiation	2/46	4/20424	2.96902e-05	7	2	0.00265209	ENSG00000077092, ENSG00000131759
FB2U	6	195	7.801	GO:0034056	MF	e	estrogen response element binding	2/46	4/20424	2.96902e-05	10	2	0.00278403	ENSG00000091831, ENSG00000196482
FB2U	52	127	7.801	GO:0035909	BP	e	aorta morphogenesis	2/8	23/20424	3.38268e-05	6	2	0.00274982	ENSG00000135547, ENSG00000168214
FFL	11	159	7.801	GO:0061042	BP	e	vascular wound healing	2/23	8/20424	3.38268e-05	5	2	0.00314979	ENSG00000112715, ENSG00000179348
FFL	11	159	7.801	GO:1901724	BP	e	positive regulation of cell proliferation involved in kidney development	2/23	8/20424	3.38268e-05	6	2	0.00314979	ENSG00000120738, ENSG00000136997
ALL	2294	50	7.793	GO:0006692	BP	e	prostanoid metabolic process	2/5	37/20424	3.1824e-05	9	2	0.00708614	ENSG00000078401, ENSG00000127129
ALL	2294	50	7.793	GO:0006693	BP	e	prostaglandin metabolic process	2/5	37/20424	3.1824e-05	10	2	0.00708614	ENSG00000078401, ENSG00000127129
COM	741	29	7.793	GO:0001836	BP	e	release of cytochrome c from mitochondria	8/37	20/20424	6.38776e-18	7	8	3.27139e-15	ENSG00000002330, ENSG00000015475, ENSG00000030110, ENSG00000087088, ENSG00000105327, ENSG00000141682, ENSG00000171552, ENSG00000171791
COM	741	223	7.793	GO:1902262	BP	e	apoptotic process involved in blood vessel morphogenesis	2/37	5/20424	3.1824e-05	7	2	0.00203727	ENSG00000030110, ENSG00000087088
FB2U	44	163	7.793	GO:0070564	BP	e	positive regulation of vitamin D receptor signaling pathway	2/37	5/20424	3.1824e-05	8	2	0.00364883	ENSG00000111424, ENSG00000186350
ALL	232	1	7.792	GO:0008637	BP	e	apoptotic mitochondrial changes	7/12	54/20424	4.72561e-16	6	7	7.26043e-12	ENSG00000015475, ENSG00000042286, ENSG00000087088, ENSG00000104765, ENSG00000105327, ENSG00000141510, ENSG00000141682
ALL	871	26	7.785	GO:0003206	BP	e	cardiac chamber morphogenesis	3/9	31/20424	2.64314e-07	3	3	0.000109755	ENSG00000128917, ENSG00000148400, ENSG00000168214
ALL	790	25	7.785	GO:0043372	BP	e	positive regulation of CD4-positive, alpha-beta T cell differentiation	2/6	31/20424	3.33172e-05	11	2	0.0165124	ENSG00000049768, ENSG00000131759
ALL	1108	15	7.78	GO:0046365	BP	e	monosaccharide catabolic process	3/8	35/20424	2.56647e-07	5	3	0.000119489	ENSG00000074800, ENSG00000156515, ENSG00000159399
ALL	1108	15	7.78	GO:1903580	BP	e	positive regulation of ATP metabolic process	3/8	35/20424	2.56647e-07	5	3	0.000119489	ENSG00000074800, ENSG00000100644, ENSG00000143437
COR	41	37	7.78	GO:0010971	BP	e	positive regulation of G2/M transition of mitotic cell cycle	3/10	28/20424	2.75122e-07	9	3	0.00012809	ENSG00000110092, ENSG00000134057, ENSG00000170312
ALL	1753	69	7.778	GO:0070230	BP	e	positive regulation of lymphocyte apoptotic process	2/11	17/20424	3.57073e-05	9	2	0.0064542	ENSG00000087088, ENSG00000169230
COP	133	104	7.778	GO:1990440	BP	e	positive regulation of transcription from RNA polymerase II promoter in response to endoplasmic reticulum stress	2/17	11/20424	3.57073e-05	13	2	0.00446022	ENSG00000141510, ENSG00000172216
COP	133	116	7.778	GO:0097677	MF	e	STAT family protein binding	2/17	11/20424	3.57073e-05	6	2	0.00600375	ENSG00000132170, ENSG00000245848
COP	89	124	7.778	GO:0140354	BP	e	lipid import into cell	2/17	11/20424	3.57073e-05	6	2	0.00371489	ENSG00000123983, ENSG00000135218
COP	89	124	7.778	GO:0032000	BP	e	positive regulation of fatty acid beta-oxidation	2/17	11/20424	3.57073e-05	9	2	0.00371489	ENSG00000110090, ENSG00000186951
FBU	5	69	7.778	GO:0072080	BP	e	nephron tubule development	2/11	17/20424	3.57073e-05	7	2	0.00431974	ENSG00000075891, ENSG00000125618
FBU	5	69	7.778	GO:2000269	BP	e	regulation of fibroblast apoptotic process	2/11	17/20424	3.57073e-05	7	2	0.00431974	ENSG00000073282, ENSG00000141510
ALL	232	2	7.77	GO:0090199	BP	e	regulation of release of cytochrome c from mitochondria	6/12	47/20424	9.74756e-14	7	6	7.48807e-10	ENSG00000015475, ENSG00000087088, ENSG00000105327, ENSG00000141510, ENSG00000141682, ENSG00000170855
COM	127	21	7.77	GO:0016903	MF	e	oxidoreductase activity, acting on the aldehyde or oxo group of donors	4/8	47/20424	1.71102e-09	3	4	1.39049e-06	ENSG00000110435, ENSG00000131828, ENSG00000150768, ENSG00000168291
COR	140	42	7.77	GO:0120163	BP	e	negative regulation of cold-induced thermogenesis	2/4	47/20424	3.10077e-05	5	2	0.00652606	ENSG00000148400, ENSG00000168214
COR	140	42	7.77	GO:0043618	BP	e	regulation of transcription from RNA polymerase II promoter in response to stress	2/4	47/20424	3.10077e-05	11	2	0.00652606	ENSG00000148400, ENSG00000168214
COR	140	42	7.77	GO:0055010	BP	e	ventricular cardiac muscle tissue morphogenesis	2/4	47/20424	3.10077e-05	6	2	0.00652606	ENSG00000148400, ENSG00000168214
FB2U	26	95	7.77	GO:2000980	BP	e	regulation of inner ear receptor cell differentiation	4/47	8/20424	1.71102e-09	7	4	2.82667e-07	ENSG00000114315, ENSG00000135547, ENSG00000148400, ENSG00000198719
FB2U	26	95	7.77	GO:0045631	BP	e	regulation of mechanoreceptor differentiation	4/47	8/20424	1.71102e-09	6	4	2.82667e-07	ENSG00000114315, ENSG00000135547, ENSG00000148400, ENSG00000198719
FB2U	26	95	7.77	GO:0045607	BP	e	regulation of inner ear auditory receptor cell differentiation	4/47	8/20424	1.71102e-09	8	4	2.82667e-07	ENSG00000114315, ENSG00000135547, ENSG00000148400, ENSG00000198719
FB2U	26	222	7.77	GO:0060847	BP	e	endothelial cell fate specification	2/47	4/20424	3.10077e-05	4	2	0.0018253	ENSG00000168214, ENSG00000198719
FB2U	26	222	7.77	GO:0035910	BP	e	ascending aorta morphogenesis	2/47	4/20424	3.10077e-05	3	2	0.0018253	ENSG00000114315, ENSG00000135547
FB2U	26	222	7.77	GO:0061428	BP	e	negative regulation of transcription from RNA polymerase II promoter in response to hypoxia	2/47	4/20424	3.10077e-05	13	2	0.0018253	ENSG00000134086, ENSG00000164442
FB2U	26	222	7.77	GO:0071228	BP	e	cellular response to tumor cell	2/47	4/20424	3.10077e-05	4	2	0.0018253	ENSG00000134250, ENSG00000148400
FFL	117	15	7.77	GO:0070849	BP	e	response to epidermal growth factor	2/4	47/20424	3.10077e-05	5	2	0.0170144	ENSG00000100030, ENSG00000136997
ALL	2159	108	7.762	GO:1905207	BP	e	regulation of cardiocyte differentiation	2/7	27/20424	3.51984e-05	5	2	0.00359764	ENSG00000092969, ENSG00000125845
ALL	2159	108	7.762	GO:0060317	BP	e	cardiac epithelial to mesenchymal transition	2/7	27/20424	3.51984e-05	6	2	0.00359764	ENSG00000092969, ENSG00000125845
COP	99	13	7.762	GO:0030947	BP	e	regulation of vascular endothelial growth factor receptor signaling pathway	2/7	27/20424	3.51984e-05	6	2	0.0386278	ENSG00000100644, ENSG00000143437
FBU	29	46	7.762	GO:0044344	BP	e	cellular response to fibroblast growth factor stimulus	2/7	27/20424	3.51984e-05	6	2	0.0103998	ENSG00000136997, ENSG00000179388
ALL	445	5	7.755	GO:0051213	MF	e	dioxygenase activity	11/11	95/20424	1.21154e-26	3	11	1.47686e-23	ENSG00000072682, ENSG00000083444, ENSG00000090530, ENSG00000106397, ENSG00000117385, ENSG00000122884, ENSG00000129521, ENSG00000135766, ENSG00000149380, ENSG00000152952, ENSG00000269858
ALL	2093	40	7.755	GO:0006007	BP	e	glucose catabolic process	3/19	15/20424	3.08365e-07	7	3	8.93908e-05	ENSG00000067057, ENSG00000156515, ENSG00000159399
ALL	2093	112	7.755	GO:0071394	BP	e	cellular response to testosterone stimulus	2/19	10/20424	3.67324e-05	6	2	0.0041194	ENSG00000136997, ENSG00000169083
ALL	349	82	7.755	GO:1902894	BP	e	negative regulation of miRNA transcription	4/20	19/20424	2.56666e-09	11	4	6.91827e-07	ENSG00000112033, ENSG00000131759, ENSG00000132170, ENSG00000186951
ALL	1321	9	7.75	GO:1903798	BP	e	regulation of production of miRNAs involved in gene silencing by miRNA	3/13	22/20424	3.08069e-07	8	3	0.000430288	ENSG00000091831, ENSG00000125378, ENSG00000141510
[truncated: 13,401 more rows]

## Sheet: Regulators_miRNA
Group	regulator_name	module2	module2_nr	module2_size	M_count	M_fraction
miRNA	hsa-let-7a-5p	ALL	354	48	1	2.08
[truncated: 9,288 more rows]

## Sheet: Regulators_TF
Group	regulator_name	module2	module2_nr	module2_size	R_count	R_fraction
[truncated: 8,379 more rows]

[truncated: 3 more sheets: ALL_1753, COM_256, ALL_2269]
