# Supplementary material for: SUBATOMIC: a SUbgraph BAsed mulTi-OMIcs clustering framework to analyze integrated multi-edge networks
Source: BMC Bioinformatics. 2022 Sep 5;23:363. doi: 10.1186/s12859-022-04908-3 (PMC9442970; doi:10.1186/s12859-022-04908-3)
Supplement: Supplementary file 4 — Additional file 4: Activity based module analysis. [file 12859_2022_4908_MOESM4_ESM.xlsx]

## Sheet: Description
Supplemental File 4
Description
Overview tabs	Content
modules_selected_by_activity	Modules containing a positive activity score. The set of modules in the 'in_all_three_cell_lines' column was chosen for further analysis. Other columns contain overlaps between cells and modules unique for specific cell lines
connectivity_test	Statistical test to compare the superview of the 'hypoxia_activity_set' with 1000 random module sets of the same size
superview_connections	Superview connections occuring between modules of the 'hypoxia_activity_set'
go_enrichment	Significant GO-term enrichments occuring in the 'hypoxia_activity_set'
Activity_PC3
Calculated activity scores for all modules in the PC3 cell line
Activity_SKOV3
Calculated activity scores for all modules in the SKOV3 cell line
Activity_WM793B
Calculated activity scores for all modules in the WM793B cell line
Additional File 4
Hypoxia_Activity_set
Contains a list of all modules included in the hypoxia activity set
Moreover, sets are shown were the activity score was only positive in 1 or two cell lines
Test_Connectivity
Comparison of the superview connections in the hypoxia activity set with conections of 1000 random sets
ModuleConnections
Superview connections between all modules of the hypoxia activity set
GO_Enrichment
GO term enrichments for all modules of the hypoxia activity set
Regulators_miRNA
Superview connections between regulatory miRNAs and all modules of the hypoxia activity set
Regulators_TF
Superview connections between regulatory TFs and all modules of the hypoxia activity set
ALL_2896, COR_347, ALL_2093
Selected information for the three modules incorporated in the paper

## Sheet: Activity_PC3
module_type	module_no	full_name	module_length	z_score	subnet_score
COM	3	COM_3	19	5.87763	-0.805967
COM	4	COM_4	18	7.05788	-0.378148
COM	6	COM_6	34	8.17763	0.027737
COM	11	COM_11	32	7.04035	-0.340971
COM	15	COM_15	24	2.64252	-2.14893
COM	16	COM_16	35	6.20703	-0.68355
COM	17	COM_17	31	7.09998	-0.316456
COM	18	COM_18	42	10.5705	1.11028
COM	19	COM_19	27	4.28472	-1.47382
COM	20	COM_20	36	11.6361	1.54836
COM	21	COM_21	28	4.91663	-1.21404
COM	22	COM_22	42	3.94855	-1.61202
COM	23	COM_23	26	6.17361	-0.697287
COM	24	COM_24	22	5.18755	-1.10266
COM	26	COM_26	17	5.10425	-1.1369
COM	28	COM_28	27	6.0649	-0.741979
COM	29	COM_29	24	2.16582	-2.3449
COM	30	COM_30	26	5.53633	-0.959277
COM	31	COM_31	25	9.19186	0.543519
COM	32	COM_32	9	3.4415	-1.82046
COM	33	COM_33	21	6.33042	-0.632825
COM	34	COM_34	20	5.54719	-0.954813
COM	35	COM_35	42	8.48271	0.251989
COM	36	COM_36	17	4.69864	-1.30365
COM	37	COM_37	20	4.45671	-1.40311
COM	38	COM_38	29	6.89003	-0.402768
COM	39	COM_39	32	8.18144	0.128135
COM	40	COM_40	32	4.70931	-1.29926
COM	41	COM_41	36	5.91357	-0.804191
COM	42	COM_42	23	3.31736	-1.8715
COM	43	COM_43	28	7.83835	-0.0129125
COM	44	COM_44	27	11.2316	1.38207
COM	45	COM_45	23	1.72276	-2.52704
COM	46	COM_46	15	9.93417	0.848686
COM	47	COM_47	16	3.81352	-1.66753
COM	48	COM_48	22	4.69668	-1.30446
COM	49	COM_49	24	5.52854	-0.96248
COM	50	COM_50	14	4.4155	-1.42005
COM	51	COM_51	44	9.14751	0.525288
COM	52	COM_52	22	5.28926	-1.06085
COM	53	COM_53	24	4.86407	-1.23564
COM	54	COM_54	20	7.17378	-0.286118
COM	55	COM_55	19	6.96652	-0.371321
COM	56	COM_56	19	5.24987	-1.07704
COM	58	COM_58	19	3.3154	-1.8723
COM	59	COM_59	36	8.77919	0.373871
COM	60	COM_60	26	5.75752	-0.868343
COM	61	COM_61	20	4.80835	-1.25855
COM	62	COM_62	30	6.68093	-0.488729
COM	65	COM_65	48	10.3807	1.03226
COM	66	COM_66	22	7.53165	-0.138997
COM	68	COM_68	20	3.84919	-1.65286
COM	69	COM_69	22	5.17988	-1.10581
COM	70	COM_70	18	3.14803	-1.94111
COM	72	COM_72	20	3.99749	-1.5919
COM	73	COM_73	19	6.34211	-0.628017
COM	74	COM_74	36	6.64112	-0.505094
COM	75	COM_75	7	3.66835	-1.72721
COM	76	COM_76	19	6.17037	-0.698622
COM	77	COM_77	19	7.63807	-0.0952453
COM	78	COM_78	19	5.57474	-0.943484
COM	79	COM_79	20	4.05034	-1.57017
COM	80	COM_80	19	6.30774	-0.642149
COM	81	COM_81	19	4.92847	-1.20917
COM	82	COM_82	19	4.9383	-1.20513
COM	84	COM_84	18	5.53233	-0.96092
COM	85	COM_85	22	5.08347	-1.14545
COM	86	COM_86	19	3.85013	-1.65248
COM	87	COM_87	19	4.5638	-1.35909
COM	88	COM_88	13	4.34628	-1.44851
COM	89	COM_89	37	13.33	2.24471
COM	90	COM_90	18	5.55192	-0.952866
COM	92	COM_92	18	6.87717	-0.408054
COM	93	COM_93	13	3.86388	-1.64682
COM	94	COM_94	20	5.00999	-1.17566
COM	95	COM_95	18	2.79735	-2.08528
COM	96	COM_96	18	4.46261	-1.40068
COM	97	COM_97	18	7.96093	0.0374802
COM	99	COM_99	32	4.30464	-1.46563
COM	100	COM_100	23	5.03226	-1.0161
COM	101	COM_101	14	6.65914	-0.422117
COM	103	COM_103	20	4.85902	-1.07935
COM	104	COM_104	26	2.76443	-1.84411
COM	105	COM_105	17	5.10352	-0.990086
COM	106	COM_106	22	8.50399	0.251453
COM	108	COM_108	17	6.89141	-0.337312
COM	109	COM_109	17	3.66655	-1.51473
COM	110	COM_110	42	8.51229	0.254484
COM	111	COM_111	14	6.23847	-0.575707
COM	112	COM_112	46	7.79292	-0.00816204
COM	113	COM_113	35	4.04262	-1.37743
COM	114	COM_114	20	1.75804	-2.21155
COM	115	COM_115	17	7.06741	-0.273054
COM	116	COM_116	13	4.62675	-1.16416
COM	117	COM_117	11	2.79084	-1.83446
COM	118	COM_118	15	6.20368	-0.588406
COM	119	COM_119	15	3.4415	-1.5969
COM	124	COM_124	15	3.92745	-1.41948
COM	126	COM_126	15	4.3931	-1.24946
COM	127	COM_127	8	6.06438	-0.639266
COM	128	COM_128	18	2.73488	-1.8549
COM	129	COM_129	38	6.72752	-0.39715
COM	131	COM_131	17	2.59305	-1.90668
COM	132	COM_132	16	5.13242	-0.979533
COM	133	COM_133	16	2.71305	-1.86287
COM	134	COM_134	33	5.46462	-0.858244
COM	135	COM_135	18	3.3572	-1.62768
COM	136	COM_136	15	4.79585	-1.10242
COM	137	COM_137	21	5.87763	-0.707453
COM	138	COM_138	16	8.27402	0.16749
COM	139	COM_139	13	4.56731	-1.18586
COM	140	COM_140	15	4.45276	-1.22768
COM	141	COM_141	20	4.87591	-1.07319
COM	145	COM_145	9	4.45036	-1.22856
COM	146	COM_146	20	7.05788	-0.276532
COM	147	COM_147	13	5.48983	-0.849039
COM	148	COM_148	15	4.46093	-1.2247
COM	149	COM_149	16	3.7971	-1.46707
COM	150	COM_150	14	5.03209	-1.01617
COM	151	COM_151	9	5.50573	-0.843234
COM	152	COM_152	22	4.77885	-1.10862
COM	153	COM_153	16	5.19601	-0.956316
COM	155	COM_155	17	5.83491	-0.72305
COM	156	COM_156	26	5.38697	-0.886597
COM	157	COM_157	13	3.36713	-1.62406
COM	158	COM_158	16	4.11941	-1.34939
COM	159	COM_159	36	9.06109	0.454855
COM	160	COM_160	13	3.65837	-1.51772
COM	161	COM_161	42	12.9313	1.86789
COM	163	COM_163	16	5.67712	-0.780661
COM	164	COM_164	5	2.37294	-1.98704
COM	165	COM_165	12	6.37959	-0.524183
COM	167	COM_167	13	3.00421	-1.75656
COM	168	COM_168	15	5.76456	-0.748734
COM	169	COM_169	13	4.00349	-1.39171
COM	171	COM_171	10	2.48938	-1.94453
COM	172	COM_172	11	6.06233	-0.640015
COM	174	COM_174	14	2.81843	-1.82439
COM	175	COM_175	13	7.95559	0.0512274
COM	177	COM_177	14	5.94293	-0.68361
COM	180	COM_180	22	12.4187	1.68076
COM	181	COM_181	43	8.65572	0.306852
COM	182	COM_182	15	3.92592	-1.42004
COM	183	COM_183	15	6.82037	-0.36325
COM	185	COM_185	11	5.15256	-0.97218
COM	186	COM_186	12	2.81556	-1.82544
COM	187	COM_187	6	5.89857	-0.699806
COM	188	COM_188	13	4.95792	-1.04325
COM	189	COM_189	13	4.16416	-1.33305
COM	190	COM_190	20	8.89968	0.395926
COM	191	COM_191	16	6.09525	-0.627997
COM	192	COM_192	11	4.33652	-1.27012
COM	193	COM_193	14	5.6889	-0.776357
COM	195	COM_195	17	5.24976	-0.936691
COM	196	COM_196	25	7.40084	-0.151315
COM	197	COM_197	14	2.06009	-2.10127
COM	198	COM_198	16	2.53724	-1.92705
COM	200	COM_200	16	6.01828	-0.656098
COM	203	COM_203	29	3.66974	-1.51357
COM	204	COM_204	13	4.84052	-1.08611
COM	205	COM_205	10	2.7326	-1.85573
COM	207	COM_207	12	3.43321	-1.59993
COM	209	COM_209	10	3.25891	-1.66357
COM	210	COM_210	11	1.67998	-2.24005
COM	212	COM_212	10	3.79777	-1.46682
COM	214	COM_214	17	8.23719	0.154044
COM	215	COM_215	14	3.27499	-1.6577
COM	216	COM_216	11	4.48536	-1.21578
COM	218	COM_218	5	4.12298	-1.34809
COM	219	COM_219	45	6.61362	-0.438734
COM	222	COM_222	14	4.73832	-1.12342
COM	223	COM_223	10	4.76262	-1.11455
COM	224	COM_224	13	7.42366	-0.142982
COM	226	COM_226	12	3.45376	-1.59243
COM	229	COM_229	34	6.63505	-0.430909
COM	230	COM_230	11	2.96473	-1.77097
COM	231	COM_231	19	4.62619	-1.16436
COM	233	COM_233	8	4.21877	-1.31312
COM	234	COM_234	5	4.10685	-1.35398
COM	235	COM_235	8	3.11336	-1.71671
COM	236	COM_236	12	5.60559	-0.806775
COM	237	COM_237	12	4.158	-1.3353
COM	238	COM_238	12	8.15573	0.124304
COM	239	COM_239	12	3.58883	-1.54311
COM	241	COM_241	12	5.7758	-0.74463
COM	242	COM_242	14	5.56668	-0.82098
COM	243	COM_243	11	5.1523	-0.972275
COM	244	COM_244	11	3.31326	-1.64373
COM	246	COM_246	8	1.65679	-2.24852
COM	248	COM_248	10	2.24915	-2.03224
COM	249	COM_249	10	6.77603	-0.379437
COM	250	COM_250	31	8.11275	0.10861
COM	251	COM_251	13	6.2117	-0.585479
COM	252	COM_252	22	4.69443	-1.13945
COM	253	COM_253	21	6.05148	-0.643978
COM	254	COM_254	18	3.84084	-1.4511
COM	256	COM_256	12	8.52671	0.259751
COM	257	COM_257	9	4.36955	-1.25806
COM	258	COM_258	19	3.24329	-1.66927
COM	259	COM_259	15	4.94242	-1.04891
COM	260	COM_260	13	4.19046	-1.32345
COM	261	COM_261	16	6.13585	-0.613172
COM	263	COM_263	5	4.24101	-1.30499
COM	266	COM_266	10	2.83202	-1.81943
COM	267	COM_267	11	4.75112	-1.11875
COM	270	COM_270	10	3.4322	-1.6003
COM	271	COM_271	21	6.88466	-0.339777
COM	272	COM_272	15	5.59746	-0.809743
COM	274	COM_274	10	2.686	-1.87274
COM	276	COM_276	20	5.98132	-0.669593
COM	277	COM_277	11	5.84684	-0.718694
COM	278	COM_278	11	4.41189	-1.2426
COM	280	COM_280	11	5.08815	-0.995696
COM	281	COM_281	11	4.45265	-1.22772
COM	283	COM_283	22	6.03978	-0.648248
COM	284	COM_284	12	4.12298	-1.34809
COM	285	COM_285	10	3.81588	-1.46021
COM	287	COM_287	10	3.41221	-1.6076
COM	288	COM_288	16	4.7342	-1.12493
COM	289	COM_289	14	7.18606	-0.229732
COM	290	COM_290	13	5.81832	-0.729106
COM	291	COM_291	11	4.68134	-1.14423
COM	293	COM_293	13	2.55629	-1.9201
COM	294	COM_294	9	2.11787	-2.08017
COM	295	COM_295	24	7.14717	-0.243931
COM	297	COM_297	10	2.88159	-1.80133
COM	298	COM_298	21	4.6218	-1.16596
COM	299	COM_299	12	4.69683	-1.13857
COM	300	COM_300	29	6.69136	-0.410351
COM	303	COM_303	29	7.22649	-0.214973
COM	304	COM_304	10	4.06908	-1.36777
COM	305	COM_305	10	2.90596	-1.79243
COM	306	COM_306	25	8.3777	0.205345
COM	307	COM_307	10	2.90417	-1.79309
COM	308	COM_308	8	6.18521	-0.595152
COM	309	COM_309	10	2.24224	-2.03476
COM	310	COM_310	13	3.7209	-1.49489
COM	311	COM_311	11	4.62578	-1.16451
COM	312	COM_312	10	3.23498	-1.67231
COM	313	COM_313	13	5.20343	-0.953607
COM	314	COM_314	13	4.91635	-1.05842
COM	315	COM_315	14	4.29292	-1.28604
COM	316	COM_316	9	2.34754	-1.99632
COM	317	COM_317	11	2.07006	-2.09763
COM	318	COM_318	17	5.17827	-0.962793
COM	321	COM_321	24	6.86779	-0.345935
COM	322	COM_322	13	6.96868	-0.3091
COM	323	COM_323	13	6.02819	-0.652481
COM	324	COM_324	5	2.39362	-1.97949
COM	325	COM_325	8	3.08108	-1.72849
COM	326	COM_326	8	4.50147	-1.2099
COM	327	COM_327	11	2.17027	-2.06104
COM	329	COM_329	12	2.50051	-1.94046
COM	332	COM_332	17	3.7725	-1.47605
COM	333	COM_333	10	4.02426	-1.38413
COM	335	COM_335	16	4.9607	-1.04223
COM	337	COM_337	9	4.10864	-1.35332
COM	338	COM_338	12	3.35548	-1.62831
COM	339	COM_339	12	7.54921	-0.0971428
COM	341	COM_341	16	6.22176	-0.581805
COM	342	COM_342	17	7.91842	0.0376598
COM	343	COM_343	7	2.47131	-1.95113
COM	344	COM_344	7	5.00844	-1.0248
COM	345	COM_345	15	3.37622	-1.62074
COM	347	COM_347	11	5.69328	-0.774758
COM	348	COM_348	14	3.18429	-1.69081
COM	349	COM_349	17	6.79349	-0.373063
COM	350	COM_350	8	4.7068	-1.13493
COM	351	COM_351	10	4.15109	-1.33783
COM	352	COM_352	10	5.67828	-0.780237
COM	353	COM_353	10	3.95204	-1.4105
COM	354	COM_354	9	5.12981	-0.980487
COM	355	COM_355	9	4.94035	-1.04966
COM	357	COM_357	21	4.41083	-1.24299
COM	358	COM_358	9	3.80852	-1.4629
COM	359	COM_359	10	7.28165	-0.194831
COM	360	COM_360	5	3.70834	-1.49948
COM	361	COM_361	10	2.55671	-1.91995
COM	362	COM_362	7	4.02723	-1.38305
COM	364	COM_364	14	5.44413	-0.865727
COM	366	COM_366	12	2.85465	-1.81117
COM	370	COM_370	10	6.54409	-0.464123
COM	371	COM_371	10	2.44469	-1.96085
COM	372	COM_372	13	3.9215	-1.42165
COM	374	COM_374	11	5.13504	-0.978577
COM	375	COM_375	10	5.10193	-0.990664
COM	376	COM_376	8	3.62132	-1.53125
COM	379	COM_379	7	2.20102	-2.04981
COM	381	COM_381	9	3.04031	-1.74338
COM	382	COM_382	11	3.8945	-1.43151
COM	384	COM_384	13	5.51081	-0.841381
COM	385	COM_385	8	5.25949	-0.933138
COM	386	COM_386	6	4.18275	-1.32626
COM	387	COM_387	12	3.13866	-1.70747
COM	388	COM_388	9	4.58282	-1.1802
COM	391	COM_391	10	4.7439	-1.12139
COM	392	COM_392	9	2.91765	-1.78817
COM	393	COM_393	9	5.49051	-0.848794
COM	394	COM_394	13	3.54608	-1.55872
COM	395	COM_395	8	5.0621	-1.00521
COM	397	COM_397	34	13.0241	1.90177
COM	398	COM_398	10	2.40474	-1.97543
COM	399	COM_399	13	8.07156	0.0935706
COM	400	COM_400	7	3.51559	-1.56985
COM	402	COM_402	8	3.82912	-1.45538
COM	403	COM_403	9	3.029	-1.74751
COM	404	COM_404	9	8.49831	0.249379
COM	405	COM_405	9	2.94097	-1.77965
COM	407	COM_407	11	4.77716	-1.10924
COM	409	COM_409	10	2.33673	-2.00026
COM	413	COM_413	9	5.47817	-0.853297
COM	414	COM_414	8	2.96347	-1.77144
COM	415	COM_415	8	5.50099	-0.844964
COM	416	COM_416	45	8.99583	0.431029
COM	418	COM_418	16	2.86586	-1.80707
COM	419	COM_419	9	2.69971	-1.86774
COM	420	COM_420	8	3.36774	-1.62383
COM	421	COM_421	26	6.33923	-0.538918
COM	423	COM_423	12	4.34721	-1.26622
COM	425	COM_425	28	3.95985	-1.40765
COM	426	COM_426	10	2.18239	-2.05661
COM	431	COM_431	9	5.03985	-1.01333
COM	432	COM_432	14	5.24035	-0.940128
COM	433	COM_433	13	4.83734	-1.08727
COM	434	COM_434	8	4.59045	-1.17741
COM	435	COM_435	11	2.6767	-1.87614
COM	438	COM_438	12	3.99036	-1.39651
COM	439	COM_439	9	4.71116	-1.13334
COM	440	COM_440	9	6.36499	-0.529514
COM	441	COM_441	9	3.98122	-1.39985
COM	444	COM_444	21	2.68105	-1.87455
COM	446	COM_446	14	2.59585	-1.90566
COM	448	COM_448	10	5.59376	-0.811095
COM	449	COM_449	10	2.28204	-2.02023
COM	450	COM_450	10	5.65938	-0.787137
COM	455	COM_455	10	3.32942	-1.63782
COM	456	COM_456	10	5.32926	-0.907666
COM	457	COM_457	19	7.02901	-0.287073
COM	458	COM_458	9	2.72813	-1.85736
COM	459	COM_459	18	4.95746	-1.04341
COM	461	COM_461	8	4.88435	-1.07011
COM	462	COM_462	13	6.33115	-0.541867
COM	463	COM_463	5	2.95034	-1.77623
COM	464	COM_464	12	4.586	-1.17903
COM	465	COM_465	25	7.31827	-0.181461
COM	468	COM_468	9	2.86671	-1.80676
COM	471	COM_471	8	3.0739	-1.73111
COM	472	COM_472	10	3.90016	-1.42944
COM	473	COM_473	8	4.48571	-1.21565
COM	475	COM_475	7	3.75666	-1.48183
COM	477	COM_477	11	4.55858	-1.18905
COM	478	COM_478	9	2.06872	-2.09812
COM	480	COM_480	17	3.89309	-1.43202
COM	481	COM_481	14	2.64261	-1.88858
COM	483	COM_483	15	1.99851	-2.12375
COM	484	COM_484	9	3.1276	-1.71151
COM	485	COM_485	25	4.9675	-1.03975
COM	486	COM_486	16	6.31337	-0.548361
COM	488	COM_488	5	1.65654	-2.24861
COM	492	COM_492	10	3.12622	-1.71202
COM	496	COM_496	9	3.88962	-1.43329
COM	497	COM_497	25	2.16582	-2.06267
COM	498	COM_498	16	6.73007	-0.396218
COM	499	COM_499	10	1.94936	-2.14169
COM	500	COM_500	8	1.83764	-2.18249
COM	502	COM_502	8	2.391	-1.98045
COM	503	COM_503	8	6.28513	-0.558671
COM	504	COM_504	11	6.55989	-0.458351
COM	506	COM_506	8	7.30163	-0.187537
COM	507	COM_507	24	5.31432	-0.91312
COM	508	COM_508	7	5.6001	-0.80878
COM	509	COM_509	19	8.31321	0.181799
COM	510	COM_510	8	6.45025	-0.498383
COM	511	COM_511	8	2.33786	-1.99985
COM	512	COM_512	17	5.54361	-0.829403
COM	514	COM_514	11	5.0301	-1.01689
COM	515	COM_515	9	6.21631	-0.583795
COM	517	COM_517	7	3.5759	-1.54783
COM	518	COM_518	11	6.14386	-0.610249
COM	519	COM_519	8	3.53178	-1.56394
COM	520	COM_520	8	2.51869	-1.93383
COM	521	COM_521	9	4.18315	-1.32612
COM	522	COM_522	10	2.75931	-1.84597
COM	524	COM_524	7	1.80397	-2.19478
COM	526	COM_526	17	5.50021	-0.84525
COM	527	COM_527	9	2.35104	-1.99504
COM	528	COM_528	10	4.30148	-1.28292
COM	529	COM_529	21	6.85492	-0.350633
COM	530	COM_530	42	8.14392	0.119989
COM	531	COM_531	13	3.85156	-1.44719
COM	533	COM_533	21	4.4243	-1.23807
COM	534	COM_534	10	3.68674	-1.50736
COM	538	COM_538	8	5.13476	-0.978681
COM	540	COM_540	8	3.51789	-1.56901
COM	541	COM_541	8	4.12838	-1.34612
COM	542	COM_542	6	3.72258	-1.49428
COM	543	COM_543	8	3.67243	-1.51259
COM	545	COM_545	27	9.82209	0.732705
COM	546	COM_546	33	8.89001	0.392393
COM	547	COM_547	20	4.60976	-1.17036
COM	551	COM_551	6	2.69971	-1.86774
COM	552	COM_552	6	1.79645	-2.19752
COM	554	COM_554	9	2.56183	-1.91808
COM	556	COM_556	32	11.0687	1.18786
COM	558	COM_558	6	4.24204	-1.30462
COM	562	COM_562	6	3.44421	-1.59591
COM	563	COM_563	6	2.81091	-1.82714
COM	565	COM_565	6	3.2339	-1.6727
COM	566	COM_566	9	4.06516	-1.3692
COM	567	COM_567	24	3.92539	-1.42023
COM	568	COM_568	8	2.25011	-2.03189
COM	570	COM_570	8	2.65682	-1.88339
COM	572	COM_572	12	5.72374	-0.763637
COM	573	COM_573	22	5.82623	-0.726219
COM	574	COM_574	6	2.86842	-1.80614
COM	575	COM_575	11	4.34837	-1.2658
COM	577	COM_577	10	4.77193	-1.11115
COM	579	COM_579	8	3.02731	-1.74813
COM	580	COM_580	25	8.31397	0.182076
COM	581	COM_581	9	4.54634	-1.19352
COM	582	COM_582	19	5.5261	-0.835798
COM	584	COM_584	8	2.43677	-1.96374
COM	586	COM_586	10	5.11726	-0.98507
COM	587	COM_587	10	7.21928	-0.217602
COM	588	COM_588	12	9.05648	0.453174
COM	589	COM_589	14	5.13896	-0.977145
COM	590	COM_590	9	5.87547	-0.708239
COM	591	COM_591	7	4.167	-1.33202
COM	592	COM_592	7	3.14803	-1.70405
COM	593	COM_593	5	3.59528	-1.54076
COM	594	COM_594	7	4.53783	-1.19662
COM	595	COM_595	39	5.69477	-0.774216
COM	596	COM_596	9	3.95794	-1.40835
COM	597	COM_597	8	1.86572	-2.17223
COM	600	COM_600	7	2.0052	-2.12131
COM	603	COM_603	14	5.91734	-0.692954
COM	604	COM_604	13	7.21404	-0.219519
COM	605	COM_605	8	5.39527	-0.883566
COM	606	COM_606	8	4.31072	-1.27954
COM	607	COM_607	6	2.81954	-1.82398
COM	608	COM_608	35	8.37948	0.205994
COM	609	COM_609	5	1.68665	-2.23761
COM	610	COM_610	5	2.24089	-2.03526
COM	611	COM_611	5	4.53664	-1.19706
COM	612	COM_612	18	6.27844	-0.561112
COM	613	COM_613	40	11.8296	1.46566
COM	614	COM_614	16	2.71305	-1.86287
COM	615	COM_615	8	4.06646	-1.36872
COM	616	COM_616	27	7.84992	0.0126497
COM	617	COM_617	7	2.24452	-2.03393
COM	618	COM_618	7	5.46559	-0.857892
COM	619	COM_619	7	4.89535	-1.06609
COM	621	COM_621	7	2.61798	-1.89758
COM	624	COM_624	7	6.74219	-0.391795
COM	626	COM_626	7	3.21174	-1.68079
COM	627	COM_627	10	2.74489	-1.85124
COM	630	COM_630	17	5.71685	-0.766153
COM	631	COM_631	7	3.25826	-1.66381
COM	632	COM_632	7	4.3583	-1.26217
COM	633	COM_633	13	4.54487	-1.19405
COM	635	COM_635	8	4.18275	-1.32626
COM	637	COM_637	12	5.23864	-0.940751
COM	638	COM_638	45	11.4583	1.33009
COM	639	COM_639	9	2.58696	-1.9089
COM	641	COM_641	10	4.0993	-1.35674
COM	642	COM_642	10	4.05456	-1.37307
COM	643	COM_643	17	5.00999	-1.02424
COM	644	COM_644	9	6.73908	-0.39293
COM	645	COM_645	6	3.50082	-1.57524
COM	646	COM_646	6	2.39736	-1.97813
COM	648	COM_648	22	8.27256	0.166959
COM	649	COM_649	14	3.19341	-1.68748
COM	650	COM_650	21	5.55006	-0.82705
COM	651	COM_651	21	5.93824	-0.685321
COM	653	COM_653	8	6.28503	-0.558706
COM	654	COM_654	8	3.13026	-1.71054
COM	655	COM_655	9	5.75095	-0.753705
COM	657	COM_657	11	2.45049	-1.95873
COM	659	COM_659	11	5.12551	-0.982057
COM	660	COM_660	17	4.24149	-1.30482
COM	662	COM_662	6	4.34952	-1.26538
COM	663	COM_663	18	5.525	-0.836199
COM	664	COM_664	7	3.95794	-1.40835
COM	665	COM_665	20	5.12091	-0.983734
COM	666	COM_666	12	4.52858	-1.2
COM	668	COM_668	21	4.65525	-1.15375
COM	669	COM_669	12	3.71186	-1.49819
COM	671	COM_671	7	4.43924	-1.23262
COM	672	COM_672	7	2.59305	-1.90668
COM	673	COM_673	7	2.09012	-2.0903
COM	675	COM_675	7	2.97807	-1.76611
COM	676	COM_676	7	2.21023	-2.04645
COM	677	COM_677	7	3.03246	-1.74625
COM	679	COM_679	7	2.84644	-1.81417
COM	680	COM_680	5	3.4407	-1.59719
COM	681	COM_681	7	2.20484	-2.04842
COM	683	COM_683	8	4.88979	-1.06812
COM	684	COM_684	7	5.39343	-0.884237
COM	685	COM_685	7	3.27895	-1.65625
COM	686	COM_686	7	4.90502	-1.06256
COM	687	COM_687	7	3.40885	-1.60882
COM	688	COM_688	7	3.19384	-1.68733
COM	689	COM_689	27	6.37479	-0.525934
COM	690	COM_690	14	3.14924	-1.70361
COM	691	COM_691	9	5.23894	-0.940642
COM	692	COM_692	9	4.17499	-1.3291
COM	693	COM_693	16	2.96347	-1.77144
COM	694	COM_694	8	4.97662	-1.03642
COM	695	COM_695	8	5.43379	-0.869501
COM	696	COM_696	7	2.79084	-1.83446
COM	697	COM_697	24	10.9657	1.15026
COM	698	COM_698	6	3.40311	-1.61092
COM	699	COM_699	6	2.58558	-1.90941
COM	700	COM_700	6	3.84417	-1.44988
COM	701	COM_701	6	4.15763	-1.33544
COM	702	COM_702	21	8.97203	0.422338
COM	703	COM_703	21	5.20953	-0.95138
COM	704	COM_704	13	2.76176	-1.84508
COM	706	COM_706	12	2.70296	-1.86655
COM	709	COM_709	9	3.20744	-1.68236
COM	712	COM_712	6	3.39663	-1.61328
COM	713	COM_713	6	2.97497	-1.76724
COM	714	COM_714	9	6.24331	-0.573938
COM	717	COM_717	10	5.89144	-0.702408
COM	720	COM_720	5	4.97635	-1.03651
COM	722	COM_722	7	4.63007	-1.16294
COM	723	COM_723	9	6.24738	-0.572452
COM	724	COM_724	11	3.65135	-1.52028
COM	726	COM_726	8	2.51932	-1.9336
COM	727	COM_727	16	6.55316	-0.460811
COM	730	COM_730	22	8.64524	0.303027
COM	732	COM_732	9	3.73576	-1.48946
COM	733	COM_733	9	4.70034	-1.13729
COM	734	COM_734	7	4.4766	-1.21898
COM	738	COM_738	5	2.32038	-2.00623
COM	740	COM_740	13	5.81255	-0.731212
COM	741	COM_741	37	6.21779	-0.583258
COM	742	COM_742	42	11.9412	1.50639
COM	743	COM_743	7	3.33932	-1.63421
COM	744	COM_744	7	3.73217	-1.49078
COM	747	COM_747	22	7.14058	-0.246337
COM	750	COM_750	9	3.2934	-1.65098
COM	751	COM_751	14	5.5459	-0.828568
COM	752	COM_752	10	2.88159	-1.80133
COM	754	COM_754	11	2.56908	-1.91543
COM	756	COM_756	19	6.0655	-0.638858
COM	758	COM_758	7	3.64445	-1.5228
COM	759	COM_759	7	4.01278	-1.38832
COM	761	COM_761	11	5.85533	-0.715594
COM	763	COM_763	24	5.82086	-0.72818
COM	769	COM_769	11	2.90417	-1.79309
COM	770	COM_770	10	3.31778	-1.64207
COM	779	COM_779	5	3.73382	-1.49018
COM	781	COM_781	6	4.04645	-1.37603
COM	786	COM_786	5	3.6815	-1.50928
COM	792	COM_792	6	3.01828	-1.75142
COM	797	COM_797	48	9.74305	0.703846
COM	798	COM_798	10	1.75526	-2.21256
COM	801	COM_801	8	6.5133	-0.475363
COM	802	COM_802	8	3.1289	-1.71104
COM	803	COM_803	7	2.21023	-2.04645
COM	804	COM_804	7	3.58994	-1.54271
COM	805	COM_805	7	3.7607	-1.48036
COM	806	COM_806	7	4.74615	-1.12056
COM	807	COM_807	19	4.29368	-1.28576
COM	808	COM_808	6	5.19857	-0.955383
COM	810	COM_810	41	7.32274	-0.179828
COM	813	COM_813	8	5.01025	-1.02414
COM	814	COM_814	8	5.45356	-0.862281
COM	815	COM_815	8	7.62776	-0.0684642
COM	819	COM_819	7	3.07436	-1.73095
COM	820	COM_820	28	9.70222	0.688938
COM	821	COM_821	17	5.63643	-0.795516
COM	822	COM_822	10	2.40608	-1.97494
COM	823	COM_823	10	4.8253	-1.09167
COM	825	COM_825	6	5.36994	-0.892814
COM	829	COM_829	6	5.51751	-0.838933
COM	831	COM_831	8	2.48757	-1.94519
COM	832	COM_832	5	4.02722	-1.38305
COM	835	COM_835	5	2.47721	-1.94897
COM	837	COM_837	7	4.20741	-1.31726
COM	838	COM_838	7	5.43799	-0.867967
COM	840	COM_840	7	2.33034	-2.0026
COM	841	COM_841	7	6.07165	-0.636613
COM	842	COM_842	16	6.42714	-0.506821
COM	843	COM_843	9	2.56307	-1.91763
COM	844	COM_844	9	4.72984	-1.12652
COM	845	COM_845	9	4.14001	-1.34187
COM	851	COM_851	16	9.64764	0.669009
COM	854	COM_854	6	2.41613	-1.97127
COM	855	COM_855	8	4.29084	-1.2868
COM	857	COM_857	13	6.61632	-0.437751
COM	858	COM_858	13	5.70307	-0.771186
COM	859	COM_859	11	2.79084	-1.83446
COM	860	COM_860	11	4.57875	-1.18168
COM	861	COM_861	9	3.6035	-1.53775
COM	862	COM_862	27	6.65362	-0.424132
COM	863	COM_863	7	2.48938	-1.94453
COM	865	COM_865	5	2.00488	-2.12143
COM	868	COM_868	10	4.10864	-1.35332
COM	870	COM_870	18	6.30032	-0.553125
COM	871	COM_871	13	5.74111	-0.757297
COM	872	COM_872	8	4.28945	-1.28731
COM	874	COM_874	9	4.21481	-1.31456
COM	875	COM_875	12	5.46976	-0.856369
COM	876	COM_876	6	4.66791	-1.14913
COM	878	COM_878	6	4.49106	-1.2137
COM	879	COM_879	6	3.43762	-1.59832
COM	880	COM_880	6	3.80852	-1.4629
COM	884	COM_884	6	2.41125	-1.97306
COM	885	COM_885	6	3.12738	-1.71159
COM	887	COM_887	6	3.55149	-1.55674
COM	888	COM_888	6	3.24312	-1.66933
COM	891	COM_891	9	3.17119	-1.69559
COM	892	COM_892	6	4.0727	-1.36645
COM	893	COM_893	6	2.96802	-1.76977
COM	897	COM_897	6	3.08637	-1.72656
COM	898	COM_898	6	4.27076	-1.29413
COM	899	COM_899	6	3.63723	-1.52544
COM	900	COM_900	6	3.03948	-1.74368
COM	901	COM_901	6	4.13558	-1.34349
COM	902	COM_902	16	5.08049	-0.998493
COM	903	COM_903	26	3.72887	-1.49198
COM	905	COM_905	7	3.37502	-1.62117
COM	906	COM_906	42	7.68402	-0.0479236
COM	907	COM_907	8	2.30767	-2.01087
COM	908	COM_908	8	1.96671	-2.13536
COM	910	COM_910	9	6.42814	-0.506455
COM	911	COM_911	9	2.49552	-1.94229
COM	912	COM_912	9	4.54844	-1.19275
COM	913	COM_913	5	2.39153	-1.98025
COM	916	COM_916	5	2.49309	-1.94318
COM	917	COM_917	5	2.30807	-2.01073
COM	918	COM_918	11	2.8479	-1.81363
COM	919	COM_919	17	7.70773	-0.0392678
COM	920	COM_920	6	3.51961	-1.56838
COM	921	COM_921	6	4.34787	-1.26598
COM	923	COM_923	6	3.62215	-1.53095
COM	925	COM_925	32	8.89052	0.39258
COM	926	COM_926	13	3.56338	-1.5524
COM	928	COM_928	7	4.80063	-1.10067
COM	930	COM_930	7	3.42568	-1.60268
COM	931	COM_931	7	3.16831	-1.69665
COM	934	COM_934	7	5.61342	-0.803918
COM	936	COM_936	32	9.51395	0.620198
COM	937	COM_937	9	7.23071	-0.213432
COM	938	COM_938	9	3.34248	-1.63305
COM	939	COM_939	9	2.20278	-2.04917
COM	941	COM_941	13	4.48189	-1.21705
COM	942	COM_942	17	7.5968	-0.0797696
COM	943	COM_943	20	6.00472	-0.661051
COM	944	COM_944	10	6.50828	-0.477194
COM	945	COM_945	10	7.02154	-0.289799
COM	946	COM_946	5	3.12622	-1.71202
COM	948	COM_948	5	2.79084	-1.83446
COM	949	COM_949	8	5.74027	-0.757601
COM	951	COM_951	11	5.21758	-0.94844
COM	952	COM_952	8	7.95559	0.0512274
COM	953	COM_953	6	2.66299	-1.88114
COM	956	COM_956	10	4.81813	-1.09429
COM	958	COM_958	5	5.17023	-0.965727
COM	961	COM_961	6	4.61084	-1.16997
COM	962	COM_962	16	2.88159	-1.80133
COM	964	COM_964	17	7.04042	-0.282906
COM	965	COM_965	8	5.39888	-0.882247
COM	968	COM_968	7	3.44665	-1.59502
COM	969	COM_969	33	7.6729	-0.0519816
COM	971	COM_971	6	3.13328	-1.70944
COM	974	COM_974	6	4.50067	-1.21019
COM	975	COM_975	6	3.87073	-1.44019
COM	977	COM_977	6	3.14924	-1.70361
COM	978	COM_978	6	3.37728	-1.62035
COM	979	COM_979	11	4.78958	-1.10471
COM	980	COM_980	5	3.30991	-1.64495
COM	982	COM_982	5	5.4656	-0.857888
COM	985	COM_985	12	4.73054	-1.12626
COM	987	COM_987	12	3.78557	-1.47128
COM	988	COM_988	8	4.46093	-1.2247
COM	989	COM_989	8	3.5162	-1.56963
COM	990	COM_990	7	2.58757	-1.90868
COM	991	COM_991	7	3.75618	-1.48201
COM	992	COM_992	7	3.20855	-1.68195
COM	993	COM_993	38	8.0501	0.0857353
COM	995	COM_995	13	3.49207	-1.57844
COM	996	COM_996	30	9.43234	0.590404
COM	997	COM_997	9	4.90549	-1.06239
COM	1000	COM_1000	6	3.59282	-1.56287
COM	1005	COM_1005	6	2.06945	-2.12685
COM	1006	COM_1006	6	4.35347	-1.28127
COM	1022	COM_1022	6	4.81419	-1.1107
COM	1023	COM_1023	6	2.52235	-1.95918
COM	1029	COM_1029	6	5.87589	-0.717636
COM	1030	COM_1030	6	2.16947	-2.08983
COM	1031	COM_1031	17	4.20257	-1.33713
COM	1033	COM_1033	5	2.00486	-2.15076
COM	1034	COM_1034	5	2.63935	-1.91586
COM	1035	COM_1035	5	4.0764	-1.38384
COM	1036	COM_1036	5	1.93895	-2.17516
COM	1037	COM_1037	5	2.98032	-1.78963
COM	1038	COM_1038	5	3.09092	-1.74868
COM	1039	COM_1039	5	2.79084	-1.85978
COM	1040	COM_1040	5	2.66243	-1.90732
COM	1042	COM_1042	5	2.36147	-2.01874
COM	1043	COM_1043	5	4.10041	-1.37495
COM	1046	COM_1046	5	2.08475	-2.12119
COM	1048	COM_1048	5	4.75639	-1.1321
COM	1049	COM_1049	5	2.99985	-1.7824
COM	1050	COM_1050	5	3.86426	-1.46238
COM	1051	COM_1051	25	10.0655	0.833423
COM	1054	COM_1054	5	3.60814	-1.5572
COM	1055	COM_1055	5	4.23255	-1.32603
COM	1057	COM_1057	5	4.28879	-1.30521
COM	1059	COM_1059	26	5.14123	-0.989623
COM	1060	COM_1060	7	2.82743	-1.84624
COM	1061	COM_1061	7	3.95569	-1.42853
COM	1062	COM_1062	14	3.35486	-1.65097
COM	1063	COM_1063	7	4.81415	-1.11071
COM	1065	COM_1065	7	4.12298	-1.3666
COM	1067	COM_1067	7	2.94083	-1.80425
COM	1068	COM_1068	11	7.30025	-0.19031
COM	1069	COM_1069	24	5.87545	-0.717801
COM	1070	COM_1070	13	2.83076	-1.845
COM	1071	COM_1071	15	4.9675	-1.05394
COM	1073	COM_1073	6	6.59536	-0.451275
COM	1074	COM_1074	6	3.6299	-1.54914
COM	1075	COM_1075	6	3.97297	-1.42213
COM	1076	COM_1076	14	4.53504	-1.21404
COM	1078	COM_1078	12	3.91608	-1.44319
COM	1079	COM_1079	6	5.69912	-0.78308
COM	1081	COM_1081	32	5.25435	-0.947742
COM	1083	COM_1083	9	2.9604	-1.79701
COM	1084	COM_1084	7	3.01605	-1.7764
COM	1086	COM_1086	7	2.88407	-1.82527
COM	1089	COM_1089	7	3.88204	-1.4558
COM	1090	COM_1090	12	5.80342	-0.744466
COM	1091	COM_1091	10	4.86668	-1.09126
COM	1092	COM_1092	5	3.80223	-1.48535
COM	1094	COM_1094	5	4.3603	-1.27874
COM	1095	COM_1095	5	3.56486	-1.57322
COM	1098	COM_1098	8	3.1732	-1.71822
COM	1099	COM_1099	8	4.9893	-1.04587
COM	1101	COM_1101	12	4.39877	-1.2645
COM	1105	COM_1105	6	3.07612	-1.75417
COM	1106	COM_1106	6	3.24312	-1.69234
COM	1109	COM_1109	10	4.10404	-1.37361
COM	1110	COM_1110	7	4.88656	-1.0839
COM	1111	COM_1111	7	3.98771	-1.41668
COM	1112	COM_1112	7	4.53783	-1.21301
COM	1113	COM_1113	21	5.62535	-0.810393
COM	1114	COM_1114	7	2.17027	-2.08953
COM	1117	COM_1117	7	6.44843	-0.50567
COM	1119	COM_1119	7	6.63848	-0.435313
COM	1120	COM_1120	11	3.76462	-1.49927
COM	1121	COM_1121	12	7.27218	-0.200703
COM	1122	COM_1122	8	3.49793	-1.598
COM	1123	COM_1123	8	3.11881	-1.73836
COM	1125	COM_1125	8	4.42432	-1.25503
COM	1134	COM_1134	8	2.0944	-2.11762
COM	1139	COM_1139	8	4.73088	-1.14154
COM	1145	COM_1145	5	3.83143	-1.47453
COM	1146	COM_1146	5	4.213	-1.33327
COM	1149	COM_1149	20	3.61179	-1.55585
COM	1150	COM_1150	11	2.39263	-2.0072
COM	1152	COM_1152	12	6.40528	-0.521647
COM	1153	COM_1153	6	3.73623	-1.50978
COM	1157	COM_1157	6	2.58312	-1.93668
COM	1162	COM_1162	6	3.66835	-1.53491
COM	1164	COM_1164	7	4.21728	-1.33169
COM	1165	COM_1165	7	3.0569	-1.76128
COM	1167	COM_1167	7	2.30206	-2.04073
COM	1168	COM_1168	7	3.38158	-1.64108
COM	1169	COM_1169	7	3.8945	-1.45118
COM	1170	COM_1170	8	4.12298	-1.3666
COM	1171	COM_1171	8	2.56861	-1.94205
COM	1172	COM_1172	8	4.11018	-1.37134
COM	1173	COM_1173	17	5.14941	-0.986592
COM	1174	COM_1174	9	2.28204	-2.04815
COM	1175	COM_1175	9	4.61545	-1.18428
COM	1176	COM_1176	9	1.86572	-2.20228
COM	1177	COM_1177	9	4.74678	-1.13565
COM	1178	COM_1178	11	8.47546	0.244773
COM	1179	COM_1179	14	5.31625	-0.924825
COM	1180	COM_1180	11	2.50051	-1.96727
COM	1182	COM_1182	6	4.16954	-1.34936
COM	1184	COM_1184	7	2.2057	-2.07641
COM	1188	COM_1188	6	2.96347	-1.79587
COM	1191	COM_1191	8	4.12298	-1.3666
COM	1193	COM_1193	5	4.66694	-1.16521
COM	1194	COM_1194	6	4.65416	-1.16994
COM	1196	COM_1196	7	6.64871	-0.431524
COM	1198	COM_1198	9	4.60229	-1.18915
COM	1199	COM_1199	5	4.74666	-1.1357
COM	1200	COM_1200	5	3.23663	-1.69474
COM	1201	COM_1201	6	2.98504	-1.78789
COM	1202	COM_1202	5	4.9831	-1.04817
COM	1205	COM_1205	24	5.78199	-0.752402
COM	1206	COM_1206	5	3.84736	-1.46864
COM	1207	COM_1207	5	3.05423	-1.76227
COM	1208	COM_1208	7	2.0052	-2.15064
COM	1211	COM_1211	7	3.07159	-1.75584
COM	1212	COM_1212	5	5.57417	-0.829341
COM	1218	COM_1218	5	2.63179	-1.91866
COM	1221	COM_1221	5	4.88752	-1.08355
COM	1224	COM_1224	5	4.0855	-1.38047
COM	1225	COM_1225	5	3.59915	-1.56053
COM	1227	COM_1227	6	2.57721	-1.93887
COM	1230	COM_1230	6	3.86388	-1.46252
COM	1231	COM_1231	5	2.55279	-1.94791
COM	1232	COM_1232	6	4.8794	-1.08655
COM	1234	COM_1234	5	4.64445	-1.17354
COM	1235	COM_1235	5	2.52521	-1.95812
COM	1237	COM_1237	5	4.12413	-1.36617
COM	1238	COM_1238	5	2.55092	-1.9486
COM	1250	COM_1250	5	2.90032	-1.81925
COM	1251	COM_1251	8	4.89664	-1.08017
COM	1254	COM_1254	5	2.31994	-2.03412
COM	1256	COM_1256	9	1.67595	-2.27253
COM	1259	COM_1259	7	3.63118	-1.54867
COM	1260	COM_1260	5	1.79603	-2.22808
COM	1261	COM_1261	8	3.69508	-1.52501
COM	1262	COM_1262	5	2.85297	-1.83678
COM	1263	COM_1263	9	5.98538	-0.677102
COM	1264	COM_1264	7	2.47026	-1.97847
COM	1265	COM_1265	5	2.56991	-1.94157
COM	1266	COM_1266	5	3.8242	-1.47721
COM	1269	COM_1269	6	2.43354	-1.99206
COM	1273	COM_1273	5	4.64323	-1.17399
COM	1274	COM_1274	5	3.30071	-1.67102
COM	1276	COM_1276	5	3.945	-1.43249
COM	1278	COM_1278	28	6.35059	-0.541893
COM	1279	COM_1279	15	5.37841	-0.901815
COM	1280	COM_1280	15	2.73488	-1.8805
COM	1281	COM_1281	15	3.20744	-1.70555
COM	1282	COM_1282	13	4.23515	-1.32507
COM	1283	COM_1283	25	8.87879	0.394093
COM	1284	COM_1284	12	1.65654	-2.27972
COM	1288	COM_1288	9	3.85713	-1.46502
COM	1289	COM_1289	8	2.7326	-1.88134
COM	1290	COM_1290	8	4.02426	-1.40314
COM	1292	COM_1292	8	6.18263	-0.604076
COM	1293	COM_1293	24	9.16985	0.501851
COM	1294	COM_1294	7	2.56567	-1.94314
COM	1295	COM_1295	14	8.60877	0.294126
COM	1297	COM_1297	7	2.49529	-1.9692
COM	1299	COM_1299	7	2.83628	-1.84296
COM	1300	COM_1300	31	8.38835	0.212522
COM	1301	COM_1301	12	5.17412	-0.977444
COM	1302	COM_1302	6	3.66153	-1.53743
COM	1303	COM_1303	6	3.1276	-1.73511
COM	1304	COM_1304	6	4.21481	-1.3326
COM	1305	COM_1305	6	4.14725	-1.35761
COM	1307	COM_1307	6	3.46291	-1.61097
COM	1308	COM_1308	6	2.86688	-1.83163
COM	1309	COM_1309	6	2.5492	-1.94924
COM	1310	COM_1310	6	4.55343	-1.20724
COM	1311	COM_1311	6	1.98912	-2.15659
COM	1312	COM_1312	41	5.40434	-0.892214
COM	1314	COM_1314	5	3.1276	-1.73511
COM	1315	COM_1315	5	2.56592	-1.94305
COM	1316	COM_1316	5	3.25693	-1.68723
COM	1318	COM_1318	5	2.62859	-1.91985
COM	1321	COM_1321	5	3.62301	-1.5517
COM	1322	COM_1322	5	1.75804	-2.24214
COM	1323	COM_1323	5	5.00387	-1.04048
COM	1324	COM_1324	5	4.50893	-1.22371
COM	1328	COM_1328	9	5.37475	-0.90317
COM	1329	COM_1329	13	6.1131	-0.629818
COM	1338	COM_1338	8	3.08597	-1.75052
COM	1342	COM_1342	22	8.76225	0.350948
COM	1343	COM_1343	7	2.80198	-1.85566
COM	1344	COM_1344	7	3.75659	-1.50224
COM	1345	COM_1345	7	3.81891	-1.47917
COM	1346	COM_1346	7	2.08125	-2.12248
COM	1348	COM_1348	7	1.66512	-2.27654
COM	1349	COM_1349	7	5.37097	-0.904567
COM	1350	COM_1350	6	4.06705	-1.3873
COM	1351	COM_1351	6	3.51789	-1.59061
COM	1355	COM_1355	6	4.36505	-1.27698
COM	1356	COM_1356	6	2.87979	-1.82685
COM	1358	COM_1358	6	5.00449	-1.04025
COM	1359	COM_1359	6	6.34736	-0.543089
COM	1360	COM_1360	6	3.25366	-1.68844
COM	1361	COM_1361	6	2.62469	-1.92129
COM	1362	COM_1362	6	5.06761	-1.01688
COM	1363	COM_1363	6	4.7933	-1.11843
COM	1364	COM_1364	9	5.98562	-0.677014
COM	1366	COM_1366	6	3.54594	-1.58023
COM	1371	COM_1371	41	8.79811	0.364224
COM	1372	COM_1372	14	6.84032	-0.360588
COM	1373	COM_1373	8	4.02407	-1.40321
COM	1374	COM_1374	8	4.8368	-1.10233
COM	1376	COM_1376	16	3.44644	-1.61707
COM	1377	COM_1377	8	5.97191	-0.682089
COM	1378	COM_1378	15	8.60819	0.293913
COM	1380	COM_1380	5	4.27128	-1.3117
COM	1382	COM_1382	5	3.9215	-1.44119
COM	1383	COM_1383	10	4.76059	-1.13054
COM	1386	COM_1386	5	2.61656	-1.9243
COM	1387	COM_1387	5	4.19041	-1.34163
COM	1388	COM_1388	5	2.96952	-1.79363
COM	1389	COM_1389	5	4.69043	-1.15652
COM	1391	COM_1391	5	5.52651	-0.846983
COM	1392	COM_1392	5	4.8412	-1.1007
COM	1393	COM_1393	5	2.42118	-1.99664
COM	1394	COM_1394	5	4.66518	-1.16586
COM	1396	COM_1396	5	3.08594	-1.75053
COM	1398	COM_1398	5	2.75858	-1.87173
COM	1402	COM_1402	12	4.83696	-1.10227
COM	1403	COM_1403	12	5.87881	-0.716554
COM	1406	COM_1406	7	2.25182	-2.05934
COM	1407	COM_1407	7	3.83722	-1.47239
COM	1409	COM_1409	7	6.32168	-0.552598
COM	1410	COM_1410	9	4.57358	-1.19978
COM	1413	COM_1413	11	6.51652	-0.480463
COM	1415	COM_1415	6	2.56307	-1.94411
COM	1448	COM_1448	14	4.04645	-1.39493
COM	1451	COM_1451	8	4.47353	-1.23682
COM	1457	COM_1457	6	5.65329	-0.800046
COM	1458	COM_1458	12	5.51322	-0.851903
COM	1461	COM_1461	6	2.86586	-1.83201
COM	1466	COM_1466	6	3.8019	-1.48547
COM	1502	COM_1502	6	2.00085	-2.15225
COM	1506	COM_1506	10	3.2004	-1.70816
COM	1516	COM_1516	9	5.37095	-0.904575
COM	1517	COM_1517	9	1.80163	-2.226
COM	1518	COM_1518	25	6.77037	-0.386485
COM	1520	COM_1520	7	4.03395	-1.39956
COM	1521	COM_1521	36	8.7311	0.339415
COM	1522	COM_1522	17	4.29971	-1.30117
COM	1523	COM_1523	5	2.75931	-1.87145
COM	1524	COM_1524	10	4.47404	-1.23663
COM	1526	COM_1526	5	5.99987	-0.671738
COM	1527	COM_1527	5	3.54608	-1.58018
COM	1532	COM_1532	5	5.58098	-0.826819
COM	1533	COM_1533	5	3.01015	-1.77859
COM	1534	COM_1534	5	2.79923	-1.85667
COM	1537	COM_1537	5	3.66731	-1.53529
COM	1539	COM_1539	5	3.39153	-1.63739
COM	1541	COM_1541	5	4.07813	-1.3832
COM	1542	COM_1542	5	3.35954	-1.64924
COM	1543	COM_1543	5	6.05236	-0.652306
COM	1544	COM_1544	5	2.80435	-1.85478
COM	1547	COM_1547	18	5.85	-0.727223
COM	1548	COM_1548	45	8.36156	0.202606
COM	1549	COM_1549	8	3.80079	-1.48588
COM	1550	COM_1550	8	5.39162	-0.896924
COM	1551	COM_1551	8	4.74104	-1.13778
COM	1552	COM_1552	11	4.45244	-1.24463
COM	1554	COM_1554	6	3.97697	-1.42065
COM	1556	COM_1556	6	3.77973	-1.49368
COM	1557	COM_1557	6	4.93826	-1.06476
COM	1559	COM_1559	6	4.02407	-1.40321
COM	1561	COM_1561	9	7.33413	-0.177769
COM	1562	COM_1562	6	3.03454	-1.76956
COM	1563	COM_1563	6	4.14424	-1.35872
COM	1567	COM_1567	6	4.18588	-1.34331
COM	1568	COM_1568	6	3.52937	-1.58636
COM	1570	COM_1570	6	3.72749	-1.51302
COM	1574	COM_1574	6	3.84736	-1.46864
COM	1592	COM_1592	6	2.09636	-2.11689
COM	1595	COM_1595	28	9.00703	0.441571
COM	1596	COM_1596	25	9.03265	0.451055
COM	1597	COM_1597	13	4.97838	-1.04991
COM	1598	COM_1598	7	3.04598	-1.76532
COM	1599	COM_1599	7	3.66655	-1.53558
COM	1601	COM_1601	11	2.90858	-1.81619
COM	1602	COM_1602	11	3.72258	-1.51483
COM	1603	COM_1603	15	4.91421	-1.07367
COM	1604	COM_1604	12	6.34298	-0.544713
COM	1607	COM_1607	8	4.18169	-1.34486
COM	1619	COM_1619	20	3.675	-1.53245
COM	1622	COM_1622	8	4.83175	-1.1042
COM	1624	COM_1624	8	2.04407	-2.13625
COM	1631	COM_1631	8	7.04508	-0.28478
COM	1633	COM_1633	8	5.61088	-0.81575
COM	1634	COM_1634	8	3.029	-1.77161
COM	1635	COM_1635	30	7.82	0.00210813
COM	1636	COM_1636	9	7.41791	-0.146752
COM	1637	COM_1637	9	5.3147	-0.925401
COM	1638	COM_1638	9	6.28532	-0.566057
COM	1640	COM_1640	5	2.39263	-2.0072
COM	1642	COM_1642	5	2.95624	-1.79855
COM	1643	COM_1643	5	5.09672	-1.0061
COM	1644	COM_1644	5	6.64772	-0.431891
COM	1645	COM_1645	5	2.43677	-1.99087
COM	1646	COM_1646	5	2.54623	-1.95034
COM	1647	COM_1647	5	1.89794	-2.19035
COM	1648	COM_1648	5	1.68665	-2.26857
COM	1649	COM_1649	5	4.66756	-1.16498
COM	1650	COM_1650	5	4.89041	-1.08248
COM	1651	COM_1651	5	5.64266	-0.803983
COM	1652	COM_1652	5	4.10518	-1.37319
COM	1653	COM_1653	5	3.1454	-1.72852
COM	1654	COM_1654	10	4.2846	-1.30676
COM	1657	COM_1657	5	2.9604	-1.79701
COM	1658	COM_1658	5	3.52716	-1.58718
COM	1659	COM_1659	5	2.88116	-1.82634
COM	1660	COM_1660	5	1.86011	-2.20436
COM	1661	COM_1661	5	3.86432	-1.46236
COM	1662	COM_1662	5	2.35104	-2.0226
COM	1663	COM_1663	5	3.36453	-1.64739
COM	1667	COM_1667	5	3.90868	-1.44593
COM	1672	COM_1672	5	3.07737	-1.7537
COM	1673	COM_1673	5	3.13593	-1.73202
COM	1675	COM_1675	5	3.00902	-1.77901
COM	1676	COM_1676	5	3.93557	-1.43598
COM	1678	COM_1678	5	5.01481	-1.03643
COM	1680	COM_1680	5	2.51074	-1.96348
COM	1681	COM_1681	43	10.8447	1.12192
COM	1682	COM_1682	11	2.40599	-2.00226
COM	1683	COM_1683	34	8.82698	0.374911
COM	1684	COM_1684	6	4.42096	-1.25628
COM	1685	COM_1685	6	3.25733	-1.68708
COM	1687	COM_1687	6	3.20646	-1.70591
COM	1688	COM_1688	12	6.04338	-0.655627
COM	1689	COM_1689	6	1.7899	-2.23035
COM	1690	COM_1690	13	5.43103	-0.882333
COM	1691	COM_1691	7	5.47664	-0.865448
COM	1692	COM_1692	7	6.1587	-0.612935
COM	1693	COM_1693	7	3.23944	-1.6937
COM	1694	COM_1694	7	4.18729	-1.34279
COM	1695	COM_1695	7	6.19988	-0.597691
COM	1697	COM_1697	7	4.69122	-1.15622
COM	1698	COM_1698	7	2.75979	-1.87128
COM	1700	COM_1700	7	4.82197	-1.10782
COM	1701	COM_1701	7	3.1732	-1.71822
COM	1703	COM_1703	7	3.78894	-1.49027
COM	1704	COM_1704	7	3.7855	-1.49154
COM	1705	COM_1705	7	4.61848	-1.18315
COM	1706	COM_1706	7	4.96059	-1.0565
COM	1707	COM_1707	7	3.37004	-1.64535
COM	1709	COM_1709	8	3.79008	-1.48984
COM	1710	COM_1710	9	3.77973	-1.49368
COM	1712	COM_1712	9	2.12213	-2.10735
COM	1713	COM_1713	10	3.60285	-1.55916
COM	1714	COM_1714	10	3.5462	-1.58013
COM	1716	COM_1716	40	11.4792	1.35681
COM	1717	COM_1717	15	6.11468	-0.629233
COM	1718	COM_1718	16	3.36243	-1.64817
COM	1719	COM_1719	35	9.89289	0.769531
COM	1720	COM_1720	13	4.27155	-1.31159
COM	1721	COM_1721	14	3.50651	-1.59483
COM	1724	COM_1724	6	2.69971	-1.89352
COM	1733	COM_1733	5	3.4415	-1.61889
COM	1736	COM_1736	8	4.62227	-1.18175
COM	1741	COM_1741	5	4.20287	-1.33702
COM	1745	COM_1745	7	5.64207	-0.8042
COM	1750	COM_1750	5	4.47932	-1.23467
COM	1751	COM_1751	6	2.86183	-1.8335
COM	1754	COM_1754	6	4.35902	-1.27921
COM	1755	COM_1755	6	5.61201	-0.815329
COM	1758	COM_1758	6	3.48698	-1.60206
COM	1759	COM_1759	6	3.15127	-1.72634
COM	1760	COM_1760	5	1.71445	-2.25828
COM	1762	COM_1762	9	5.78801	-0.750171
COM	1769	COM_1769	10	6.78914	-0.379536
COM	1775	COM_1775	6	2.923	-1.81085
COM	1777	COM_1777	6	3.35954	-1.64924
COM	1779	COM_1779	10	7.15526	-0.243991
COM	1781	COM_1781	13	3.81083	-1.48216
COM	1782	COM_1782	8	4.68323	-1.15918
COM	1784	COM_1784	20	8.18945	0.138888
COM	1788	COM_1788	8	3.04204	-1.76678
COM	1791	COM_1791	11	2.01304	-2.14774
COM	1797	COM_1797	10	6.33065	-0.549275
COM	1798	COM_1798	10	2.75296	-1.8738
COM	1799	COM_1799	5	3.44586	-1.61728
COM	1806	COM_1806	6	5.8284	-0.735219
COM	1810	COM_1810	8	4.15208	-1.35582
COM	1811	COM_1811	7	2.89831	-1.81999
COM	1814	COM_1814	7	3.99654	-1.41341
COM	1815	COM_1815	7	3.58579	-1.56547
COM	1816	COM_1816	11	2.33869	-2.02717
COM	1818	COM_1818	8	4.1768	-1.34667
COM	1819	COM_1819	6	2.68105	-1.90043
COM	1820	COM_1820	5	3.58994	-1.56394
COM	1821	COM_1821	11	4.96452	-1.05504
COM	1823	COM_1823	5	2.39965	-2.00461
COM	1824	COM_1824	7	2.5834	-1.93658
COM	1828	COM_1828	5	3.58549	-1.56558
COM	1838	COM_1838	11	5.45314	-0.874146
COM	1839	COM_1839	6	6.36441	-0.536776
COM	1840	COM_1840	5	2.46244	-1.98136
COM	1843	COM_1843	5	3.65135	-1.5412
COM	1844	COM_1844	5	2.45746	-1.9832
COM	1849	COM_1849	5	2.51721	-1.96108
COM	1856	COM_1856	5	5.33525	-0.917792
COM	1864	COM_1864	5	5.63528	-0.806716
COM	1865	COM_1865	5	3.10773	-1.74246
COM	1872	COM_1872	5	3.72618	-1.5135
COM	1873	COM_1873	5	3.50759	-1.59443
COM	1879	COM_1879	5	2.16254	-2.09239
COM	1944	COM_1944	12	5.48485	-0.862409
COM	1951	COM_1951	20	3.91309	-1.4443
COM	1952	COM_1952	8	3.2934	-1.67372
COM	1956	COM_1956	7	2.86027	-1.83408
COM	1958	COM_1958	5	3.15898	-1.72349
COM	1959	COM_1959	7	4.28004	-1.30845
COM	1960	COM_1960	6	3.76462	-1.49927
COM	1964	COM_1964	10	7.18523	-0.232894
COM	1969	COM_1969	26	6.11029	-0.630857
COM	1970	COM_1970	20	8.92121	0.4098
COM	1971	COM_1971	17	4.32452	-1.29198
COM	1972	COM_1972	15	7.60794	-0.0763992
COM	1973	COM_1973	24	8.26307	0.166144
COM	1974	COM_1974	11	5.29674	-0.932049
COM	1975	COM_1975	10	3.2207	-1.70064
COM	1976	COM_1976	10	4.67858	-1.1609
COM	1977	COM_1977	10	4.1945	-1.34012
COM	1979	COM_1979	10	3.24329	-1.69228
COM	1980	COM_1980	10	3.71479	-1.51772
COM	1981	COM_1981	9	3.81065	-1.48223
COM	1984	COM_1984	16	9.07025	0.464977
COM	1985	COM_1985	8	2.88146	-1.82623
COM	1988	COM_1988	8	7.57429	-0.0888582
COM	1989	COM_1989	8	6.36937	-0.534943
COM	1990	COM_1990	15	3.87808	-1.45726
COM	1992	COM_1992	15	6.05408	-0.651668
COM	1994	COM_1994	7	2.88159	-1.82618
COM	1996	COM_1996	7	4.46838	-1.23872
COM	1997	COM_1997	14	5.41169	-0.889493
COM	1998	COM_1998	7	3.39915	-1.63457
COM	1999	COM_1999	7	3.86338	-1.46271
COM	2001	COM_2001	14	5.33644	-0.917352
COM	2002	COM_2002	28	8.557	0.274962
COM	2003	COM_2003	40	7.78861	-0.00951194
COM	2004	COM_2004	40	12.6859	1.80357
COM	2007	COM_2007	6	5.75604	-0.762006
COM	2008	COM_2008	6	2.4329	-1.9923
COM	2010	COM_2010	6	4.61098	-1.18593
COM	2011	COM_2011	6	2.04412	-2.13623
COM	2012	COM_2012	6	2.67898	-1.90119
COM	2014	COM_2014	6	4.17499	-1.34734
COM	2015	COM_2015	6	2.9604	-1.79701
COM	2016	COM_2016	6	6.30678	-0.558114
COM	2017	COM_2017	6	3.6137	-1.55514
COM	2021	COM_2021	6	3.61514	-1.55461
COM	2022	COM_2022	6	2.13867	-2.10123
COM	2024	COM_2024	6	5.17479	-0.977198
COM	2026	COM_2026	6	5.57944	-0.827388
COM	2027	COM_2027	6	3.43762	-1.62033
COM	2028	COM_2028	17	4.11097	-1.37104
COM	2029	COM_2029	11	8.08331	0.0995917
COM	2030	COM_2030	11	3.55559	-1.57666
COM	2033	COM_2033	16	2.73488	-1.8805
COM	2034	COM_2034	16	2.62469	-1.92129
COM	2035	COM_2035	31	6.93215	-0.326591
COM	2037	COM_2037	15	6.05533	-0.651205
COM	2038	COM_2038	10	5.05185	-1.02271
COM	2039	COM_2039	5	3.53871	-1.5829
COM	2040	COM_2040	5	4.67327	-1.16287
COM	2042	COM_2042	5	3.37295	-1.64427
COM	2043	COM_2043	10	4.32907	-1.2903
COM	2044	COM_2044	5	2.63169	-1.9187
COM	2046	COM_2046	5	4.1974	-1.33905
COM	2047	COM_2047	5	2.76443	-1.86956
COM	2049	COM_2049	5	3.38823	-1.63861
COM	2050	COM_2050	5	4.34065	-1.28601
COM	2053	COM_2053	10	5.97808	-0.679804
COM	2055	COM_2055	5	1.94936	-2.17131
COM	2057	COM_2057	5	2.59304	-1.93301
COM	2058	COM_2058	10	3.52021	-1.58975
COM	2060	COM_2060	5	3.16691	-1.72055
COM	2061	COM_2061	5	3.12308	-1.73678
COM	2062	COM_2062	5	3.16888	-1.71982
COM	2064	COM_2064	5	3.183	-1.7146
COM	2066	COM_2066	5	5.45672	-0.872823
COM	2069	COM_2069	5	3.9642	-1.42538
COM	2070	COM_2070	5	2.65682	-1.9094
COM	2071	COM_2071	5	3.59207	-1.56315
COM	2072	COM_2072	5	4.86099	-1.09337
COM	2073	COM_2073	5	2.21023	-2.07473
COM	2074	COM_2074	5	3.27861	-1.6792
COM	2075	COM_2075	24	8.09028	0.102174
COM	2076	COM_2076	14	6.01589	-0.665805
COM	2077	COM_2077	9	3.24329	-1.69228
COM	2078	COM_2078	9	3.9229	-1.44067
COM	2079	COM_2079	9	6.68365	-0.41859
COM	2081	COM_2081	18	5.21363	-0.962817
COM	2082	COM_2082	9	2.18037	-2.08579
COM	2083	COM_2083	9	2.92046	-1.81179
COM	2084	COM_2084	9	3.49279	-1.5999
COM	2085	COM_2085	13	4.22283	-1.32963
COM	2086	COM_2086	13	6.31207	-0.556154
COM	2087	COM_2087	26	5.79742	-0.746688
COM	2088	COM_2088	8	3.95771	-1.42778
COM	2090	COM_2090	8	2.96347	-1.79587
COM	2091	COM_2091	12	2.53749	-1.95357
COM	2095	COM_2095	8	3.02452	-1.77327
COM	2109	COM_2109	8	4.54513	-1.21031
COM	2117	COM_2117	8	3.76233	-1.50012
COM	2118	COM_2118	12	5.70765	-0.779923
COM	2119	COM_2119	8	4.94571	-1.06201
COM	2121	COM_2121	20	3.82206	-1.478
COM	2122	COM_2122	12	2.94253	-1.80362
COM	2123	COM_2123	8	3.41948	-1.62705
COM	2131	COM_2131	8	3.1821	-1.71493
COM	2179	COM_2179	15	2.23035	-2.06728
COM	2181	COM_2181	7	5.71841	-0.775937
COM	2182	COM_2182	7	5.32119	-0.922997
COM	2183	COM_2183	7	2.78605	-1.86155
COM	2184	COM_2184	7	1.65654	-2.27972
COM	2186	COM_2186	7	5.08071	-1.01203
COM	2187	COM_2187	7	4.56304	-1.20368
COM	2188	COM_2188	7	4.04591	-1.39513
COM	2189	COM_2189	14	7.33879	-0.176044
COM	2190	COM_2190	7	4.95709	-1.0578
COM	2191	COM_2191	7	3.69264	-1.52592
COM	2194	COM_2194	7	5.74358	-0.766619
COM	2196	COM_2196	7	4.00128	-1.41165
COM	2198	COM_2198	7	2.8826	-1.82581
COM	2199	COM_2199	24	5.10633	-1.00254
COM	2200	COM_2200	10	3.08594	-1.75053
COM	2201	COM_2201	29	6.42301	-0.515084
COM	2202	COM_2202	9	5.14146	-0.989538
COM	2203	COM_2203	6	3.4897	-1.60105
COM	2207	COM_2207	6	4.24204	-1.32252
COM	2208	COM_2208	6	4.69775	-1.15381
COM	2211	COM_2211	15	7.72142	-0.0343872
COM	2212	COM_2212	9	3.68476	-1.52884
COM	2213	COM_2213	6	5.28956	-0.934708
COM	2214	COM_2214	6	2.56307	-1.94411
COM	2215	COM_2215	6	6.08487	-0.640267
COM	2219	COM_2219	9	6.9313	-0.326905
COM	2264	COM_2264	6	3.7088	-1.51994
COM	2267	COM_2267	9	3.86205	-1.4632
COM	2268	COM_2268	6	2.26008	-2.05628
COM	2269	COM_2269	18	8.45611	0.237608
COM	2273	COM_2273	9	3.25922	-1.68638
COM	2275	COM_2275	6	1.80489	-2.2248
COM	2276	COM_2276	6	3.59282	-1.56287
COM	2277	COM_2277	12	5.00573	-1.03978
COM	2278	COM_2278	6	3.53402	-1.58464
COM	2279	COM_2279	6	3.81137	-1.48196
COM	2284	COM_2284	9	4.95491	-1.0586
COM	2285	COM_2285	9	3.25733	-1.68708
COM	2287	COM_2287	6	1.89794	-2.19035
COM	2288	COM_2288	15	6.08577	-0.639935
COM	2289	COM_2289	6	3.03594	-1.76904
COM	2290	COM_2290	9	5.49156	-0.859921
COM	2292	COM_2292	6	4.15799	-1.35364
COM	2293	COM_2293	6	1.71559	-2.25786
COM	2317	COM_2317	6	2.3681	-2.01629
COM	2321	COM_2321	6	3.07612	-1.75417
COM	2423	COM_2423	17	3.64317	-1.54423
COM	2424	COM_2424	14	6.66582	-0.425188
COM	2425	COM_2425	11	4.84119	-1.1007
COM	2426	COM_2426	11	4.79163	-1.11905
COM	2427	COM_2427	11	5.34568	-0.913931
COM	2428	COM_2428	19	3.51805	-1.59056
COM	2429	COM_2429	8	5.98354	-0.677782
COM	2430	COM_2430	8	1.94936	-2.17131
COM	2431	COM_2431	8	2.26048	-2.05613
COM	2432	COM_2432	8	4.8383	-1.10177
COM	2434	COM_2434	8	4.28586	-1.3063
COM	2435	COM_2435	8	4.20852	-1.33493
COM	2436	COM_2436	8	4.87956	-1.0865
COM	2437	COM_2437	13	6.92964	-0.327518
COM	2438	COM_2438	13	6.39272	-0.526298
COM	2439	COM_2439	5	2.59899	-1.93081
COM	2440	COM_2440	5	4.47592	-1.23593
COM	2441	COM_2441	5	4.84024	-1.10106
COM	2442	COM_2442	5	4.17217	-1.34838
COM	2445	COM_2445	5	3.7826	-1.49261
COM	2447	COM_2447	5	3.21626	-1.70228
COM	2448	COM_2448	5	3.58214	-1.56682
COM	2449	COM_2449	5	3.07606	-1.75419
COM	2453	COM_2453	5	3.99026	-1.41573
COM	2454	COM_2454	5	3.76462	-1.49927
COM	2455	COM_2455	5	3.97297	-1.42213
COM	2456	COM_2456	5	2.75296	-1.8738
COM	2457	COM_2457	5	4.07813	-1.3832
COM	2459	COM_2459	5	4.65259	-1.17052
COM	2460	COM_2460	5	5.08117	-1.01186
COM	2461	COM_2461	10	2.17027	-2.08953
COM	2462	COM_2462	5	4.87042	-1.08988
COM	2463	COM_2463	5	4.39566	-1.26564
COM	2465	COM_2465	5	2.24452	-2.06204
COM	2466	COM_2466	5	3.02102	-1.77456
COM	2469	COM_2469	5	4.07346	-1.38493
COM	2470	COM_2470	5	3.85783	-1.46476
COM	2472	COM_2472	5	3.38158	-1.64108
COM	2473	COM_2473	5	1.97181	-2.163
COM	2475	COM_2475	5	4.77144	-1.12652
COM	2479	COM_2479	5	4.72634	-1.14322
COM	2480	COM_2480	5	2.24906	-2.06036
COM	2481	COM_2481	5	2.35104	-2.0226
COM	2482	COM_2482	5	2.83871	-1.84206
COM	2483	COM_2483	5	2.94973	-1.80096
COM	2484	COM_2484	5	2.57912	-1.93816
COM	2486	COM_2486	5	2.39153	-2.00761
COM	2490	COM_2490	17	5.71481	-0.777272
COM	2491	COM_2491	12	3.4909	-1.60061
COM	2492	COM_2492	7	1.70216	-2.26283
COM	2493	COM_2493	7	5.34557	-0.91397
COM	2494	COM_2494	7	4.97838	-1.04991
COM	2495	COM_2495	7	4.4594	-1.24205
COM	2497	COM_2497	14	3.46005	-1.61203
COM	2499	COM_2499	7	3.4415	-1.61889
COM	2500	COM_2500	7	6.20681	-0.595123
COM	2501	COM_2501	7	4.59913	-1.19032
COM	2502	COM_2502	7	4.87522	-1.0881
COM	2503	COM_2503	7	5.35973	-0.90873
COM	2504	COM_2504	7	2.81471	-1.85094
COM	2505	COM_2505	7	2.80435	-1.85478
COM	2506	COM_2506	30	5.5878	-0.824292
COM	2507	COM_2507	9	3.59013	-1.56387
COM	2508	COM_2508	9	5.82042	-0.738174
COM	2509	COM_2509	11	4.12609	-1.36545
COM	2510	COM_2510	11	3.44264	-1.61847
COM	2511	COM_2511	11	6.38971	-0.527409
COM	2512	COM_2512	21	7.3674	-0.165451
COM	2515	COM_2515	8	6.12058	-0.627048
COM	2519	COM_2519	6	7.01348	-0.29648
COM	2528	COM_2528	6	3.71186	-1.5188
COM	2534	COM_2534	6	4.16835	-1.3498
COM	2535	COM_2535	10	5.11611	-0.998923
COM	2540	COM_2540	6	2.86183	-1.8335
COM	2542	COM_2542	6	4.18889	-1.3422
COM	2544	COM_2544	6	3.34885	-1.6532
COM	2545	COM_2545	6	6.62105	-0.441764
COM	2554	COM_2554	10	6.52705	-0.476567
COM	2559	COM_2559	6	4.33302	-1.28884
COM	2560	COM_2560	6	3.97471	-1.42149
COM	2561	COM_2561	6	5.67631	-0.791526
COM	2563	COM_2563	6	2.62855	-1.91986
COM	2567	COM_2567	6	2.19102	-2.08184
COM	2574	COM_2574	6	3.88473	-1.4548
COM	2575	COM_2575	8	3.74416	-1.50684
COM	2576	COM_2576	8	2.59244	-1.93323
COM	2579	COM_2579	10	3.84909	-1.468
COM	2580	COM_2580	12	5.07643	-1.01361
COM	2581	COM_2581	8	2.39973	-2.00458
COM	2582	COM_2582	8	3.90651	-1.44674
COM	2583	COM_2583	6	3.0724	-1.75554
COM	2584	COM_2584	12	3.14604	-1.72828
COM	2585	COM_2585	12	3.63072	-1.54884
COM	2586	COM_2586	8	2.47427	-1.97698
COM	2587	COM_2587	8	3.22309	-1.69975
COM	2588	COM_2588	10	2.26048	-2.05613
COM	2589	COM_2589	16	3.0123	-1.77779
COM	2590	COM_2590	8	5.81277	-0.741004
COM	2591	COM_2591	22	9.62837	0.6716
COM	2592	COM_2592	10	4.48899	-1.23109
COM	2593	COM_2593	8	2.06009	-2.13032
COM	2594	COM_2594	12	2.04188	-2.13706
COM	2595	COM_2595	8	1.94886	-2.1715
COM	2596	COM_2596	8	4.91793	-1.07229
COM	2600	COM_2600	6	3.99034	-1.4157
COM	2601	COM_2601	10	2.59899	-1.93081
COM	2602	COM_2602	10	2.3527	-2.02199
COM	2613	COM_2613	8	2.54024	-1.95256
COM	2615	COM_2615	8	3.84844	-1.46824
COM	2616	COM_2616	10	5.2442	-0.951499
COM	2627	COM_2627	6	4.65677	-1.16898
COM	2629	COM_2629	12	3.89532	-1.45088
COM	2633	COM_2633	6	2.46946	-1.97876
COM	2636	COM_2636	8	5.27003	-0.941937
COM	2640	COM_2640	8	6.06465	-0.647754
COM	2657	COM_2657	6	5.43219	-0.881904
COM	2677	COM_2677	19	3.54566	-1.58033
COM	2678	COM_2678	15	5.54795	-0.839045
COM	2679	COM_2679	13	4.39776	-1.26487
COM	2680	COM_2680	11	4.1974	-1.33905
COM	2681	COM_2681	11	5.44145	-0.878475
COM	2682	COM_2682	9	4.94298	-1.06302
COM	2684	COM_2684	9	3.33286	-1.65912
COM	2685	COM_2685	9	3.84319	-1.47018
COM	2686	COM_2686	9	4.78747	-1.12059
COM	2688	COM_2688	9	3.04307	-1.7664
COM	2689	COM_2689	9	2.90769	-1.81652
COM	2690	COM_2690	9	2.00454	-2.15088
COM	2691	COM_2691	9	6.96355	-0.314965
COM	2692	COM_2692	9	4.61899	-1.18297
COM	2693	COM_2693	7	5.14357	-0.988755
COM	2694	COM_2694	7	6.47346	-0.496404
COM	2695	COM_2695	7	3.0674	-1.75739
COM	2697	COM_2697	7	4.10004	-1.37509
COM	2698	COM_2698	7	3.77216	-1.49648
COM	2699	COM_2699	7	2.79895	-1.85678
COM	2701	COM_2701	7	2.90508	-1.81749
COM	2702	COM_2702	7	2.90858	-1.81619
COM	2705	COM_2705	7	4.53045	-1.21574
COM	2706	COM_2706	7	2.62855	-1.91986
COM	2707	COM_2707	7	5.11516	-0.999275
COM	2708	COM_2708	7	1.96671	-2.16489
COM	2709	COM_2709	7	3.88578	-1.45441
COM	2710	COM_2710	7	5.53931	-0.842246
COM	2711	COM_2711	7	4.54617	-1.20993
COM	2713	COM_2713	7	4.36287	-1.27778
COM	2714	COM_2714	7	5.17073	-0.978701
COM	2715	COM_2715	7	2.43747	-1.9906
COM	2716	COM_2716	7	3.44106	-1.61906
COM	2717	COM_2717	7	3.99311	-1.41468
COM	2718	COM_2718	7	5.58983	-0.823543
COM	2721	COM_2721	5	4.60523	-1.18806
COM	2724	COM_2724	5	2.54024	-1.95256
COM	2725	COM_2725	5	4.99179	-1.04495
COM	2726	COM_2726	5	2.25011	-2.05997
COM	2729	COM_2729	5	3.99215	-1.41503
COM	2732	COM_2732	5	2.15601	-2.09481
COM	2734	COM_2734	5	2.74589	-1.87642
COM	2735	COM_2735	5	2.40599	-2.00226
COM	2736	COM_2736	5	3.68246	-1.52968
COM	2737	COM_2737	5	4.33138	-1.28944
COM	2738	COM_2738	5	4.35813	-1.27954
COM	2739	COM_2739	5	5.18734	-0.972552
COM	2741	COM_2741	5	4.64565	-1.17309
COM	2742	COM_2742	5	3.75996	-1.501
COM	2744	COM_2744	5	1.93387	-2.17705
COM	2745	COM_2745	5	3.67479	-1.53253
COM	2746	COM_2746	5	5.55581	-0.836136
COM	2748	COM_2748	5	5.36498	-0.906786
COM	2751	COM_2751	5	3.56939	-1.57155
COM	2752	COM_2752	5	3.72386	-1.51436
COM	2754	COM_2754	5	2.23935	-2.06395
COM	2756	COM_2756	5	3.60814	-1.5572
COM	2758	COM_2758	5	3.25996	-1.6861
COM	2759	COM_2759	5	2.47743	-1.97581
COM	2760	COM_2760	5	2.93197	-1.80753
COM	2762	COM_2762	5	1.68272	-2.27003
COM	2763	COM_2763	5	3.50679	-1.59472
COM	2764	COM_2764	5	3.04426	-1.76596
COM	2765	COM_2765	5	3.96333	-1.4257
COM	2766	COM_2766	5	3.65449	-1.54004
COM	2769	COM_2769	5	2.46319	-1.98108
COM	2770	COM_2770	5	2.57701	-1.93894
COM	2771	COM_2771	5	4.99179	-1.04495
COM	2773	COM_2773	5	2.05906	-2.1307
COM	2775	COM_2775	5	3.73201	-1.51134
COM	2776	COM_2776	5	3.20125	-1.70784
COM	2777	COM_2777	5	3.19681	-1.70948
COM	2778	COM_2778	5	3.50435	-1.59562
COM	2779	COM_2779	5	4.36866	-1.27564
COM	2781	COM_2781	5	3.40133	-1.63377
COM	2782	COM_2782	5	4.10065	-1.37487
COM	2783	COM_2783	5	2.14363	-2.09939
COM	2786	COM_2786	5	2.17373	-2.08825
COM	2787	COM_2787	5	2.91876	-1.81242
COM	2788	COM_2788	5	1.97197	-2.16294
COM	2791	COM_2791	5	3.97559	-1.42117
COM	2794	COM_2794	5	3.16807	-1.72012
COM	2796	COM_2796	5	4.47982	-1.23449
COR	1	COR_1	33	10.424	0.842017
COR	5	COR_5	7	8.1788	0.0281622
COR	6	COR_6	7	3.60814	-1.62861
COR	7	COR_7	7	2.1446	-2.15911
COR	8	COR_8	16	2.76705	-1.93349
COR	9	COR_9	12	6.43695	-0.603223
COR	12	COR_12	8	2.00488	-2.41106
COR	14	COR_14	10	2.47302	-2.21861
COR	15	COR_15	6	2.75688	-2.10191
COR	16	COR_16	6	2.96347	-2.01699
COR	18	COR_18	10	4.96094	-1.19582
COR	19	COR_19	15	5.51315	-0.968806
COR	23	COR_23	14	1.70793	-2.53314
COR	28	COR_28	8	3.13118	-1.94804
COR	29	COR_29	5	1.67686	-2.54591
COR	30	COR_30	5	1.66226	-2.55192
COR	31	COR_31	25	5.21094	-1.09304
COR	32	COR_32	9	1.99851	-2.41368
COR	35	COR_35	8	3.29518	-1.88062
COR	37	COR_37	12	3.78167	-1.68062
COR	38	COR_38	7	3.33286	-1.86513
COR	39	COR_39	7	7.22311	-0.265838
COR	40	COR_40	17	3.76403	-1.68787
COR	41	COR_41	10	3.69385	-1.71673
COR	44	COR_44	9	2.47026	-2.21974
COR	45	COR_45	9	5.65186	-0.91178
COR	46	COR_46	9	3.94069	-1.61525
COR	49	COR_49	7	3.20993	-1.91567
COR	53	COR_53	7	3.25441	-1.89738
COR	54	COR_54	8	6.07397	-0.738253
COR	55	COR_55	9	6.92437	-0.388652
COR	56	COR_56	48	8.33788	0.192446
COR	58	COR_58	13	7.25412	-0.253091
COR	59	COR_59	7	4.44404	-1.40832
COR	61	COR_61	15	5.03583	-1.16503
COR	62	COR_62	12	4.96094	-1.19582
COR	65	COR_65	5	2.95034	-2.02238
COR	68	COR_68	5	3.37713	-1.84693
COR	70	COR_70	7	4.44218	-1.40908
COR	71	COR_71	7	3.71186	-1.70932
COR	73	COR_73	5	6.57541	-0.532108
COR	75	COR_75	6	4.94373	-1.2029
COR	76	COR_76	14	6.37298	-0.615329
COR	77	COR_77	17	6.1374	-0.712176
COR	81	COR_81	40	4.35785	-1.44375
COR	84	COR_84	6	4.00128	-1.59034
COR	87	COR_87	11	3.95414	-1.60972
COR	89	COR_89	6	4.25816	-1.48473
COR	90	COR_90	5	4.8373	-1.24665
COR	101	COR_101	5	4.92074	-1.05682
COR	103	COR_103	31	8.78594	0.354396
COR	105	COR_105	33	8.80249	0.360438
COR	106	COR_106	13	5.32189	-0.910355
COR	108	COR_108	12	5.18266	-0.961191
COR	110	COR_110	12	6.20419	-0.588222
COR	111	COR_111	12	6.67668	-0.415712
COR	112	COR_112	11	5.45154	-0.86302
COR	113	COR_113	11	2.22196	-2.04217
COR	114	COR_114	10	3.71186	-1.49819
COR	115	COR_115	20	4.14742	-1.33916
COR	117	COR_117	9	6.66706	-0.419223
COR	118	COR_118	8	4.81768	-1.09445
COR	119	COR_119	8	4.94651	-1.04741
COR	121	COR_121	7	2.22196	-2.04217
COR	123	COR_123	7	4.45515	-1.22681
COR	124	COR_124	7	1.98995	-2.12688
COR	125	COR_125	7	4.93139	-1.05293
COR	126	COR_126	7	2.60449	-1.9025
COR	127	COR_127	6	1.67686	-2.24119
COR	128	COR_128	6	4.31363	-1.27848
COR	129	COR_129	6	2.15059	-2.06822
COR	130	COR_130	6	1.67686	-2.24119
COR	131	COR_131	6	3.80384	-1.46461
COR	133	COR_133	6	5.45513	-0.861708
COR	136	COR_136	5	2.26388	-2.02686
COR	138	COR_138	5	4.58924	-1.17785
COR	139	COR_139	5	2.05891	-2.1017
COR	140	COR_140	5	1.7485	-2.21503
COR	141	COR_141	5	4.68871	-1.14154
COR	146	COR_146	9	4.11132	-1.35235
COR	147	COR_147	18	4.28353	-1.28947
COR	148	COR_148	8	5.06321	-1.0048
COR	149	COR_149	8	3.07055	-1.73234
COR	150	COR_150	8	4.91103	-1.06036
COR	160	COR_160	8	6.25302	-0.570392
COR	164	COR_164	20	5.50099	-0.844964
COR	166	COR_166	8	3.80947	-1.46255
COR	167	COR_167	12	5.32234	-0.910194
COR	169	COR_169	8	2.28836	-2.01792
COR	171	COR_171	26	9.86655	0.748936
COR	172	COR_172	37	8.8825	0.389653
COR	174	COR_174	7	1.99851	-2.12375
COR	175	COR_175	7	5.24065	-0.940017
COR	176	COR_176	7	2.99647	-1.75939
COR	177	COR_177	7	3.60814	-1.53606
COR	179	COR_179	7	3.20993	-1.68145
COR	180	COR_180	7	3.96538	-1.40563
COR	181	COR_181	24	8.70653	0.325405
COR	182	COR_182	17	5.15048	-0.972939
COR	183	COR_183	10	6.38007	-0.524005
COR	184	COR_184	10	2.46037	-1.95512
COR	188	COR_188	13	2.22196	-2.04217
COR	190	COR_190	19	5.18628	-0.959868
COR	192	COR_192	6	3.90764	-1.42671
COR	193	COR_193	6	3.62899	-1.52845
COR	194	COR_194	9	5.16957	-0.965971
COR	195	COR_195	6	2.96051	-1.77252
COR	197	COR_197	18	5.74511	-0.755834
COR	198	COR_198	6	1.75503	-2.21265
COR	199	COR_199	6	4.67712	-1.14577
COR	200	COR_200	6	4.0067	-1.39054
COR	202	COR_202	6	1.67686	-2.24119
COR	207	COR_207	9	3.43303	-1.59999
COR	208	COR_208	6	3.79252	-1.46874
COR	210	COR_210	9	4.12708	-1.34659
COR	211	COR_211	9	3.23974	-1.67057
COR	213	COR_213	6	3.38363	-1.61803
COR	214	COR_214	6	5.04282	-1.01225
COR	217	COR_217	18	6.98423	-0.303424
COR	218	COR_218	9	1.8319	-2.18458
COR	224	COR_224	6	4.47845	-1.2183
COR	227	COR_227	6	2.74488	-1.85124
COR	228	COR_228	15	5.31031	-0.914586
COR	235	COR_235	6	1.7485	-2.21503
COR	238	COR_238	6	4.2846	-1.28908
COR	239	COR_239	9	1.96172	-2.13718
COR	251	COR_251	6	3.7765	-1.47459
COR	253	COR_253	6	2.02583	-2.11378
COR	260	COR_260	14	3.825	-1.45688
COR	261	COR_261	14	5.38359	-0.887828
COR	262	COR_262	14	3.94386	-1.41349
COR	264	COR_264	11	3.1194	-1.7145
COR	265	COR_265	11	4.92375	-1.05572
COR	266	COR_266	11	5.22315	-0.946408
COR	267	COR_267	8	5.03212	-1.01615
COR	268	COR_268	8	1.67686	-2.24119
COR	269	COR_269	34	7.10696	-0.258612
COR	270	COR_270	13	6.27436	-0.562601
COR	272	COR_272	28	8.79897	0.359155
COR	274	COR_274	5	1.96484	-2.13604
COR	275	COR_275	5	2.37193	-1.98741
COR	276	COR_276	5	5.97661	-0.671313
COR	278	COR_278	10	6.37619	-0.525424
COR	280	COR_280	5	2.02583	-2.11378
COR	281	COR_281	5	2.02583	-2.11378
COR	282	COR_282	5	3.60814	-1.53606
COR	283	COR_283	10	3.29877	-1.64901
COR	285	COR_285	5	4.59135	-1.17708
COR	286	COR_286	5	4.47105	-1.221
COR	287	COR_287	10	6.47222	-0.490363
COR	288	COR_288	5	3.44084	-1.59714
COR	289	COR_289	10	3.39153	-1.61515
COR	290	COR_290	5	3.57205	-1.54924
COR	292	COR_292	5	2.686	-1.87274
COR	293	COR_293	5	2.32782	-2.00352
COR	294	COR_294	5	3.64421	-1.52289
COR	295	COR_295	29	6.77579	-0.379526
COR	296	COR_296	38	8.8941	0.393888
COR	297	COR_297	26	5.94274	-0.683679
COR	298	COR_298	7	2.81843	-1.82439
COR	299	COR_299	7	2.2369	-2.03671
COR	300	COR_300	7	5.25479	-0.934855
COR	301	COR_301	7	6.98194	-0.304258
COR	302	COR_302	7	2.31221	-2.00922
COR	303	COR_303	7	1.96484	-2.13604
COR	304	COR_304	7	2.02583	-2.11378
COR	305	COR_305	7	2.02036	-2.11577
COR	306	COR_306	7	7.7101	-0.0383995
COR	307	COR_307	7	1.91256	-2.15513
COR	308	COR_308	7	3.90084	-1.42919
COR	309	COR_309	14	5.51174	-0.841042
COR	310	COR_310	7	4.95727	-1.04348
COR	311	COR_311	7	5.11475	-0.985987
COR	312	COR_312	7	5.64551	-0.792199
COR	313	COR_313	7	3.45771	-1.59098
COR	314	COR_314	7	2.46037	-1.95512
COR	315	COR_315	7	2.77832	-1.83904
COR	316	COR_316	7	2.5528	-1.92137
COR	317	COR_317	7	4.91407	-1.05925
COR	319	COR_319	9	1.93819	-2.14577
COR	320	COR_320	9	5.14818	-0.973778
COR	323	COR_323	20	5.40915	-0.878498
COR	324	COR_324	44	8.50008	0.250025
COR	326	COR_326	13	2.8281	-1.82086
COR	327	COR_327	15	5.26141	-0.932438
COR	328	COR_328	19	5.45462	-0.861897
COR	329	COR_329	19	4.94205	-1.04904
COR	330	COR_330	42	10.9857	1.15756
COR	334	COR_334	10	5.00862	-1.02473
COR	337	COR_337	10	5.24099	-0.939894
COR	338	COR_338	10	2.66503	-1.8804
COR	339	COR_339	6	4.41843	-1.24022
COR	342	COR_342	8	5.58075	-0.815845
COR	343	COR_343	32	11.3706	1.29809
COR	344	COR_344	8	5.63717	-0.795247
COR	345	COR_345	6	1.68207	-2.23929
COR	347	COR_347	14	8.47095	0.239392
COR	348	COR_348	6	2.57794	-1.9122
COR	350	COR_350	18	5.5697	-0.81988
COR	351	COR_351	26	5.9982	-0.663431
COR	353	COR_353	8	1.67686	-2.24119
COR	358	COR_358	14	5.14273	-0.975769
COR	359	COR_359	6	5.09857	-0.991892
COR	360	COR_360	6	2.60791	-1.90125
COR	361	COR_361	6	4.31315	-1.27866
COR	363	COR_363	16	6.95327	-0.314726
COR	364	COR_364	6	3.27754	-1.65676
COR	365	COR_365	8	2.67233	-1.87773
COR	366	COR_366	10	2.2369	-2.03671
COR	368	COR_368	8	3.66654	-1.51474
COR	370	COR_370	16	4.6992	-1.13771
COR	371	COR_371	12	6.52033	-0.472796
COR	372	COR_372	16	6.19619	-0.591144
COR	373	COR_373	32	6.79155	-0.373771
COR	374	COR_374	12	5.11606	-0.985508
COR	375	COR_375	8	2.95034	-1.77623
COR	377	COR_377	6	3.26754	-1.66042
COR	378	COR_378	6	3.30351	-1.64728
COR	379	COR_379	6	4.16937	-1.33115
COR	386	COR_386	8	3.3944	-1.6141
COR	388	COR_388	6	2.51721	-1.93437
COR	391	COR_391	6	4.58464	-1.17953
COR	392	COR_392	20	4.82631	-1.0913
COR	396	COR_396	6	5.41813	-0.875219
COR	398	COR_398	6	3.67934	-1.51006
COR	403	COR_403	6	3.37004	-1.62299
COR	404	COR_404	22	4.67582	-1.14624
COR	405	COR_405	24	9.16775	0.493798
COR	408	COR_408	32	9.14459	0.485343
COR	409	COR_409	12	4.88122	-1.07125
COR	410	COR_410	12	5.85785	-0.714673
COR	411	COR_411	16	3.26553	-1.66115
COR	412	COR_412	12	4.37963	-1.25438
COR	417	COR_417	8	5.56006	-0.8234
COR	424	COR_424	43	8.7222	0.331125
COR	425	COR_425	31	6.29787	-0.554018
COR	426	COR_426	27	8.78179	0.352881
COR	427	COR_427	27	4.22108	-1.31227
COR	428	COR_428	23	6.30729	-0.55058
COR	429	COR_429	21	5.6896	-0.776102
COR	430	COR_430	21	8.18428	0.134724
COR	431	COR_431	19	5.08732	-0.995999
COR	432	COR_432	19	6.80183	-0.370017
COR	433	COR_433	17	6.54607	-0.463397
COR	434	COR_434	17	7.16119	-0.238813
COR	435	COR_435	17	3.82439	-1.45711
COR	436	COR_436	15	1.96484	-2.13604
COR	437	COR_437	15	8.93476	0.408734
COR	438	COR_438	13	4.63953	-1.15949
COR	439	COR_439	13	7.43044	-0.140506
COR	440	COR_440	13	5.65633	-0.78825
COR	441	COR_441	13	6.78521	-0.376085
COR	442	COR_442	13	3.07357	-1.73124
COR	443	COR_443	13	4.77785	-1.10899
COR	444	COR_444	13	7.04763	-0.280275
COR	445	COR_445	13	4.28886	-1.28753
COR	446	COR_446	13	3.15898	-1.70005
COR	447	COR_447	11	6.12167	-0.618349
COR	448	COR_448	11	5.0921	-0.994255
COR	449	COR_449	11	5.68385	-0.778203
COR	450	COR_450	11	2.87288	-1.80451
COR	451	COR_451	11	3.71186	-1.49819
COR	452	COR_452	11	5.96901	-0.674089
COR	453	COR_453	11	5.65828	-0.787537
COR	454	COR_454	11	3.387	-1.6168
COR	455	COR_455	11	3.97675	-1.40148
COR	456	COR_456	11	8.85796	0.380692
COR	457	COR_457	11	1.75503	-2.21265
COR	458	COR_458	11	2.13949	-2.07228
COR	459	COR_459	9	4.20256	-1.31903
COR	460	COR_460	9	6.54003	-0.465605
COR	461	COR_461	9	3.9215	-1.42165
COR	462	COR_462	9	5.95009	-0.680994
COR	463	COR_463	9	5.29238	-0.92113
COR	464	COR_464	9	5.74769	-0.754893
COR	466	COR_466	9	3.94193	-1.41419
COR	468	COR_468	9	1.71091	-2.22875
COR	470	COR_470	9	3.17818	-1.69304
COR	471	COR_471	9	6.93967	-0.319691
COR	472	COR_472	9	5.99944	-0.662976
COR	473	COR_473	9	3.81352	-1.46107
COR	474	COR_474	7	2.09636	-2.08802
COR	475	COR_475	7	4.95646	-1.04378
COR	477	COR_477	7	4.88778	-1.06885
COR	478	COR_478	7	2.2369	-2.03671
COR	479	COR_479	7	2.29544	-2.01534
COR	480	COR_480	7	3.21013	-1.68138
COR	481	COR_481	7	2.56567	-1.91668
COR	483	COR_483	7	2.22196	-2.04217
COR	484	COR_484	7	1.67686	-2.24119
COR	485	COR_485	7	3.76194	-1.47991
COR	486	COR_486	7	6.41312	-0.511939
COR	487	COR_487	7	4.20896	-1.3167
COR	488	COR_488	7	4.28698	-1.28821
COR	489	COR_489	7	5.26812	-0.929988
COR	490	COR_490	7	3.05508	-1.73799
COR	491	COR_491	7	2.22196	-2.04217
COR	492	COR_492	7	2.57284	-1.91406
COR	493	COR_493	7	3.85401	-1.44629
COR	495	COR_495	7	4.31097	-1.27945
COR	496	COR_496	7	5.63068	-0.797616
COR	497	COR_497	7	4.08865	-1.36062
COR	498	COR_498	7	4.99398	-1.03008
COR	500	COR_500	7	4.98663	-1.03276
COR	501	COR_501	7	4.03858	-1.37891
COR	502	COR_502	5	4.1974	-1.32092
COR	503	COR_503	5	2.82533	-1.82187
COR	506	COR_506	5	3.1289	-1.71104
COR	507	COR_507	5	4.02407	-1.3842
COR	509	COR_509	5	3.72584	-1.49309
COR	510	COR_510	5	5.41012	-0.878143
COR	511	COR_511	5	4.5768	-1.18239
COR	512	COR_512	5	4.56955	-1.18504
COR	513	COR_513	5	4.00436	-1.3914
COR	515	COR_515	5	4.26033	-1.29794
COR	516	COR_516	5	4.56875	-1.18533
COR	518	COR_518	5	2.10238	-2.08582
COR	519	COR_519	5	2.75295	-1.8483
COR	520	COR_520	5	3.71186	-1.49819
COR	521	COR_521	5	3.47189	-1.58581
COR	523	COR_523	5	2.02583	-2.11378
COR	524	COR_524	5	2.98533	-1.76345
COR	525	COR_525	5	4.03531	-1.3801
COR	527	COR_527	5	3.52229	-1.56741
COR	528	COR_528	5	4.17247	-1.33002
COR	529	COR_529	5	3.45771	-1.59098
COR	530	COR_530	5	4.07813	-1.36446
COR	531	COR_531	5	2.19282	-2.05281
COR	532	COR_532	5	3.70726	-1.49987
COR	533	COR_533	5	2.75304	-1.84826
COR	534	COR_534	5	3.20993	-1.68145
COR	535	COR_535	5	5.57995	-0.816136
COR	537	COR_537	5	3.44084	-1.59714
COR	538	COR_538	5	4.52168	-1.20252
COR	539	COR_539	5	2.02583	-2.11378
COR	542	COR_542	5	5.63625	-0.795582
COR	543	COR_543	5	4.1974	-1.32092
COR	544	COR_544	5	4.56955	-1.18504
COR	546	COR_546	5	4.31307	-1.27868
COR	548	COR_548	5	4.05531	-1.3728
COR	549	COR_549	5	2.00454	-2.12155
COR	550	COR_550	5	3.01015	-1.75439
COR	551	COR_551	5	3.35245	-1.62942
COR	552	COR_552	5	3.64546	-1.52244
COR	553	COR_553	5	2.87979	-1.80199
COR	555	COR_555	5	3.81173	-1.46173
COR	557	COR_557	5	3.63386	-1.52667
COR	559	COR_559	5	3.02452	-1.74914
COR	560	COR_560	5	3.66835	-1.51408
COR	562	COR_562	5	2.5868	-1.90896
COR	563	COR_563	5	3.17684	-1.69353
COR	564	COR_564	5	1.94784	-2.14225
COR	568	COR_568	5	6.84445	-0.354458
FB2U	0	FB2U_0	9	5.50573	-0.971855
FB2U	1	FB2U_1	19	4.04948	-1.57052
FB2U	2	FB2U_2	11	5.87845	-0.818628
FB2U	3	FB2U_3	11	6.44952	-0.583861
FB2U	4	FB2U_4	7	6.20204	-0.685602
FB2U	5	FB2U_5	6	4.83493	-1.24762
FB2U	6	FB2U_6	46	10.9767	1.27726
FB2U	7	FB2U_7	19	10.3186	1.00672
FB2U	8	FB2U_8	11	5.27375	-1.06722
FB2U	9	FB2U_9	12	10.3654	1.02595
FB2U	10	FB2U_10	23	5.3991	-0.882166
FB2U	11	FB2U_11	8	4.02435	-1.3841
FB2U	12	FB2U_12	19	9.28078	0.535067
FB2U	13	FB2U_13	26	9.68825	0.683839
FB2U	14	FB2U_14	6	3.78098	-1.47296
FB2U	15	FB2U_15	5	5.77866	-0.743588
FB2U	16	FB2U_16	10	8.07731	0.0956702
FB2U	20	FB2U_20	10	4.73832	-1.12342
FB2U	22	FB2U_22	9	8.49831	0.249379
FB2U	23	FB2U_23	5	5.67984	-0.779665
FB2U	24	FB2U_24	12	4.83734	-1.08727
FB2U	26	FB2U_26	47	13.6891	2.14457
FB2U	27	FB2U_27	7	3.61512	-1.53351
FB2U	28	FB2U_28	7	6.15935	-0.604592
FB2U	29	FB2U_29	8	2.99647	-1.75939
FB2U	31	FB2U_31	9	5.56668	-0.82098
FB2U	32	FB2U_32	24	6.20023	-0.589668
FB2U	34	FB2U_34	7	3.71186	-1.49819
FB2U	36	FB2U_36	6	4.52676	-1.20067
FB2U	37	FB2U_37	7	4.10864	-1.35332
FB2U	38	FB2U_38	9	4.33784	-1.26964
FB2U	39	FB2U_39	11	7.67498	-0.0512226
FB2U	40	FB2U_40	7	4.05595	-1.37256
FB2U	41	FB2U_41	9	6.15796	-0.605101
FB2U	43	FB2U_43	10	6.90718	-0.331555
FB2U	44	FB2U_44	37	8.07359	0.0943107
FB2U	45	FB2U_45	7	4.72608	-1.12789
FB2U	46	FB2U_46	13	7.53196	-0.103441
FB2U	47	FB2U_47	5	5.12326	-0.982879
FB2U	48	FB2U_48	25	5.78628	-0.740805
FB2U	49	FB2U_49	9	3.93041	-1.4184
FB2U	50	FB2U_50	8	3.25826	-1.66381
FB2U	51	FB2U_51	8	4.57685	-1.18238
FB2U	52	FB2U_52	8	1.7485	-2.21503
FB2U	54	FB2U_54	14	4.07512	-1.36556
FB2U	56	FB2U_56	7	2.49552	-1.94229
FB2U	57	FB2U_57	7	4.26999	-1.29441
FB2U	58	FB2U_58	13	4.91461	-1.05906
FB2U	60	FB2U_60	9	7.94912	0.0488656
FB2U	62	FB2U_62	6	3.2339	-1.6727
FB2U	65	FB2U_65	43	9.72945	0.698879
FB2U	66	FB2U_66	16	8.93949	0.41046
FB2U	67	FB2U_67	5	3.8019	-1.46532
FB2U	68	FB2U_68	5	2.00454	-2.12155
FB2U	69	FB2U_69	5	6.01838	-0.656062
FB2U	73	FB2U_73	6	4.37313	-1.25676
FB2U	74	FB2U_74	12	5.10856	-0.988244
FB2U	78	FB2U_78	6	2.69971	-1.86774
FB2U	85	FB2U_85	7	5.63239	-0.796991
FB2U	86	FB2U_86	7	4.19347	-1.32235
FB2U	87	FB2U_87	7	3.71186	-1.49819
FB2U	88	FB2U_88	7	4.56506	-1.18668
FB2U	89	FB2U_89	7	3.72663	-1.4928
FB2U	90	FB2U_90	5	4.74664	-1.12038
FB2U	91	FB2U_91	5	3.8746	-1.43877
FB2U	92	FB2U_92	5	2.13949	-2.07228
FB2U	93	FB2U_93	5	2.47086	-1.95129
FB2U	94	FB2U_94	5	5.04281	-1.01225
FB2U	95	FB2U_95	5	2.15598	-2.06626
FB2U	96	FB2U_96	5	4.14161	-1.34128
FBU	2	FBU_2	9	3.94069	-1.50807
FBU	3	FBU_3	5	7.21263	-0.322056
FBU	4	FBU_4	8	5.42596	-0.969686
FBU	5	FBU_5	15	4.48761	-1.30982
FBU	8	FBU_8	26	7.31213	-0.285988
FBU	10	FBU_10	12	5.27261	-1.06769
FBU	11	FBU_11	9	2.03365	-2.39924
FBU	13	FBU_13	5	2.02583	-2.40245
FBU	15	FBU_15	6	4.17424	-1.51923
FBU	17	FBU_17	10	3.91878	-1.62426
FBU	23	FBU_23	6	5.25949	-1.07308
FBU	25	FBU_25	8	6.83725	-0.424463
FBU	27	FBU_27	34	7.59731	-0.112002
FBU	28	FBU_28	7	3.71186	-1.70932
FBU	29	FBU_29	7	3.99036	-1.59483
FBU	30	FBU_30	14	5.79835	-0.85156
FBU	31	FBU_31	11	4.66608	-1.31704
FBU	35	FBU_35	8	5.09654	-1.14007
FBU	36	FBU_36	22	6.65171	-0.500741
FBU	38	FBU_38	11	2.98224	-2.00927
FBU	39	FBU_39	11	7.84417	-0.0105174
FBU	41	FBU_41	9	4.2971	-1.46873
FBU	44	FBU_44	7	2.99979	-2.00205
FBU	45	FBU_45	7	3.50881	-1.7928
FBU	47	FBU_47	5	4.02529	-1.58047
FBU	49	FBU_49	5	5.32433	-1.04643
FBU	50	FBU_50	5	3.44106	-1.82065
FBU	51	FBU_51	5	3.95231	-1.61047
FBU	54	FBU_54	5	2.83532	-2.06967
FBU	55	FBU_55	5	3.95231	-1.61047
FBU	56	FBU_56	5	5.67866	-0.900763
FBU	59	FBU_59	5	3.98248	-1.59807
ALL	3	ALL_3	19	5.87763	-0.805967
ALL	4	ALL_4	18	7.05788	-0.378148
ALL	6	ALL_6	34	8.17763	0.027737
ALL	11	ALL_11	44	8.68542	0.335321
ALL	14	ALL_14	24	2.64252	-2.14893
ALL	15	ALL_15	35	6.20703	-0.68355
ALL	16	ALL_16	27	6.88565	-0.404567
ALL	17	ALL_17	31	7.09998	-0.316456
ALL	18	ALL_18	42	10.5705	1.11028
ALL	20	ALL_20	40	11.7216	1.5835
ALL	21	ALL_21	27	4.28472	-1.47382
ALL	22	ALL_22	28	4.91663	-1.21404
ALL	23	ALL_23	42	3.94855	-1.61202
ALL	24	ALL_24	26	6.17361	-0.697287
ALL	25	ALL_25	25	8.8986	0.422959
ALL	26	ALL_26	28	7.46437	-0.166655
ALL	27	ALL_27	17	5.10425	-1.1369
ALL	29	ALL_29	26	5.53633	-0.959277
ALL	30	ALL_30	25	9.19186	0.543519
ALL	31	ALL_31	9	3.4415	-1.82046
ALL	32	ALL_32	20	5.54719	-0.954813
ALL	33	ALL_33	17	4.69864	-1.30365
ALL	34	ALL_34	24	6.46943	-0.575675
ALL	35	ALL_35	20	4.45671	-1.40311
ALL	37	ALL_37	8	3.40345	-1.83611
ALL	38	ALL_38	23	3.31736	-1.8715
ALL	39	ALL_39	26	6.89003	-0.402768
ALL	40	ALL_40	23	4.31533	-1.46123
ALL	41	ALL_41	23	1.72276	-2.52704
ALL	43	ALL_43	22	4.69668	-1.30446
ALL	44	ALL_44	24	5.52854	-0.96248
ALL	45	ALL_45	14	4.4155	-1.42005
ALL	46	ALL_46	16	9.93417	0.848686
ALL	47	ALL_47	22	5.28926	-1.06085
ALL	48	ALL_48	33	4.70931	-1.29926
ALL	50	ALL_50	23	7.09581	-0.318171
ALL	51	ALL_51	20	7.17378	-0.286118
ALL	52	ALL_52	22	7.05388	-0.33541
ALL	54	ALL_54	22	5.61972	-0.924994
ALL	55	ALL_55	22	6.46024	-0.579455
ALL	56	ALL_56	49	9.19352	0.544201
ALL	59	ALL_59	19	3.40345	-1.83611
ALL	61	ALL_61	48	10.3807	1.03226
ALL	62	ALL_62	20	2.93197	-2.02994
ALL	64	ALL_64	24	4.86407	-1.23564
ALL	65	ALL_65	29	8.05365	0.0755989
ALL	66	ALL_66	21	7.53165	-0.138997
ALL	67	ALL_67	19	6.34211	-0.628017
ALL	68	ALL_68	19	3.84919	-1.65286
ALL	70	ALL_70	24	5.18755	-1.10266
ALL	71	ALL_71	20	5.57474	-0.943484
ALL	73	ALL_73	19	3.99749	-1.5919
ALL	74	ALL_74	19	3.85013	-1.65248
ALL	76	ALL_76	20	4.05034	-1.57017
ALL	77	ALL_77	16	3.81352	-1.66753
ALL	79	ALL_79	18	5.53233	-0.96092
ALL	81	ALL_81	20	5.17988	-1.10581
ALL	82	ALL_82	19	5.24987	-1.07704
ALL	83	ALL_83	13	4.34628	-1.44851
ALL	84	ALL_84	19	7.63807	-0.0952453
ALL	85	ALL_85	18	5.55192	-0.952866
ALL	86	ALL_86	18	6.87717	-0.408054
ALL	87	ALL_87	8	4.02722	-1.57967
ALL	88	ALL_88	13	3.86388	-1.64682
ALL	89	ALL_89	19	9.94743	0.854135
ALL	90	ALL_90	18	2.79735	-2.08528
ALL	91	ALL_91	7	3.66835	-1.72721
ALL	92	ALL_92	29	7.74094	-0.0529575
ALL	93	ALL_93	17	7.69444	-0.0720738
ALL	94	ALL_94	19	4.9383	-1.20513
ALL	95	ALL_95	27	2.76443	-2.09881
ALL	96	ALL_96	16	4.93435	-1.20675
ALL	97	ALL_97	22	5.03226	-1.1665
ALL	99	ALL_99	17	4.46261	-1.40068
ALL	100	ALL_100	17	3.66655	-1.51473
ALL	101	ALL_101	22	7.52017	-0.107747
ALL	102	ALL_102	23	5.08347	-0.997406
ALL	103	ALL_103	14	6.65914	-0.422117
ALL	105	ALL_105	34	5.61005	-0.805148
ALL	106	ALL_106	19	3.3154	-1.64294
ALL	107	ALL_107	12	2.79084	-1.83446
ALL	108	ALL_108	8	5.97574	-0.671632
ALL	109	ALL_109	14	6.23847	-0.575707
ALL	110	ALL_110	8	4.41178	-1.24265
ALL	111	ALL_111	26	3.75906	-1.48096
ALL	112	ALL_112	32	8.43393	0.225874
ALL	113	ALL_113	16	5.62947	-0.798056
ALL	114	ALL_114	17	6.33042	-0.542135
ALL	115	ALL_115	18	1.98912	-2.12718
ALL	116	ALL_116	17	4.065	-1.36926
ALL	117	ALL_117	34	7.22824	-0.214333
ALL	120	ALL_120	12	6.06438	-0.639266
ALL	122	ALL_122	19	1.75804	-2.21155
ALL	123	ALL_123	12	5.22604	-0.945353
ALL	127	ALL_127	17	2.59305	-1.90668
ALL	128	ALL_128	19	5.00999	-1.02424
ALL	129	ALL_129	21	5.87763	-0.707453
ALL	130	ALL_130	9	4.45036	-1.22856
ALL	131	ALL_131	15	4.45276	-1.22768
ALL	132	ALL_132	16	5.13242	-0.979533
ALL	133	ALL_133	20	7.05788	-0.276532
[truncated: 2,232 more rows]

## Sheet: Activity_SKOV3
module_type	module_no	full_name	module_length	z_score	subnet_score
COM	3	COM_3	19	2.6347	-1.73975
COM	4	COM_4	18	2.26073	-1.91484
COM	6	COM_6	34	8.21191	0.871372
COM	8	COM_8	16	2.22279	-1.9326
COM	11	COM_11	32	1.77962	-2.33117
COM	14	COM_14	22	2.61224	-1.90458
COM	16	COM_16	35	6.45288	0.0631378
COM	17	COM_17	31	4.90697	-0.728896
COM	18	COM_18	42	3.53586	-1.43137
COM	19	COM_19	27	4.74074	-0.81406
COM	20	COM_20	36	10.8564	2.31926
COM	21	COM_21	28	3.67854	-1.35827
COM	22	COM_22	42	4.19317	-1.0946
COM	23	COM_23	26	6.85534	0.269338
COM	24	COM_24	22	6.15571	-0.0891129
COM	26	COM_26	17	1.9429	-2.24751
COM	28	COM_28	27	5.65348	-0.346424
COM	29	COM_29	24	1.78173	-2.33008
COM	30	COM_30	26	5.4668	-0.442069
COM	31	COM_31	25	7.70111	0.702659
COM	33	COM_33	21	4.2237	-1.07896
COM	34	COM_34	20	4.56872	-0.902195
COM	35	COM_35	42	6.87659	0.280224
COM	36	COM_36	17	4.38472	-0.996462
COM	37	COM_37	20	2.18443	-2.12376
COM	38	COM_38	29	6.47377	0.0738428
COM	39	COM_39	32	2.04114	-2.19718
COM	40	COM_40	32	2.78698	-1.81505
COM	41	COM_41	36	2.51279	-1.95553
COM	42	COM_42	23	5.43351	-0.459123
COM	43	COM_43	28	5.16606	-0.596151
COM	44	COM_44	27	9.76162	1.75834
COM	46	COM_46	15	3.85518	-1.26777
COM	47	COM_47	16	3.3908	-1.50569
COM	48	COM_48	22	4.74174	-0.81355
COM	49	COM_49	24	3.84833	-1.27128
COM	50	COM_50	14	3.30779	-1.54822
COM	51	COM_51	44	4.67726	-0.846583
COM	52	COM_52	22	6.37342	0.022428
COM	53	COM_53	24	3.31412	-1.54498
COM	54	COM_54	20	6.18375	-0.0747479
COM	55	COM_55	19	4.83648	-0.765007
COM	56	COM_56	19	5.02828	-0.66674
COM	58	COM_58	19	2.96294	-1.7249
COM	59	COM_59	36	4.49708	-0.938899
COM	60	COM_60	26	5.1618	-0.598333
COM	61	COM_61	20	5.17307	-0.592562
COM	62	COM_62	30	4.06696	-1.15926
COM	65	COM_65	48	4.0768	-1.15422
COM	66	COM_66	22	5.00376	-0.679306
COM	68	COM_68	20	4.18781	-1.09735
COM	70	COM_70	18	3.49688	-1.45134
COM	72	COM_72	20	3.60822	-1.3943
COM	74	COM_74	36	4.46629	-0.954673
COM	75	COM_75	7	2.48618	-1.96916
COM	76	COM_76	19	2.53954	-1.94182
COM	77	COM_77	19	2.61243	-1.90448
COM	78	COM_78	19	4.60754	-0.882303
COM	79	COM_79	20	2.78652	-1.81529
COM	80	COM_80	19	3.90958	-1.2399
COM	81	COM_81	19	2.71159	-1.85368
COM	82	COM_82	19	3.35961	-1.52167
COM	83	COM_83	29	4.34738	-1.01559
COM	84	COM_84	18	3.58975	-1.40376
COM	85	COM_85	22	1.85496	-2.29256
COM	86	COM_86	19	1.74894	-2.34688
COM	87	COM_87	19	4.48968	-0.94269
COM	88	COM_88	13	1.96185	-2.2378
COM	89	COM_89	37	7.03889	0.363379
COM	90	COM_90	18	2.77094	-1.82327
COM	92	COM_92	18	5.40766	-0.472369
COM	94	COM_94	20	5.79926	-0.271735
COM	95	COM_95	18	2.55536	-1.93372
COM	96	COM_96	18	5.53224	-0.408542
COM	97	COM_97	18	4.88226	-0.741553
COM	99	COM_99	32	5.24187	-0.557308
COM	100	COM_100	23	5.39745	-0.479397
COM	101	COM_101	14	3.9642	-1.11631
COM	103	COM_103	20	6.43785	-0.0170596
COM	105	COM_105	17	4.31016	-0.962573
COM	106	COM_106	22	4.10931	-1.05183
COM	108	COM_108	17	2.27968	-1.86488
COM	109	COM_109	17	4.8155	-0.738006
COM	110	COM_110	42	4.7889	-0.749828
COM	111	COM_111	14	3.70281	-1.23247
COM	112	COM_112	46	8.38515	0.848287
COM	113	COM_113	35	12.8719	2.84211
COM	114	COM_114	20	5.55339	-0.410099
COM	115	COM_115	17	1.70243	-2.1214
COM	116	COM_116	13	3.86424	-1.16073
COM	117	COM_117	11	2.86656	-1.60409
COM	118	COM_118	15	4.13534	-1.04026
COM	120	COM_120	8	3.06838	-1.5144
COM	124	COM_124	15	5.11068	-0.606833
COM	126	COM_126	15	4.83099	-0.731122
COM	127	COM_127	8	2.15242	-1.92144
COM	128	COM_128	18	3.38095	-1.3755
COM	129	COM_129	38	7.29175	0.362398
COM	132	COM_132	16	3.44884	-1.34533
COM	133	COM_133	16	4.31748	-0.959317
COM	134	COM_134	33	5.29722	-0.523936
COM	135	COM_135	18	4.47448	-0.88955
COM	136	COM_136	15	3.60373	-1.2765
COM	137	COM_137	21	2.6347	-1.70712
COM	138	COM_138	16	2.37645	-1.82188
COM	140	COM_140	15	6.67478	0.0882261
COM	141	COM_141	20	4.37137	-0.935372
COM	142	COM_142	7	2.92492	-1.57815
COM	145	COM_145	9	2.96066	-1.56227
COM	146	COM_146	20	2.26073	-1.87331
COM	148	COM_148	15	2.79044	-1.63791
COM	149	COM_149	16	6.7952	0.14174
COM	150	COM_150	14	3.7893	-1.19403
COM	151	COM_151	9	3.76771	-1.20363
COM	152	COM_152	22	4.9928	-0.659217
COM	153	COM_153	16	5.04623	-0.635475
COM	155	COM_155	17	3.11381	-1.49421
COM	156	COM_156	26	4.88918	-0.705266
COM	157	COM_157	13	3.44453	-1.34725
COM	158	COM_158	16	3.48784	-1.328
COM	159	COM_159	36	5.39257	-0.481567
COM	160	COM_160	13	2.65499	-1.6981
COM	161	COM_161	42	10.8575	1.94696
COM	163	COM_163	16	2.91061	-1.58451
COM	165	COM_165	12	5.89153	-0.259837
COM	166	COM_166	18	3.85298	-1.16574
COM	167	COM_167	13	3.59264	-1.28143
COM	168	COM_168	15	3.66035	-1.25134
COM	169	COM_169	13	5.01755	-0.648219
COM	170	COM_170	10	2.40401	-1.80964
COM	171	COM_171	10	2.82822	-1.62112
COM	172	COM_172	11	3.63883	-1.2609
COM	174	COM_174	14	5.86432	-0.271929
COM	175	COM_175	13	5.57086	-0.402338
COM	177	COM_177	14	2.18349	-1.90763
COM	180	COM_180	22	2.80903	-1.62965
COM	181	COM_181	43	8.43906	0.872245
COM	182	COM_182	15	2.39032	-1.81572
COM	183	COM_183	15	3.48784	-1.328
COM	185	COM_185	11	3.54136	-1.30422
COM	186	COM_186	12	5.8968	-0.257494
COM	187	COM_187	6	2.92617	-1.5776
COM	188	COM_188	13	2.76537	-1.64905
COM	190	COM_190	20	5.43269	-0.463738
COM	191	COM_191	16	2.27968	-1.86488
COM	193	COM_193	14	3.81752	-1.18149
COM	195	COM_195	17	2.34733	-1.83482
COM	196	COM_196	25	4.86348	-0.716685
COM	197	COM_197	14	3.47697	-1.33283
COM	198	COM_198	16	2.80861	-1.62984
COM	200	COM_200	16	3.72294	-1.22353
COM	203	COM_203	29	3.03978	-1.52711
COM	204	COM_204	13	4.47343	-0.890019
COM	205	COM_205	10	2.55779	-1.7413
COM	206	COM_206	11	4.00681	-1.09738
COM	207	COM_207	12	2.32185	-1.84615
COM	209	COM_209	10	1.90105	-2.03314
COM	210	COM_210	11	5.89445	-0.258537
COM	212	COM_212	10	2.75345	-1.65435
COM	215	COM_215	14	4.02032	-1.09137
COM	216	COM_216	11	3.31562	-1.40453
COM	218	COM_218	5	1.9387	-2.01641
COM	219	COM_219	45	4.44931	-0.900737
COM	220	COM_220	12	5.25203	-0.54402
COM	221	COM_221	12	2.23575	-1.88441
COM	222	COM_222	14	4.31423	-0.960763
COM	224	COM_224	13	4.94893	-0.678713
COM	225	COM_225	15	2.68127	-1.68643
COM	226	COM_226	12	3.65592	-1.2533
COM	229	COM_229	34	6.75085	0.122031
COM	230	COM_230	11	3.80261	-1.18812
COM	231	COM_231	19	3.91393	-1.13865
COM	233	COM_233	8	2.39149	-1.8152
COM	235	COM_235	8	3.39529	-1.36913
COM	236	COM_236	12	3.52684	-1.31067
COM	237	COM_237	12	5.87953	-0.265169
COM	238	COM_238	12	2.09502	-1.94695
COM	239	COM_239	12	2.5889	-1.72747
COM	240	COM_240	9	2.92492	-1.57815
COM	241	COM_241	12	2.62097	-1.71322
COM	242	COM_242	14	3.54927	-1.3007
COM	243	COM_243	11	4.87908	-0.709754
COM	244	COM_244	11	5.34075	-0.504593
COM	245	COM_245	13	1.98644	-1.9952
COM	246	COM_246	8	2.6349	-1.70703
COM	248	COM_248	10	2.33572	-1.83998
COM	249	COM_249	10	2.5464	-1.74636
COM	250	COM_250	31	6.83942	0.161388
COM	251	COM_251	13	3.9729	-1.11244
COM	252	COM_252	22	2.02942	-1.9761
COM	253	COM_253	21	3.1968	-1.45733
COM	254	COM_254	18	3.56168	-1.29519
COM	255	COM_255	6	2.49484	-1.76927
COM	256	COM_256	12	8.6564	0.968829
COM	257	COM_257	9	2.02725	-1.97706
COM	258	COM_258	19	6.54186	0.0291618
COM	259	COM_259	15	2.00914	-1.98511
COM	260	COM_260	13	2.70104	-1.67764
COM	261	COM_261	16	3.47546	-1.3335
COM	262	COM_262	10	2.82446	-1.62279
COM	263	COM_263	5	3.72529	-1.22248
COM	267	COM_267	11	4.33418	-0.951896
COM	269	COM_269	8	2.99706	-1.54609
COM	271	COM_271	21	4.40563	-0.920145
COM	272	COM_272	15	5.17408	-0.578658
COM	273	COM_273	7	3.06824	-1.51446
COM	274	COM_274	10	3.2431	-1.43676
COM	275	COM_275	6	3.85697	-1.16396
COM	276	COM_276	20	2.47175	-1.77953
COM	277	COM_277	11	3.12209	-1.49053
COM	278	COM_278	11	4.55167	-0.855249
COM	283	COM_283	22	5.85175	-0.277513
COM	284	COM_284	12	4.71835	-0.781178
COM	285	COM_285	10	2.49683	-1.76839
COM	286	COM_286	9	2.8899	-1.59371
COM	290	COM_290	13	1.74257	-2.10357
COM	291	COM_291	11	4.78679	-0.750765
COM	292	COM_292	8	4.53778	-0.861423
COM	293	COM_293	13	4.81616	-0.737715
COM	294	COM_294	9	2.81632	-1.62641
COM	295	COM_295	24	4.91877	-0.692115
COM	297	COM_297	10	3.46902	-1.33636
COM	299	COM_299	12	2.43863	-1.79425
COM	300	COM_300	29	2.92823	-1.57668
COM	301	COM_301	12	2.85484	-1.60929
COM	302	COM_302	10	3.97167	-1.11299
COM	303	COM_303	29	7.38295	0.402928
COM	304	COM_304	10	3.61734	-1.27045
COM	306	COM_306	25	3.14949	-1.47836
COM	307	COM_307	10	4.2957	-0.968997
COM	310	COM_310	13	2.94793	-1.56793
COM	313	COM_313	13	3.70267	-1.23253
COM	314	COM_314	13	2.99285	-1.54796
COM	316	COM_316	9	1.90489	-2.03144
COM	317	COM_317	11	3.30341	-1.40996
COM	318	COM_318	17	5.28306	-0.530231
COM	319	COM_319	9	2.74927	-1.65621
COM	320	COM_320	9	2.74523	-1.658
COM	321	COM_321	24	5.41315	-0.472421
COM	322	COM_322	13	6.44277	-0.0148731
COM	323	COM_323	13	3.70238	-1.23266
COM	324	COM_324	5	4.14274	-1.03697
COM	325	COM_325	8	4.05287	-1.07691
COM	326	COM_326	8	3.24933	-1.43399
COM	327	COM_327	11	3.02535	-1.53352
COM	329	COM_329	12	3.05864	-1.51873
COM	332	COM_332	17	4.55005	-0.855967
COM	334	COM_334	10	1.95833	-2.00769
COM	335	COM_335	16	2.42006	-1.8025
COM	338	COM_338	12	3.74234	-1.2149
COM	339	COM_339	12	5.88358	-0.263371
COM	340	COM_340	10	3.50466	-1.32052
COM	342	COM_342	17	6.10842	-0.163452
COM	343	COM_343	7	2.78402	-1.64077
COM	345	COM_345	15	1.80501	-2.07582
COM	346	COM_346	11	3.98916	-1.10522
COM	347	COM_347	11	2.65337	-1.69882
COM	348	COM_348	14	5.34112	-0.504431
COM	349	COM_349	17	5.40347	-0.476724
COM	351	COM_351	10	2.01055	-1.98448
COM	352	COM_352	10	3.8448	-1.16937
COM	353	COM_353	10	4.47712	-0.888377
COM	354	COM_354	9	3.58946	-1.28284
COM	355	COM_355	9	4.6472	-0.812798
COM	356	COM_356	8	3.14824	-1.47891
COM	357	COM_357	21	6.35868	-0.0522439
COM	358	COM_358	9	2.94488	-1.56928
COM	359	COM_359	10	4.89596	-0.702251
COM	360	COM_360	5	2.27039	-1.86901
COM	361	COM_361	10	5.82628	-0.288833
COM	362	COM_362	7	2.98939	-1.5495
COM	364	COM_364	14	2.57289	-1.73459
COM	366	COM_366	12	4.39133	-0.926504
COM	367	COM_367	7	3.3324	-1.39708
COM	370	COM_370	10	2.86539	-1.6046
COM	371	COM_371	10	2.56659	-1.73739
COM	372	COM_372	13	2.6736	-1.68983
COM	374	COM_374	11	4.60289	-0.832488
COM	375	COM_375	10	2.45382	-1.7875
COM	378	COM_378	7	4.01658	-1.09303
COM	379	COM_379	7	2.72666	-1.66626
COM	382	COM_382	11	2.80656	-1.63075
COM	383	COM_383	9	2.4203	-1.80239
COM	384	COM_384	13	5.00497	-0.653808
COM	385	COM_385	8	4.3749	-0.933805
COM	386	COM_386	6	3.54144	-1.30418
COM	388	COM_388	9	3.66706	-1.24835
COM	390	COM_390	5	2.68438	-1.68504
COM	391	COM_391	10	2.81997	-1.62479
COM	392	COM_392	9	3.23701	-1.43946
COM	393	COM_393	9	2.20725	-1.89707
COM	394	COM_394	13	2.32201	-1.84607
COM	395	COM_395	8	2.60222	-1.72155
COM	397	COM_397	34	6.60876	0.0588892
COM	399	COM_399	13	2.94867	-1.5676
COM	400	COM_400	7	4.9671	-0.670637
COM	403	COM_403	9	3.73872	-1.21651
COM	404	COM_404	9	4.50086	-0.877829
COM	405	COM_405	9	2.41798	-1.80343
COM	407	COM_407	11	3.58955	-1.2828
COM	408	COM_408	11	2.29321	-1.85887
COM	409	COM_409	10	3.37639	-1.37753
COM	412	COM_412	21	2.19034	-1.90458
COM	413	COM_413	9	5.08141	-0.619842
COM	414	COM_414	8	1.75804	-2.09669
COM	415	COM_415	8	3.94028	-1.12694
COM	416	COM_416	45	7.89424	0.630137
COM	418	COM_418	16	2.95997	-1.56257
COM	419	COM_419	9	3.09165	-1.50406
COM	420	COM_420	8	3.94024	-1.12696
COM	421	COM_421	26	5.43836	-0.46122
COM	422	COM_422	11	1.91793	-2.02564
COM	425	COM_425	28	5.25117	-0.544401
COM	426	COM_426	10	3.72352	-1.22326
COM	427	COM_427	7	1.82304	-2.06781
COM	429	COM_429	9	2.86206	-1.60608
COM	431	COM_431	9	4.50125	-0.877656
COM	432	COM_432	14	4.20134	-1.01093
COM	433	COM_433	13	2.88714	-1.59494
COM	434	COM_434	8	2.32306	-1.84561
COM	435	COM_435	11	3.84642	-1.16865
COM	439	COM_439	9	3.29493	-1.41373
COM	440	COM_440	9	5.24233	-0.548331
COM	441	COM_441	9	2.30105	-1.85539
COM	443	COM_443	10	4.3483	-0.945626
COM	445	COM_445	9	6.82622	0.155523
COM	446	COM_446	14	3.39352	-1.36991
COM	448	COM_448	10	3.46175	-1.33959
COM	449	COM_449	10	2.55681	-1.74173
COM	454	COM_454	10	2.86656	-1.60409
COM	455	COM_455	10	2.73138	-1.66415
COM	456	COM_456	10	2.26118	-1.8731
COM	457	COM_457	19	5.21184	-0.561879
COM	458	COM_458	9	2.36537	-1.82681
COM	459	COM_459	18	6.9164	0.195597
COM	461	COM_461	8	2.16816	-1.91444
COM	465	COM_465	25	7.84065	0.606319
COM	472	COM_472	10	5.79413	-0.30312
COM	473	COM_473	8	2.38496	-1.8181
COM	474	COM_474	8	2.8962	-1.59091
COM	475	COM_475	7	1.74853	-2.10092
COM	477	COM_477	11	5.55184	-0.41079
COM	479	COM_479	7	3.91881	-1.13648
COM	481	COM_481	14	3.74112	-1.21544
COM	483	COM_483	15	3.67023	-1.24695
COM	485	COM_485	25	3.14102	-1.48212
COM	486	COM_486	16	3.24143	-1.4375
COM	491	COM_491	15	4.01658	-1.09303
COM	496	COM_496	9	2.51279	-1.76129
COM	497	COM_497	25	1.78173	-2.08616
COM	498	COM_498	16	5.8555	-0.275848
COM	499	COM_499	10	1.80501	-2.07582
COM	500	COM_500	8	2.72287	-1.66794
COM	502	COM_502	8	2.64315	-1.70337
COM	503	COM_503	8	1.67876	-2.13193
COM	504	COM_504	11	2.9843	-1.55176
COM	505	COM_505	11	2.79114	-1.6376
COM	506	COM_506	8	1.91159	-2.02846
COM	507	COM_507	24	6.17943	-0.131901
COM	508	COM_508	7	4.24153	-0.993071
COM	509	COM_509	19	7.11942	0.28582
COM	510	COM_510	8	4.13081	-1.04227
COM	511	COM_511	8	2.99603	-1.54655
COM	512	COM_512	17	2.63475	-1.7071
COM	513	COM_513	8	3.44797	-1.34572
COM	514	COM_514	11	3.52684	-1.31067
COM	515	COM_515	9	2.68441	-1.68503
COM	516	COM_516	7	2.43863	-1.79425
COM	517	COM_517	7	5.57378	-0.401041
COM	518	COM_518	11	3.10926	-1.49623
COM	521	COM_521	9	3.59687	-1.27955
COM	524	COM_524	7	2.88353	-1.59654
COM	526	COM_526	17	3.72911	-1.22078
COM	527	COM_527	9	2.34733	-1.83482
COM	528	COM_528	10	3.20137	-1.4553
COM	529	COM_529	21	2.40351	-1.80986
COM	530	COM_530	42	7.33378	0.381077
COM	531	COM_531	13	2.51279	-1.76129
COM	532	COM_532	14	4.54568	-0.857911
COM	533	COM_533	21	6.16439	-0.13858
COM	534	COM_534	10	2.88938	-1.59394
COM	537	COM_537	8	2.42057	-1.80228
COM	538	COM_538	8	3.31059	-1.40677
COM	541	COM_541	8	3.3757	-1.37783
COM	542	COM_542	6	3.08952	-1.50501
COM	543	COM_543	8	2.48531	-1.77351
COM	545	COM_545	27	4.07121	-1.06876
COM	546	COM_546	33	5.53805	-0.416916
COM	547	COM_547	20	4.16995	-1.02488
COM	550	COM_550	8	5.1104	-0.60696
COM	551	COM_551	6	2.23253	-1.88584
COM	554	COM_554	9	1.81246	-2.07251
COM	556	COM_556	32	5.95331	-0.232384
COM	557	COM_557	8	2.46068	-1.78445
COM	562	COM_562	6	3.01938	-1.53617
COM	565	COM_565	6	4.19721	-1.01276
COM	566	COM_566	9	3.01307	-1.53898
COM	567	COM_567	24	2.30577	-1.85329
COM	569	COM_569	12	3.59782	-1.27912
COM	572	COM_572	12	3.98951	-1.10507
COM	573	COM_573	22	4.83281	-0.730315
COM	574	COM_574	6	2.65103	-1.69986
COM	575	COM_575	11	6.27063	-0.0913696
COM	576	COM_576	14	2.59753	-1.72364
COM	577	COM_577	10	3.50466	-1.32052
COM	578	COM_578	8	3.45119	-1.34428
COM	580	COM_580	25	5.29438	-0.525199
COM	581	COM_581	9	2.98707	-1.55053
COM	582	COM_582	19	3.86711	-1.15945
COM	583	COM_583	8	2.75356	-1.6543
COM	584	COM_584	8	1.76629	-2.09303
COM	585	COM_585	8	3.8477	-1.16808
COM	586	COM_586	10	3.46461	-1.33832
COM	588	COM_588	12	1.92023	-2.02462
COM	589	COM_589	14	3.92471	-1.13386
COM	590	COM_590	9	6.34952	-0.0563136
COM	595	COM_595	39	1.85294	-2.05452
COM	597	COM_597	8	2.87697	-1.59946
COM	600	COM_600	7	1.73972	-2.10483
COM	603	COM_603	14	3.50466	-1.32052
COM	604	COM_604	13	4.88998	-0.704907
COM	605	COM_605	8	3.02862	-1.53207
COM	606	COM_606	8	3.36732	-1.38156
COM	607	COM_607	6	1.93171	-2.01952
COM	608	COM_608	35	3.17926	-1.46512
COM	610	COM_610	5	2.57186	-1.73504
COM	611	COM_611	5	2.04806	-1.96781
COM	612	COM_612	18	3.26181	-1.42844
COM	613	COM_613	40	2.59833	-1.72328
COM	614	COM_614	16	5.31413	-0.516425
COM	615	COM_615	8	2.62591	-1.71103
COM	616	COM_616	27	4.31339	-0.961138
COM	617	COM_617	7	4.38452	-0.929528
COM	618	COM_618	7	2.22868	-1.88755
COM	619	COM_619	7	2.88703	-1.59499
COM	624	COM_624	7	3.76637	-1.20423
COM	625	COM_625	7	3.72325	-1.22339
COM	626	COM_626	7	1.69895	-2.12295
COM	627	COM_627	10	2.52206	-1.75718
COM	630	COM_630	17	3.56737	-1.29266
COM	631	COM_631	7	1.9705	-2.00228
COM	632	COM_632	7	3.02311	-1.53452
COM	633	COM_633	13	3.34932	-1.38955
COM	634	COM_634	8	2.94058	-1.57119
COM	635	COM_635	8	4.24681	-0.990726
COM	637	COM_637	12	4.24389	-0.992023
COM	638	COM_638	45	3.8009	-1.18888
COM	639	COM_639	9	3.18846	-1.46104
COM	640	COM_640	12	4.12619	-1.04432
COM	641	COM_641	10	3.60369	-1.27652
COM	642	COM_642	10	3.99441	-1.10288
COM	643	COM_643	17	5.08077	-0.620123
COM	644	COM_644	9	3.20611	-1.45319
COM	645	COM_645	6	4.62504	-0.822644
COM	646	COM_646	6	2.82517	-1.62248
COM	647	COM_647	6	2.00166	-1.98843
COM	648	COM_648	22	3.17607	-1.46654
COM	649	COM_649	14	2.07141	-1.95744
COM	650	COM_650	21	3.60883	-1.27423
COM	651	COM_651	21	3.98487	-1.10713
COM	653	COM_653	8	4.31835	-0.958934
COM	655	COM_655	9	5.8479	-0.279223
COM	657	COM_657	11	2.46351	-1.7832
COM	660	COM_660	17	4.69896	-0.789795
COM	663	COM_663	18	1.80913	-2.07399
COM	665	COM_665	20	1.83849	-2.06094
COM	666	COM_666	12	3.15518	-1.47583
COM	669	COM_669	12	4.60132	-0.833187
COM	670	COM_670	7	2.45156	-1.78851
COM	671	COM_671	7	2.35412	-1.8318
COM	672	COM_672	7	2.46228	-1.78374
COM	676	COM_676	7	3.32279	-1.40134
COM	677	COM_677	7	1.92655	-2.02181
COM	678	COM_678	9	4.68057	-0.797969
COM	680	COM_680	5	2.08349	-1.95207
COM	681	COM_681	7	1.77198	-2.0905
COM	682	COM_682	9	3.73542	-1.21798
COM	683	COM_683	8	2.38496	-1.8181
COM	685	COM_685	7	2.52464	-1.75603
COM	687	COM_687	7	4.08467	-1.06278
COM	688	COM_688	7	3.62993	-1.26486
COM	689	COM_689	27	4.68318	-0.796808
COM	690	COM_690	14	2.43874	-1.7942
COM	691	COM_691	9	3.17926	-1.46512
COM	692	COM_692	9	4.06796	-1.0702
COM	693	COM_693	16	1.75804	-2.09669
COM	695	COM_695	8	3.73756	-1.21703
COM	696	COM_696	7	2.6034	-1.72103
COM	697	COM_697	24	4.06657	-1.07082
COM	698	COM_698	6	3.06838	-1.5144
COM	699	COM_699	6	2.71572	-1.67112
COM	702	COM_702	21	4.20468	-1.00944
COM	703	COM_703	21	6.09056	-0.171391
COM	704	COM_704	13	3.73996	-1.21596
COM	706	COM_706	12	1.67363	-2.1342
COM	709	COM_709	9	3.23515	-1.44029
COM	710	COM_710	6	2.31957	-1.84716
COM	711	COM_711	6	2.7808	-1.64219
COM	713	COM_713	6	2.19975	-1.90041
COM	714	COM_714	9	4.42312	-0.912374
COM	715	COM_715	8	2.27225	-1.86819
COM	716	COM_716	8	2.92492	-1.57815
COM	717	COM_717	10	3.821	-1.17995
COM	718	COM_718	5	2.46642	-1.7819
COM	720	COM_720	5	2.26915	-1.86956
COM	721	COM_721	12	3.86617	-1.15987
COM	722	COM_722	7	5.2679	-0.536966
COM	723	COM_723	9	3.0683	-1.51443
COM	727	COM_727	16	1.80569	-2.07552
COM	730	COM_730	22	3.90254	-1.14371
COM	732	COM_732	9	2.49738	-1.76814
COM	733	COM_733	9	2.15041	-1.92233
COM	734	COM_734	7	4.31707	-0.959502
COM	735	COM_735	7	3.83532	-1.17358
COM	740	COM_740	13	2.74739	-1.65704
COM	741	COM_741	37	4.14265	-1.03701
COM	742	COM_742	42	11.4407	2.20612
COM	744	COM_744	7	3.016	-1.53768
COM	746	COM_746	7	2.88157	-1.59741
COM	747	COM_747	22	5.2804	-0.531411
COM	751	COM_751	14	2.99225	-1.54823
COM	752	COM_752	10	2.10534	-1.94236
COM	753	COM_753	5	3.31518	-1.40473
COM	754	COM_754	11	1.99635	-1.99079
COM	756	COM_756	19	5.20337	-0.565644
COM	757	COM_757	7	3.14909	-1.47854
COM	758	COM_758	7	3.91027	-1.14028
COM	759	COM_759	7	3.82382	-1.17869
COM	760	COM_760	15	2.57008	-1.73583
COM	762	COM_762	23	2.05811	-1.96335
COM	763	COM_763	24	4.40563	-0.920145
COM	764	COM_764	11	1.81125	-2.07305
COM	765	COM_765	6	3.17446	-1.46726
COM	768	COM_768	6	2.93855	-1.5721
COM	769	COM_769	11	4.2957	-0.968997
COM	770	COM_770	10	2.32101	-1.84652
COM	772	COM_772	11	3.90737	-1.14157
COM	773	COM_773	9	3.33406	-1.39633
COM	775	COM_775	6	2.56659	-1.73739
COM	776	COM_776	6	1.9535	-2.00983
COM	778	COM_778	6	1.757	-2.09716
COM	779	COM_779	5	3.34902	-1.38969
COM	781	COM_781	6	4.69174	-0.793006
COM	786	COM_786	5	4.03303	-1.08572
COM	787	COM_787	6	5.43142	-0.464304
COM	788	COM_788	6	5.06314	-0.62796
COM	797	COM_797	48	8.42253	0.864898
COM	798	COM_798	10	4.06037	-1.07358
COM	799	COM_799	9	3.4623	-1.33935
COM	801	COM_801	8	2.80903	-1.62965
COM	802	COM_802	8	2.94689	-1.56839
COM	806	COM_806	7	5.76523	-0.315962
COM	807	COM_807	19	2.51279	-1.76129
COM	810	COM_810	41	5.33554	-0.506911
COM	812	COM_812	10	2.55249	-1.74365
COM	813	COM_813	8	1.84168	-2.05952
COM	814	COM_814	8	3.73508	-1.21813
COM	815	COM_815	8	5.6191	-0.380898
COM	816	COM_816	11	1.81125	-2.07305
COM	818	COM_818	7	1.71188	-2.11721
COM	819	COM_819	7	3.60661	-1.27522
COM	820	COM_820	28	8.54551	0.91955
COM	821	COM_821	17	4.05293	-1.07688
COM	822	COM_822	10	1.99813	-1.99
COM	823	COM_823	10	4.38154	-0.930852
COM	825	COM_825	6	3.51749	-1.31482
COM	826	COM_826	9	2.50013	-1.76692
COM	829	COM_829	6	4.82472	-0.73391
COM	831	COM_831	8	2.15899	-1.91852
COM	833	COM_833	5	1.80387	-2.07633
COM	835	COM_835	5	2.15221	-1.92153
COM	837	COM_837	7	3.07187	-1.51285
COM	840	COM_840	7	4.24179	-0.992955
COM	841	COM_841	7	3.839	-1.17195
COM	842	COM_842	16	4.73347	-0.774461
COM	843	COM_843	9	2.53311	-1.75227
COM	851	COM_851	16	3.46461	-1.33832
COM	854	COM_854	6	3.17548	-1.4668
COM	857	COM_857	13	3.54865	-1.30098
COM	858	COM_858	13	4.21371	-1.00543
COM	859	COM_859	11	2.86656	-1.60409
COM	860	COM_860	11	1.90689	-2.03055
COM	861	COM_861	9	4.31707	-0.959502
COM	862	COM_862	27	3.50532	-1.32023
COM	863	COM_863	7	2.82822	-1.62112
COM	866	COM_866	5	3.61929	-1.26958
COM	868	COM_868	10	2.76236	-1.65039
COM	870	COM_870	18	6.73536	0.115148
COM	871	COM_871	13	3.28295	-1.41905
COM	873	COM_873	11	2.88334	-1.59663
COM	874	COM_874	9	4.18898	-1.01642
COM	875	COM_875	12	2.27968	-1.86488
COM	876	COM_876	6	2.25115	-1.87756
COM	877	COM_877	6	2.22496	-1.8892
COM	879	COM_879	6	4.95023	-0.678135
COM	880	COM_880	6	4.06267	-1.07255
COM	881	COM_881	6	2.11953	-1.93605
COM	885	COM_885	6	3.23894	-1.43861
COM	886	COM_886	6	3.17071	-1.46893
COM	888	COM_888	6	4.13586	-1.04003
COM	889	COM_889	6	3.92567	-1.13344
COM	890	COM_890	6	2.91935	-1.58063
COM	891	COM_891	9	4.10826	-1.05229
COM	893	COM_893	6	1.65588	-2.14209
COM	896	COM_896	6	2.73138	-1.66415
COM	898	COM_898	6	3.49098	-1.3266
COM	899	COM_899	6	2.76418	-1.64958
COM	901	COM_901	6	2.83192	-1.61948
COM	902	COM_902	16	2.7403	-1.66019
COM	903	COM_903	26	5.07756	-0.621553
COM	905	COM_905	7	2.69985	-1.67817
COM	906	COM_906	42	7.46306	0.438525
COM	908	COM_908	8	2.17026	-1.91351
COM	910	COM_910	9	3.48424	-1.3296
COM	911	COM_911	9	2.27255	-1.86805
COM	912	COM_912	9	1.91837	-2.02544
COM	913	COM_913	5	3.91183	-1.13958
COM	915	COM_915	5	2.04996	-1.96697
COM	918	COM_918	11	3.76059	-1.20679
COM	919	COM_919	17	4.22242	-1.00156
COM	924	COM_924	6	3.79104	-1.19326
COM	925	COM_925	32	4.5121	-0.872835
COM	926	COM_926	13	2.88353	-1.59654
COM	928	COM_928	7	4.05287	-1.07691
COM	930	COM_930	7	2.88976	-1.59378
COM	931	COM_931	7	2.14953	-1.92272
COM	934	COM_934	7	4.47584	-0.888945
COM	935	COM_935	7	2.95997	-1.56257
COM	936	COM_936	32	2.93878	-1.57199
COM	938	COM_938	9	2.15953	-1.91828
COM	941	COM_941	13	4.1283	-1.04339
COM	942	COM_942	17	5.51447	-0.427394
COM	943	COM_943	20	6.0352	-0.195993
COM	944	COM_944	10	4.4867	-0.884122
COM	949	COM_949	8	1.77198	-2.0905
COM	951	COM_951	11	2.62097	-1.71322
COM	952	COM_952	8	5.57086	-0.402338
COM	956	COM_956	10	3.67854	-1.24325
COM	957	COM_957	6	3.58842	-1.2833
COM	958	COM_958	5	1.9439	-2.0141
COM	959	COM_959	7	2.32101	-1.84652
COM	960	COM_960	7	3.84414	-1.16967
COM	961	COM_961	6	1.86624	-2.04861
COM	962	COM_962	16	4.52824	-0.865663
COM	963	COM_963	9	3.06824	-1.51446
COM	964	COM_964	17	5.69372	-0.347738
COM	966	COM_966	7	4.5001	-0.878166
COM	968	COM_968	7	2.22279	-1.89016
COM	969	COM_969	33	6.87042	0.175167
COM	973	COM_973	6	3.05421	-1.52069
COM	975	COM_975	6	3.33066	-1.39785
COM	977	COM_977	6	2.06432	-1.96059
COM	979	COM_979	11	3.54522	-1.3025
COM	980	COM_980	5	3.25331	-1.43222
COM	982	COM_982	5	5.72096	-0.335635
COM	984	COM_984	9	1.85294	-2.05452
COM	985	COM_985	12	2.5464	-1.74636
COM	987	COM_987	12	3.21341	-1.44995
COM	988	COM_988	8	3.6759	-1.24443
COM	991	COM_991	7	2.8671	-1.60385
COM	992	COM_992	7	3.33162	-1.39742
COM	993	COM_993	38	4.75263	-0.765944
COM	994	COM_994	10	4.59591	-0.83559
COM	995	COM_995	13	2.98601	-1.551
COM	996	COM_996	30	3.15575	-1.47558
COM	1006	COM_1006	6	3.76283	-1.09133
COM	1022	COM_1022	6	2.8728	-1.48257
COM	1029	COM_1029	6	3.95413	-1.00723
COM	1031	COM_1031	17	4.1743	-0.910454
COM	1032	COM_1032	8	3.45369	-1.22722
COM	1035	COM_1035	5	3.53746	-1.1904
COM	1036	COM_1036	5	2.27083	-1.74718
COM	1038	COM_1038	5	3.07521	-1.39359
COM	1039	COM_1039	5	2.95766	-1.44526
COM	1040	COM_1040	5	3.98267	-0.994689
COM	1042	COM_1042	5	2.14147	-1.80405
COM	1043	COM_1043	5	4.72363	-0.668977
COM	1045	COM_1045	5	3.45119	-1.22832
COM	1048	COM_1048	5	2.42057	-1.68136
COM	1049	COM_1049	5	3.11732	-1.37508
COM	1050	COM_1050	5	3.1605	-1.3561
COM	1051	COM_1051	25	7.84252	0.702028
COM	1053	COM_1053	5	2.13998	-1.8047
COM	1054	COM_1054	5	3.25909	-1.31276
COM	1055	COM_1055	5	2.91623	-1.46348
COM	1057	COM_1057	5	5.25737	-0.434355
COM	1058	COM_1058	5	2.40356	-1.68884
COM	1059	COM_1059	26	5.15851	-0.477813
COM	1060	COM_1060	7	3.69389	-1.12163
COM	1065	COM_1065	7	1.9387	-1.89318
COM	1066	COM_1066	7	1.89477	-1.91249
COM	1067	COM_1067	7	2.18715	-1.78397
COM	1068	COM_1068	11	1.92446	-1.89944
COM	1069	COM_1069	24	5.97399	-0.119344
COM	1070	COM_1070	13	2.7422	-1.53998
COM	1071	COM_1071	15	3.14102	-1.36466
COM	1073	COM_1073	6	2.5464	-1.62605
COM	1074	COM_1074	6	1.94972	-1.88833
COM	1076	COM_1076	14	4.20488	-0.897009
COM	1078	COM_1078	12	3.73722	-1.10259
COM	1081	COM_1081	32	4.69442	-0.681817
COM	1084	COM_1084	7	2.39032	-1.69466
COM	1085	COM_1085	7	2.3628	-1.70675
COM	1086	COM_1086	7	3.14072	-1.3648
COM	1087	COM_1087	7	2.3628	-1.70675
COM	1088	COM_1088	14	2.01526	-1.85952
COM	1089	COM_1089	7	3.20926	-1.33466
COM	1090	COM_1090	12	3.22653	-1.32707
COM	1091	COM_1091	10	2.15531	-1.79796
COM	1093	COM_1093	5	3.47104	-1.21959
COM	1094	COM_1094	5	4.52634	-0.755701
COM	1095	COM_1095	5	3.19359	-1.34155
COM	1096	COM_1096	5	3.14824	-1.36149
COM	1098	COM_1098	8	3.0322	-1.4125
COM	1099	COM_1099	8	1.77767	-1.96397
COM	1100	COM_1100	6	2.5653	-1.61774
COM	1101	COM_1101	12	1.75804	-1.97259
COM	1102	COM_1102	6	2.92714	-1.45868
COM	1103	COM_1103	9	3.48784	-1.21221
COM	1104	COM_1104	6	1.8587	-1.92835
COM	1106	COM_1106	6	2.59352	-1.60533
COM	1107	COM_1107	6	2.22496	-1.76735
COM	1108	COM_1108	13	3.8128	-1.06936
COM	1111	COM_1111	7	3.46425	-1.22258
COM	1113	COM_1113	21	6.03253	-0.0936112
COM	1114	COM_1114	7	3.02535	-1.41551
COM	1115	COM_1115	7	2.45187	-1.6676
COM	1116	COM_1116	7	3.35448	-1.27083
COM	1117	COM_1117	7	4.17528	-0.910023
COM	1119	COM_1119	7	5.24233	-0.440967
COM	1120	COM_1120	11	4.01764	-0.979317
COM	1121	COM_1121	12	1.67214	-2.01036
COM	1122	COM_1122	8	3.72352	-1.1086
COM	1123	COM_1123	8	2.58805	-1.60774
COM	1125	COM_1125	8	2.70738	-1.55528
COM	1127	COM_1127	8	3.04665	-1.40614
COM	1134	COM_1134	8	3.21042	-1.33415
COM	1144	COM_1144	9	4.05221	-0.964119
COM	1145	COM_1145	5	2.45076	-1.66809
COM	1149	COM_1149	20	2.85894	-1.48866
COM	1150	COM_1150	11	2.74816	-1.53735
COM	1152	COM_1152	12	4.61987	-0.71459
COM	1154	COM_1154	6	2.50013	-1.64638
COM	1161	COM_1161	6	3.34277	-1.27598
COM	1162	COM_1162	6	2.48618	-1.65252
COM	1165	COM_1165	7	4.99015	-0.551818
COM	1166	COM_1166	7	2.6661	-1.57343
COM	1169	COM_1169	7	2.80656	-1.51169
COM	1170	COM_1170	8	4.71835	-0.671297
COM	1171	COM_1171	8	2.20465	-1.77627
COM	1172	COM_1172	8	1.84168	-1.93583
COM	1173	COM_1173	17	4.40122	-0.810703
COM	1175	COM_1175	9	5.92678	-0.140097
COM	1176	COM_1176	9	2.87697	-1.48073
COM	1178	COM_1178	11	1.77198	-1.96646
COM	1179	COM_1179	14	4.04856	-0.965724
COM	1180	COM_1180	11	3.05864	-1.40088
COM	1181	COM_1181	5	2.07141	-1.83484
COM	1182	COM_1182	6	3.41592	-1.24382
COM	1184	COM_1184	7	3.13863	-1.36571
COM	1187	COM_1187	6	4.27048	-0.868172
COM	1188	COM_1188	6	1.75804	-1.97259
COM	1189	COM_1189	5	4.72476	-0.668481
COM	1191	COM_1191	8	2.71802	-1.55061
COM	1193	COM_1193	5	1.74473	-1.97845
COM	1194	COM_1194	6	2.61204	-1.59719
COM	1196	COM_1196	7	5.11697	-0.49607
COM	1197	COM_1197	5	2.92492	-1.45966
COM	1198	COM_1198	9	1.78781	-1.95951
COM	1202	COM_1202	5	4.41328	-0.805401
COM	1203	COM_1203	5	2.29266	-1.73759
COM	1205	COM_1205	24	3.49366	-1.20965
COM	1206	COM_1206	5	2.37615	-1.70088
COM	1207	COM_1207	5	4.66318	-0.695551
COM	1208	COM_1208	7	2.6077	-1.5991
COM	1212	COM_1212	5	3.86155	-1.04793
COM	1215	COM_1215	5	3.63094	-1.1493
COM	1221	COM_1221	5	3.05792	-1.40119
COM	1222	COM_1222	5	3.46062	-1.22417
COM	1224	COM_1224	5	2.49413	-1.64902
COM	1225	COM_1225	5	3.37162	-1.26329
COM	1226	COM_1226	5	1.84522	-1.93427
COM	1227	COM_1227	6	2.12455	-1.81148
COM	1229	COM_1229	6	2.44656	-1.66993
COM	1231	COM_1231	5	3.3324	-1.28054
COM	1232	COM_1232	6	3.28694	-1.30052
COM	1238	COM_1238	5	1.73293	-1.98363
COM	1248	COM_1248	5	2.24031	-1.7606
COM	1251	COM_1251	8	3.17123	-1.35138
COM	1253	COM_1253	5	1.80387	-1.95245
COM	1256	COM_1256	9	2.32901	-1.72161
COM	1259	COM_1259	7	3.64189	-1.14449
COM	1260	COM_1260	5	2.00384	-1.86455
COM	1261	COM_1261	8	3.71545	-1.11215
COM	1262	COM_1262	5	2.5653	-1.61774
COM	1263	COM_1263	9	5.00713	-0.544356
COM	1264	COM_1264	7	2.87587	-1.48122
COM	1269	COM_1269	6	2.13344	-1.80757
COM	1272	COM_1272	6	1.98293	-1.87374
COM	1273	COM_1273	5	3.02446	-1.4159
COM	1274	COM_1274	5	1.98066	-1.87473
COM	1275	COM_1275	5	3.2636	-1.31078
COM	1276	COM_1276	5	6.82744	0.255817
COM	1278	COM_1278	28	5.49484	-0.329967
COM	1279	COM_1279	15	3.86615	-1.04591
COM	1280	COM_1280	15	3.38095	-1.25919
COM	1281	COM_1281	15	1.87915	-1.91936
COM	1283	COM_1283	25	7.86482	0.711832
COM	1288	COM_1288	9	3.21989	-1.32999
COM	1291	COM_1291	8	2.51279	-1.64082
COM	1292	COM_1292	8	1.90105	-1.90973
COM	1293	COM_1293	24	3.5217	-1.19732
COM	1295	COM_1295	14	4.14728	-0.922329
COM	1299	COM_1299	7	3.09657	-1.3842
COM	1300	COM_1300	31	4.54017	-0.749624
COM	1302	COM_1302	6	2.68206	-1.56641
COM	1304	COM_1304	6	3.8782	-1.04061
COM	1307	COM_1307	6	3.10971	-1.37842
COM	1308	COM_1308	6	2.2423	-1.75972
COM	1309	COM_1309	6	4.01658	-0.979782
COM	1310	COM_1310	6	1.64711	-2.02136
COM	1312	COM_1312	41	4.94969	-0.569606
COM	1313	COM_1313	5	2.57606	-1.61301
COM	1316	COM_1316	5	1.94615	-1.88991
COM	1318	COM_1318	5	2.92823	-1.4582
COM	1319	COM_1319	5	2.56668	-1.61713
COM	1322	COM_1322	5	2.35745	-1.70911
COM	1324	COM_1324	5	3.68964	-1.1235
COM	1325	COM_1325	5	1.89796	-1.91109
COM	1327	COM_1327	5	3.47104	-1.21959
COM	1329	COM_1329	13	2.79817	-1.51537
COM	1330	COM_1330	8	2.98601	-1.4328
COM	1337	COM_1337	8	2.16132	-1.79532
COM	1338	COM_1338	8	1.97826	-1.87579
COM	1342	COM_1342	22	5.31933	-0.40712
COM	1344	COM_1344	7	3.45986	-1.22451
COM	1347	COM_1347	7	5.83122	-0.1821
COM	1348	COM_1348	7	4.33159	-0.841311
COM	1349	COM_1349	7	3.80466	-1.07294
COM	1353	COM_1353	6	4.07142	-0.955676
COM	1355	COM_1355	6	3.25251	-1.31565
COM	1356	COM_1356	6	1.73081	-1.98456
COM	1357	COM_1357	6	3.09948	-1.38292
COM	1358	COM_1358	6	2.26073	-1.75162
COM	1359	COM_1359	6	2.00805	-1.86269
COM	1360	COM_1360	6	2.87094	-1.48338
COM	1361	COM_1361	6	2.70177	-1.55775
COM	1363	COM_1363	6	3.4915	-1.2106
COM	1364	COM_1364	9	1.78781	-1.95951
COM	1366	COM_1366	6	2.89634	-1.47222
COM	1371	COM_1371	41	5.15866	-0.477744
COM	1372	COM_1372	14	2.19878	-1.77886
COM	1373	COM_1373	8	3.85029	-1.05288
COM	1374	COM_1374	8	4.80584	-0.632837
COM	1375	COM_1375	8	3.33496	-1.27941
COM	1376	COM_1376	16	3.58731	-1.16848
COM	1377	COM_1377	8	4.5433	-0.748246
COM	1378	COM_1378	15	6.65917	0.18185
COM	1380	COM_1380	5	3.59569	-1.1648
COM	1383	COM_1383	10	2.15953	-1.79611
COM	1384	COM_1384	5	2.91524	-1.46391
COM	1386	COM_1386	5	2.46228	-1.66302
COM	1389	COM_1389	5	3.12892	-1.36998
COM	1392	COM_1392	5	3.65686	-1.13791
COM	1393	COM_1393	5	2.71159	-1.55343
COM	1394	COM_1394	5	2.40737	-1.68716
COM	1395	COM_1395	5	2.35139	-1.71177
COM	1399	COM_1399	10	3.65197	-1.14006
COM	1400	COM_1400	5	2.85441	-1.49065
COM	1402	COM_1402	12	2.98601	-1.4328
COM	1403	COM_1403	12	4.10097	-0.942685
COM	1404	COM_1404	7	4.41121	-0.806309
COM	1407	COM_1407	7	2.45006	-1.6684
COM	1408	COM_1408	7	2.66754	-1.57279
COM	1409	COM_1409	7	3.81797	-1.06709
COM	1410	COM_1410	9	2.17958	-1.78729
COM	1412	COM_1412	11	3.12167	-1.37317
COM	1413	COM_1413	11	2.93709	-1.45431
COM	1415	COM_1415	6	2.53311	-1.63189
COM	1448	COM_1448	14	4.56367	-0.739293
COM	1451	COM_1451	8	4.2483	-0.877924
COM	1452	COM_1452	6	3.6892	-1.12369
COM	1457	COM_1457	6	2.1875	-1.78381
COM	1458	COM_1458	12	5.3229	-0.405547
COM	1460	COM_1460	6	2.17721	-1.78834
COM	1462	COM_1462	6	3.94976	-1.00915
COM	1502	COM_1502	6	4.49217	-0.770723
COM	1506	COM_1506	10	2.86157	-1.4875
COM	1516	COM_1516	9	2.69666	-1.55999
COM	1517	COM_1517	9	3.82068	-1.06589
COM	1518	COM_1518	25	6.20414	-0.0181711
COM	1519	COM_1519	16	4.93868	-0.574445
COM	1520	COM_1520	7	2.05119	-1.84373
COM	1521	COM_1521	36	6.5882	0.150653
COM	1522	COM_1522	17	3.37349	-1.26247
COM	1525	COM_1525	5	3.62037	-1.15395
COM	1526	COM_1526	5	3.25665	-1.31383
COM	1532	COM_1532	5	2.65824	-1.57688
COM	1533	COM_1533	5	1.72452	-1.98733
COM	1534	COM_1534	5	2.05811	-1.84069
COM	1537	COM_1537	5	2.62863	-1.5899
COM	1538	COM_1538	5	2.98052	-1.43522
COM	1542	COM_1542	5	3.67818	-1.12854
COM	1543	COM_1543	5	2.57691	-1.61263
COM	1544	COM_1544	5	1.82304	-1.94402
COM	1545	COM_1545	5	2.47032	-1.65949
COM	1546	COM_1546	5	3.78929	-1.0797
COM	1547	COM_1547	18	4.88765	-0.596876
COM	1548	COM_1548	45	4.22595	-0.887749
COM	1550	COM_1550	8	4.99997	-0.547503
COM	1552	COM_1552	11	1.85294	-1.93088
COM	1554	COM_1554	6	3.75142	-1.09634
COM	1556	COM_1556	6	3.62939	-1.14999
COM	1557	COM_1557	6	3.26479	-1.31025
COM	1563	COM_1563	6	1.86077	-1.92743
COM	1564	COM_1564	6	2.7438	-1.53927
COM	1566	COM_1566	6	2.56659	-1.61717
COM	1567	COM_1567	6	2.68674	-1.56436
COM	1574	COM_1574	6	2.37615	-1.70088
COM	1595	COM_1595	28	5.8932	-0.154854
COM	1596	COM_1596	25	5.7714	-0.208399
COM	1597	COM_1597	13	3.80509	-1.07275
COM	1598	COM_1598	7	3.66199	-1.13565
COM	1599	COM_1599	7	4.14495	-0.923355
COM	1601	COM_1601	11	2.42151	-1.68095
COM	1602	COM_1602	11	1.73882	-1.98104
COM	1603	COM_1603	15	2.8107	-1.50986
COM	1604	COM_1604	12	3.63019	-1.14963
COM	1607	COM_1607	8	2.95436	-1.44671
COM	1619	COM_1619	20	6.55586	0.136435
COM	1623	COM_1623	8	3.62418	-1.15227
COM	1630	COM_1630	8	1.72178	-1.98853
COM	1631	COM_1631	8	2.63742	-1.58603
COM	1632	COM_1632	8	3.41534	-1.24408
COM	1633	COM_1633	8	2.47305	-1.65829
COM	1636	COM_1636	9	5.47283	-0.339641
COM	1637	COM_1637	9	1.72472	-1.98724
COM	1638	COM_1638	9	5.7917	-0.199475
COM	1640	COM_1640	5	3.58069	-1.17139
COM	1642	COM_1642	5	1.67876	-2.00745
COM	1643	COM_1643	5	1.92023	-1.9013
COM	1644	COM_1644	5	1.77198	-1.96646
COM	1645	COM_1645	5	1.76629	-1.96897
COM	1649	COM_1649	5	3.2888	-1.2997
COM	1651	COM_1651	5	3.25665	-1.31383
COM	1653	COM_1653	5	2.01486	-1.8597
COM	1654	COM_1654	10	3.86033	-1.04847
COM	1655	COM_1655	5	2.08782	-1.82763
COM	1656	COM_1656	5	3.21042	-1.33415
COM	1658	COM_1658	5	3.8205	-1.06598
COM	1659	COM_1659	5	2.34654	-1.7139
COM	1660	COM_1660	5	1.74777	-1.97711
COM	1661	COM_1661	5	2.83757	-1.49805
COM	1662	COM_1662	5	3.32899	-1.28204
COM	1663	COM_1663	5	2.30105	-1.7339
COM	1664	COM_1664	5	2.27083	-1.74718
COM	1667	COM_1667	5	2.07616	-1.83276
COM	1670	COM_1670	5	3.36526	-1.26609
COM	1672	COM_1672	5	3.0885	-1.38775
COM	1675	COM_1675	5	3.90518	-1.02875
COM	1676	COM_1676	5	2.22796	-1.76602
COM	1678	COM_1678	5	4.6894	-0.684026
COM	1679	COM_1679	5	3.41379	-1.24476
COM	1681	COM_1681	43	4.61725	-0.715741
COM	1682	COM_1682	11	2.5653	-1.61774
COM	1683	COM_1683	34	3.58227	-1.1707
COM	1684	COM_1684	6	4.7029	-0.67809
COM	1687	COM_1687	6	2.4889	-1.65132
COM	1688	COM_1688	12	6.36961	0.0545642
COM	1690	COM_1690	13	3.54522	-1.18698
COM	1691	COM_1691	7	2.8789	-1.47989
COM	1692	COM_1692	7	3.15704	-1.35762
COM	1693	COM_1693	7	3.29966	-1.29493
COM	1694	COM_1694	7	2.18349	-1.78558
COM	1695	COM_1695	7	3.25665	-1.31383
COM	1696	COM_1696	7	4.17804	-0.908807
COM	1697	COM_1697	7	4.16658	-0.913846
COM	1698	COM_1698	7	3.15015	-1.36065
COM	1699	COM_1699	7	2.8899	-1.47505
COM	1700	COM_1700	7	2.26383	-1.75026
COM	1701	COM_1701	7	1.68478	-2.0048
COM	1704	COM_1704	7	4.70127	-0.678808
COM	1705	COM_1705	7	3.04325	-1.40764
COM	1706	COM_1706	7	2.66194	-1.57526
COM	1707	COM_1707	7	2.74779	-1.53752
COM	1708	COM_1708	8	2.74769	-1.53756
COM	1709	COM_1709	8	2.60104	-1.60203
COM	1710	COM_1710	9	2.15221	-1.79932
COM	1713	COM_1713	10	2.94867	-1.44922
COM	1714	COM_1714	10	2.89126	-1.47445
COM	1716	COM_1716	40	5.52677	-0.315932
COM	1717	COM_1717	15	3.66818	-1.13293
COM	1718	COM_1718	16	4.27433	-0.86648
COM	1719	COM_1719	35	6.26085	0.00675416
COM	1720	COM_1720	13	3.14102	-1.36466
COM	1724	COM_1724	6	2.23253	-1.76402
COM	1733	COM_1733	5	2.48302	-1.65391
COM	1736	COM_1736	8	3.11581	-1.37574
COM	1741	COM_1741	5	1.9705	-1.8792
COM	1745	COM_1745	7	3.0683	-1.39663
COM	1750	COM_1750	5	2.66638	-1.57331
COM	1751	COM_1751	6	4.69365	-0.682157
COM	1754	COM_1754	6	2.289	-1.73919
COM	1755	COM_1755	6	2.26118	-1.75142
COM	1758	COM_1758	6	3.90107	-1.03056
COM	1760	COM_1760	5	4.69383	-0.682077
COM	1762	COM_1762	9	3.27403	-1.30619
COM	1765	COM_1765	5	4.41023	-0.806741
COM	1769	COM_1769	10	5.89397	-0.15452
COM	1774	COM_1774	5	2.43863	-1.67342
COM	1777	COM_1777	6	4.56646	-0.738067
COM	1778	COM_1778	6	4.38058	-0.819777
COM	1779	COM_1779	10	4.75644	-0.654556
COM	1781	COM_1781	13	4.58662	-0.729202
COM	1782	COM_1782	8	4.05158	-0.9644
COM	1784	COM_1784	20	6.49724	0.110669
COM	1788	COM_1788	8	1.7354	-1.98255
COM	1791	COM_1791	11	2.37082	-1.70323
COM	1795	COM_1795	10	3.27305	-1.30663
COM	1797	COM_1797	10	2.60308	-1.60113
COM	1799	COM_1799	5	4.25984	-0.872849
COM	1806	COM_1806	6	3.10803	-1.37917
COM	1815	COM_1815	7	2.68072	-1.567
COM	1816	COM_1816	11	1.97074	-1.8791
COM	1818	COM_1818	8	3.07187	-1.39506
COM	1821	COM_1821	11	3.21516	-1.33207
COM	1829	COM_1829	6	2.70919	-1.55449
COM	1830	COM_1830	7	1.9535	-1.88667
COM	1837	COM_1837	9	2.47175	-1.65886
COM	1839	COM_1839	6	5.48623	-0.333751
COM	1843	COM_1843	5	2.90208	-1.4697
COM	1849	COM_1849	5	2.38224	-1.69821
COM	1865	COM_1865	5	1.757	-1.97305
COM	1872	COM_1872	5	2.15445	-1.79834
COM	1944	COM_1944	12	4.92963	-0.578422
COM	1951	COM_1951	20	4.16622	-0.914004
COM	1956	COM_1956	7	4.41532	-0.804505
COM	1958	COM_1958	5	2.74739	-1.5377
COM	1960	COM_1960	6	3.26205	-1.31146
COM	1963	COM_1963	6	2.07439	-1.83353
COM	1964	COM_1964	10	3.58731	-1.16848
COM	1969	COM_1969	26	4.60843	-0.719617
COM	1970	COM_1970	20	8.75559	1.1034
COM	1971	COM_1971	17	3.55711	-1.18176
COM	1972	COM_1972	15	8.13722	0.831571
COM	1973	COM_1973	24	5.26432	-0.431299
COM	1974	COM_1974	11	6.5849	0.149203
COM	1975	COM_1975	10	4.90965	-0.587207
COM	1977	COM_1977	10	3.7016	-1.11824
COM	1979	COM_1979	10	2.72197	-1.54887
COM	1980	COM_1980	10	4.04997	-0.965107
COM	1981	COM_1981	9	4.64602	-0.703093
COM	1984	COM_1984	16	4.94823	-0.570249
COM	1985	COM_1985	8	2.32901	-1.72161
COM	1988	COM_1988	8	4.58556	-0.729672
COM	1989	COM_1989	8	6.58832	0.150705
COM	1991	COM_1991	15	2.88157	-1.47871
COM	1992	COM_1992	15	3.40966	-1.24657
COM	1994	COM_1994	7	2.10534	-1.81993
COM	1995	COM_1995	7	4.54689	-0.746669
COM	1996	COM_1996	7	5.08173	-0.511564
COM	1997	COM_1997	14	5.24089	-0.4416
COM	1998	COM_1998	7	4.58818	-0.728517
COM	2001	COM_2001	14	2.32593	-1.72296
COM	2002	COM_2002	28	3.88069	-1.03952
COM	2003	COM_2003	40	3.5548	-1.18277
COM	2004	COM_2004	40	7.08002	0.366848
COM	2005	COM_2005	6	3.15015	-1.36065
COM	2007	COM_2007	6	5.03409	-0.532506
COM	2008	COM_2008	6	1.86345	-1.92626
COM	2009	COM_2009	6	2.06758	-1.83653
COM	2010	COM_2010	6	3.0988	-1.38322
COM	2013	COM_2013	6	5.72061	-0.230724
COM	2014	COM_2014	6	2.95912	-1.44462
COM	2015	COM_2015	6	2.76282	-1.53091
COM	2016	COM_2016	6	4.67026	-0.692437
COM	2017	COM_2017	6	3.24135	-1.32056
COM	2021	COM_2021	6	2.73652	-1.54247
COM	2022	COM_2022	6	1.7625	-1.97063
COM	2024	COM_2024	6	4.21087	-0.894377
COM	2026	COM_2026	6	5.35639	-0.390826
COM	2027	COM_2027	6	3.0232	-1.41645
COM	2028	COM_2028	17	3.21984	-1.33001
COM	2030	COM_2030	11	7.13194	0.389672
COM	2031	COM_2031	11	4.38939	-0.815904
COM	2032	COM_2032	11	3.06243	-1.39921
COM	2033	COM_2033	16	4.52125	-0.757938
COM	2035	COM_2035	31	2.9731	-1.43848
COM	2036	COM_2036	5	2.07335	-1.83399
COM	2037	COM_2037	15	4.38264	-0.818869
COM	2038	COM_2038	10	3.27403	-1.30619
COM	2040	COM_2040	5	3.42903	-1.23806
COM	2043	COM_2043	10	2.25451	-1.75435
COM	2044	COM_2044	5	4.40997	-0.806855
COM	2046	COM_2046	5	3.42374	-1.24038
COM	2047	COM_2047	5	2.87942	-1.47966
COM	2048	COM_2048	5	1.71883	-1.98983
COM	2049	COM_2049	5	2.95766	-1.44526
COM	2050	COM_2050	5	2.63073	-1.58897
COM	2051	COM_2051	5	2.31937	-1.72585
COM	2053	COM_2053	10	4.09977	-0.943212
COM	2054	COM_2054	10	2.50013	-1.64638
COM	2055	COM_2055	5	1.80501	-1.95195
COM	2057	COM_2057	5	2.48277	-1.65402
COM	2058	COM_2058	10	2.96454	-1.44224
COM	2059	COM_2059	5	3.1633	-1.35487
COM	2065	COM_2065	5	2.73083	-1.54498
COM	2069	COM_2069	5	2.37645	-1.70075
COM	2071	COM_2071	5	3.71772	-1.11116
COM	2072	COM_2072	5	3.24933	-1.31705
COM	2074	COM_2074	5	1.92463	-1.89936
COM	2075	COM_2075	24	2.89223	-1.47402
COM	2076	COM_2076	14	4.22451	-0.88838
COM	2077	COM_2077	9	2.72197	-1.54887
COM	2078	COM_2078	9	4.08921	-0.947858
COM	2079	COM_2079	9	2.50763	-1.64309
COM	2081	COM_2081	18	7.23418	0.434614
COM	2082	COM_2082	9	3.30546	-1.29238
COM	2083	COM_2083	9	2.46351	-1.66249
COM	2084	COM_2084	9	1.84168	-1.93583
COM	2085	COM_2085	13	3.77998	-1.08379
COM	2086	COM_2086	13	5.40422	-0.369803
COM	2087	COM_2087	26	3.05204	-1.40378
COM	2088	COM_2088	8	2.94977	-1.44873
COM	2090	COM_2090	8	1.75804	-1.97259
COM	2091	COM_2091	12	1.75804	-1.97259
COM	2095	COM_2095	8	3.44564	-1.23076
COM	2109	COM_2109	8	3.27403	-1.30619
COM	2117	COM_2117	8	4.75261	-0.656239
COM	2118	COM_2118	12	1.98066	-1.87473
COM	2119	COM_2119	8	4.58723	-0.728937
COM	2121	COM_2121	20	2.071	-1.83502
COM	2122	COM_2122	12	1.956	-1.88557
COM	2123	COM_2123	8	2.1635	-1.79436
COM	2131	COM_2131	8	2.97172	-1.43908
COM	2135	COM_2135	8	2.8006	-1.51431
COM	2179	COM_2179	15	4.07029	-0.956174
COM	2180	COM_2180	7	1.97452	-1.87743
COM	2181	COM_2181	7	4.61131	-0.718353
COM	2184	COM_2184	7	1.71271	-1.99252
COM	2186	COM_2186	7	2.02638	-1.85464
COM	2188	COM_2188	7	5.12043	-0.494552
COM	2189	COM_2189	14	5.13915	-0.486322
COM	2190	COM_2190	7	1.77091	-1.96694
COM	2194	COM_2194	7	4.29293	-0.858306
COM	2196	COM_2196	7	2.50013	-1.64638
COM	2197	COM_2197	7	2.68438	-1.56539
COM	2198	COM_2198	7	2.1277	-1.8101
COM	2199	COM_2199	24	3.97822	-0.996647
COM	2200	COM_2200	10	2.40356	-1.68884
COM	2201	COM_2201	29	4.11765	-0.935355
COM	2202	COM_2202	9	2.60308	-1.60113
COM	2203	COM_2203	6	3.31684	-1.28737
COM	2208	COM_2208	6	1.98066	-1.87473
COM	2211	COM_2211	15	3.82828	-1.06256
COM	2213	COM_2213	6	2.74739	-1.5377
COM	2215	COM_2215	6	3.25665	-1.31383
COM	2220	COM_2220	6	2.15221	-1.79932
COM	2259	COM_2259	9	2.34733	-1.71356
COM	2264	COM_2264	6	2.00805	-1.86269
COM	2267	COM_2267	9	2.22279	-1.7683
COM	2268	COM_2268	6	3.06838	-1.39659
COM	2269	COM_2269	18	4.55415	-0.743476
COM	2273	COM_2273	9	2.87513	-1.48154
COM	2275	COM_2275	6	2.47032	-1.65949
COM	2278	COM_2278	6	3.27403	-1.30619
COM	2284	COM_2284	9	2.52455	-1.63565
COM	2287	COM_2287	6	2.65499	-1.57831
COM	2288	COM_2288	15	5.94838	-0.130601
COM	2289	COM_2289	6	4.13851	-0.926184
COM	2290	COM_2290	9	2.6678	-1.57268
COM	2293	COM_2293	6	2.98601	-1.4328
COM	2306	COM_2306	6	2.58604	-1.60862
COM	2423	COM_2423	17	3.57794	-1.1726
COM	2424	COM_2424	14	5.61028	-0.279222
COM	2425	COM_2425	11	1.87473	-1.9213
COM	2426	COM_2426	11	5.48354	-0.334935
COM	2427	COM_2427	11	4.25783	-0.873735
COM	2428	COM_2428	19	3.48784	-1.21221
COM	2429	COM_2429	8	3.25665	-1.31383
COM	2430	COM_2430	8	3.58489	-1.16954
COM	2434	COM_2434	8	5.25741	-0.434339
COM	2435	COM_2435	8	4.04583	-0.966925
COM	2436	COM_2436	8	4.34231	-0.836596
COM	2437	COM_2437	13	2.36271	-1.70679
COM	2438	COM_2438	13	4.87729	-0.601432
COM	2440	COM_2440	5	2.22319	-1.76812
COM	2441	COM_2441	5	2.77656	-1.52487
COM	2442	COM_2442	5	4.05647	-0.962249
COM	2443	COM_2443	5	2.49484	-1.64871
COM	2444	COM_2444	5	2.70075	-1.5582
COM	2445	COM_2445	5	4.03305	-0.972542
COM	2446	COM_2446	5	4.27048	-0.868172
COM	2447	COM_2447	5	1.80448	-1.95218
COM	2449	COM_2449	5	4.34889	-0.833705
COM	2451	COM_2451	5	3.01307	-1.42091
COM	2453	COM_2453	5	3.66336	-1.13505
COM	2454	COM_2454	5	3.26205	-1.31146
COM	2458	COM_2458	5	3.39583	-1.25265
COM	2460	COM_2460	5	3.43991	-1.23328
COM	2461	COM_2461	10	2.72996	-1.54536
COM	2462	COM_2462	5	3.35699	-1.26973
COM	2465	COM_2465	5	2.74207	-1.54004
COM	2469	COM_2469	5	4.54121	-0.749166
COM	2470	COM_2470	5	2.69666	-1.55999
COM	2473	COM_2473	5	2.39974	-1.69052
COM	2475	COM_2475	5	1.77962	-1.96311
COM	2477	COM_2477	5	2.6736	-1.57013
COM	2478	COM_2478	5	3.37014	-1.26395
COM	2482	COM_2482	5	3.26025	-1.31225
COM	2483	COM_2483	5	2.44466	-1.67077
COM	2484	COM_2484	5	2.29321	-1.73735
COM	2485	COM_2485	5	2.6034	-1.60099
COM	2486	COM_2486	5	3.91183	-1.02583
COM	2487	COM_2487	5	3.35339	-1.27131
COM	2490	COM_2490	17	5.23603	-0.443736
COM	2491	COM_2491	12	2.19918	-1.77868
COM	2492	COM_2492	7	3.91183	-1.02583
COM	2494	COM_2494	7	3.25665	-1.31383
COM	2495	COM_2495	7	2.66638	-1.57331
COM	2496	COM_2496	7	2.0759	-1.83287
COM	2497	COM_2497	14	1.87915	-1.91936
COM	2498	COM_2498	7	3.11122	-1.37776
COM	2499	COM_2499	7	2.48302	-1.65391
COM	2500	COM_2500	7	2.96011	-1.44419
COM	2502	COM_2502	7	3.42374	-1.24038
COM	2503	COM_2503	7	3.6384	-1.14602
COM	2504	COM_2504	7	4.43566	-0.795562
COM	2505	COM_2505	7	2.13675	-1.80612
COM	2506	COM_2506	30	7.79667	0.681873
COM	2507	COM_2507	9	3.68355	-1.12618
COM	2512	COM_2512	21	6.69619	0.198125
COM	2515	COM_2515	8	3.02446	-1.4159
COM	2519	COM_2519	6	5.31933	-0.40712
COM	2528	COM_2528	6	3.61734	-1.15528
COM	2534	COM_2534	6	3.89674	-1.03246
COM	2540	COM_2540	6	1.75516	-1.97386
COM	2542	COM_2542	6	1.67214	-2.01036
COM	2545	COM_2545	6	5.61864	-0.27555
COM	2546	COM_2546	6	3.80466	-1.07294
COM	2554	COM_2554	10	3.07212	-1.39495
COM	2559	COM_2559	6	3.87298	-1.04291
COM	2560	COM_2560	6	4.12196	-0.93346
COM	2561	COM_2561	6	3.11381	-1.37663
COM	2566	COM_2566	6	2.89066	-1.47471
COM	2574	COM_2574	6	3.28625	-1.30082
COM	2576	COM_2576	8	2.63073	-1.58897
COM	2577	COM_2577	10	4.32845	-0.84269
COM	2578	COM_2578	6	2.94977	-1.44873
COM	2581	COM_2581	8	4.69278	-0.682538
COM	2583	COM_2583	6	2.88022	-1.47931
COM	2584	COM_2584	12	4.35328	-0.831775
COM	2585	COM_2585	12	2.48277	-1.65402
COM	2587	COM_2587	8	3.35481	-1.27069
COM	2588	COM_2588	10	2.63742	-1.58603
COM	2589	COM_2589	16	5.57866	-0.293121
COM	2591	COM_2591	22	4.32802	-0.84288
COM	2592	COM_2592	10	3.06401	-1.39851
COM	2594	COM_2594	12	2.66964	-1.57187
COM	2597	COM_2597	6	2.89126	-1.47445
COM	2600	COM_2600	6	3.89101	-1.03498
COM	2602	COM_2602	10	4.03093	-0.973475
COM	2610	COM_2610	10	3.86902	-1.04465
COM	2613	COM_2613	8	4.65459	-0.699326
COM	2615	COM_2615	8	3.44338	-1.23175
COM	2616	COM_2616	10	3.06099	-1.39984
COM	2619	COM_2619	6	3.65686	-1.13791
COM	2627	COM_2627	6	5.70373	-0.238142
COM	2629	COM_2629	12	2.10534	-1.81993
COM	2636	COM_2636	8	3.06304	-1.39894
COM	2640	COM_2640	8	2.9514	-1.44801
COM	2657	COM_2657	6	2.59833	-1.60322
COM	2677	COM_2677	19	3.44634	-1.23045
COM	2678	COM_2678	15	3.40725	-1.24763
COM	2679	COM_2679	13	2.36921	-1.70393
COM	2680	COM_2680	11	1.89796	-1.91109
COM	2681	COM_2681	11	4.22287	-0.889101
COM	2682	COM_2682	9	3.02446	-1.4159
COM	2683	COM_2683	9	4.54296	-0.748397
COM	2684	COM_2684	9	2.60308	-1.60113
COM	2685	COM_2685	9	4.00635	-0.98428
COM	2688	COM_2688	9	4.49634	-0.768892
COM	2690	COM_2690	9	3.21042	-1.33415
COM	2694	COM_2694	7	3.46909	-1.22045
COM	2695	COM_2695	7	2.49151	-1.65017
COM	2697	COM_2697	7	3.63838	-1.14603
COM	2698	COM_2698	7	2.74273	-1.53974
COM	2699	COM_2699	7	1.66353	-2.01414
COM	2702	COM_2702	7	3.37561	-1.26154
COM	2703	COM_2703	7	4.78944	-0.640049
COM	2704	COM_2704	7	3.75984	-1.09264
COM	2705	COM_2705	7	2.37815	-1.70001
COM	2707	COM_2707	7	3.16232	-1.3553
COM	2710	COM_2710	7	3.3165	-1.28753
COM	2711	COM_2711	7	2.97238	-1.43879
COM	2715	COM_2715	7	1.78173	-1.96218
COM	2716	COM_2716	7	2.8231	-1.50442
COM	2718	COM_2718	7	3.02873	-1.41402
COM	2719	COM_2719	7	3.42732	-1.23881
COM	2720	COM_2720	5	4.47	-0.78047
COM	2721	COM_2721	5	2.88586	-1.47683
COM	2723	COM_2723	5	3.21346	-1.33282
COM	2724	COM_2724	5	3.80788	-1.07152
COM	2727	COM_2727	5	3.34093	-1.27679
COM	2729	COM_2729	5	3.51391	-1.20075
COM	2734	COM_2734	5	2.38029	-1.69907
COM	2736	COM_2736	5	3.38273	-1.25841
COM	2738	COM_2738	5	2.65257	-1.57938
COM	2739	COM_2739	5	2.58353	-1.60973
COM	2744	COM_2744	5	2.93709	-1.45431
COM	2745	COM_2745	5	3.85191	-1.05217
COM	2746	COM_2746	5	5.00818	-0.543896
COM	2749	COM_2749	5	2.93229	-1.45642
COM	2750	COM_2750	5	4.14161	-0.92482
COM	2751	COM_2751	5	3.45503	-1.22663
COM	2752	COM_2752	5	4.26786	-0.869325
COM	2757	COM_2757	5	2.00788	-1.86277
COM	2758	COM_2758	5	2.73546	-1.54294
COM	2762	COM_2762	5	2.07651	-1.8326
COM	2763	COM_2763	5	5.15968	-0.4773
COM	2764	COM_2764	5	3.3488	-1.27332
COM	2765	COM_2765	5	2.24068	-1.76043
COM	2767	COM_2767	5	2.69472	-1.56085
COM	2770	COM_2770	5	3.75291	-1.09569
COM	2772	COM_2772	5	1.77669	-1.9644
COM	2774	COM_2774	5	1.9906	-1.87036
COM	2775	COM_2775	5	3.10989	-1.37835
COM	2777	COM_2777	5	3.07446	-1.39392
COM	2779	COM_2779	5	2.11265	-1.81672
COM	2782	COM_2782	5	3.5833	-1.17025
COM	2783	COM_2783	5	2.88357	-1.47783
COM	2784	COM_2784	5	4.22782	-0.886925
COM	2786	COM_2786	5	2.51447	-1.64008
COM	2789	COM_2789	5	2.78434	-1.52145
COM	2792	COM_2792	5	3.26205	-1.31146
COR	0	COR_0	31	3.11479	-1.51499
COR	1	COR_1	33	2.07335	-2.00257
COR	4	COR_4	6	2.61224	-1.75027
COR	8	COR_8	16	5.55871	-0.370796
COR	9	COR_9	12	8.08042	0.809811
COR	15	COR_15	6	5.65949	-0.343348
COR	16	COR_16	6	1.75804	-2.34222
COR	18	COR_18	10	2.93028	-1.74163
COR	19	COR_19	15	4.11933	-1.13243
COR	23	COR_23	14	4.24253	-1.06931
COR	29	COR_29	5	2.66424	-1.87794
COR	31	COR_31	25	5.35828	-0.497669
COR	32	COR_32	9	2.16728	-2.13255
COR	33	COR_33	9	3.11479	-1.6471
COR	35	COR_35	8	2.32101	-2.05379
COR	37	COR_37	12	2.5391	-1.94205
COR	39	COR_39	7	2.32431	-2.0521
COR	40	COR_40	17	3.46622	-1.46705
COR	41	COR_41	10	4.82858	-0.769054
COR	42	COR_42	5	3.11479	-1.6471
COR	44	COR_44	9	4.17927	-1.10172
COR	45	COR_45	9	3.72597	-1.33397
COR	46	COR_46	9	4.69317	-0.838432
COR	47	COR_47	6	2.60104	-1.91032
COR	49	COR_49	7	2.93213	-1.74069
COR	51	COR_51	5	3.44797	-1.4764
COR	54	COR_54	8	2.92592	-1.74387
COR	55	COR_55	9	5.16335	-0.597542
COR	56	COR_56	48	6.16221	-0.0857813
COR	58	COR_58	13	4.31894	-1.03017
COR	59	COR_59	7	3.34989	-1.52665
COR	61	COR_61	15	2.93855	-1.7374
COR	62	COR_62	12	5.78753	-0.277746
COR	65	COR_65	5	3.65695	-1.36933
COR	69	COR_69	6	2.93028	-1.74163
COR	70	COR_70	7	4.10327	-1.14066
COR	71	COR_71	7	3.61734	-1.38962
COR	73	COR_73	5	4.02932	-1.17855
COR	75	COR_75	6	3.25909	-1.57317
COR	76	COR_76	14	3.66502	-1.36519
COR	77	COR_77	17	3.82215	-1.28469
COR	81	COR_81	40	4.36741	-1.00533
COR	84	COR_84	6	3.71824	-1.33793
COR	87	COR_87	11	4.64784	-0.861658
COR	90	COR_90	5	4.09223	-1.14632
COR	94	COR_94	8	3.2914	-1.55662
COR	101	COR_101	5	2.32431	-1.84505
COR	103	COR_103	31	5.37802	-0.488034
COR	105	COR_105	33	6.33671	-0.062004
COR	106	COR_106	13	4.18971	-1.0161
COR	108	COR_108	12	4.56337	-0.850051
COR	110	COR_110	12	3.28216	-1.4194
COR	111	COR_111	12	2.92592	-1.5777
COR	112	COR_112	11	5.09759	-0.61265
COR	113	COR_113	11	4.28617	-0.973232
COR	114	COR_114	10	5.04303	-0.636898
COR	115	COR_115	20	3.4454	-1.34686
COR	116	COR_116	9	2.85568	-1.60892
COR	117	COR_117	9	3.23455	-1.44055
COR	118	COR_118	8	2.22791	-1.88789
COR	119	COR_119	8	3.99722	-1.10164
COR	121	COR_121	7	3.1245	-1.48946
COR	122	COR_122	7	3.06838	-1.5144
COR	123	COR_123	7	1.94972	-2.01151
COR	124	COR_124	7	2.54885	-1.74527
COR	125	COR_125	7	2.72681	-1.66619
COR	126	COR_126	7	3.88117	-1.15321
COR	127	COR_127	6	2.66424	-1.69399
COR	128	COR_128	6	5.10237	-0.610527
COR	129	COR_129	6	3.73078	-1.22004
COR	130	COR_130	6	2.66424	-1.69399
COR	131	COR_131	6	3.37127	-1.3798
COR	132	COR_132	6	2.86157	-1.6063
COR	133	COR_133	6	1.94972	-2.01151
COR	137	COR_137	5	1.76629	-2.09303
COR	138	COR_138	5	5.12164	-0.601965
COR	139	COR_139	5	2.58056	-1.73118
COR	140	COR_140	5	2.62863	-1.70982
COR	141	COR_141	5	3.2354	-1.44018
COR	142	COR_142	5	3.49912	-1.32299
COR	147	COR_147	18	4.53139	-0.864261
COR	148	COR_148	8	6.28567	-0.084689
COR	149	COR_149	8	2.82517	-1.62248
COR	150	COR_150	8	2.68302	-1.68565
COR	160	COR_160	8	3.55464	-1.29831
COR	164	COR_164	20	3.83151	-1.17528
COR	166	COR_166	8	2.60054	-1.7223
COR	169	COR_169	8	3.33066	-1.39785
COR	171	COR_171	26	9.31609	1.26198
COR	172	COR_172	37	3.68256	-1.24147
COR	174	COR_174	7	2.16728	-1.91483
COR	179	COR_179	7	2.93213	-1.57495
COR	180	COR_180	7	5.69597	-0.346739
COR	181	COR_181	24	8.71563	0.995147
COR	182	COR_182	17	5.54413	-0.414215
COR	183	COR_183	10	2.83067	-1.62004
COR	184	COR_184	10	2.35233	-1.8326
COR	186	COR_186	23	3.68379	-1.24092
COR	188	COR_188	13	1.77063	-2.0911
COR	189	COR_189	16	2.8006	-1.6334
COR	190	COR_190	19	6.45131	-0.0110804
COR	192	COR_192	6	4.30395	-0.965332
COR	195	COR_195	6	5.01249	-0.650469
COR	197	COR_197	18	4.62762	-0.821498
COR	198	COR_198	6	3.4571	-1.34166
COR	199	COR_199	6	3.56215	-1.29498
COR	200	COR_200	6	5.07263	-0.623742
COR	202	COR_202	6	3.13593	-1.48438
COR	207	COR_207	9	5.01829	-0.647892
COR	208	COR_208	6	5.05761	-0.630419
COR	210	COR_210	9	2.60637	-1.71971
COR	211	COR_211	9	2.88827	-1.59444
COR	213	COR_213	6	2.57691	-1.7328
COR	217	COR_217	18	6.72385	0.110034
COR	218	COR_218	9	2.17092	-1.91322
COR	224	COR_224	6	2.88022	-1.59801
COR	228	COR_228	15	4.95959	-0.673977
COR	235	COR_235	6	3.83368	-1.17431
COR	251	COR_251	6	3.1327	-1.48582
COR	253	COR_253	6	2.17092	-1.91322
COR	260	COR_260	14	3.91952	-1.13616
COR	261	COR_261	14	3.83143	-1.17531
COR	262	COR_262	14	3.4114	-1.36197
COR	264	COR_264	11	4.20618	-1.00878
COR	265	COR_265	11	5.38305	-0.485797
COR	266	COR_266	11	4.7466	-0.768626
COR	267	COR_267	8	3.50115	-1.32208
COR	268	COR_268	8	4.33967	-0.949459
COR	269	COR_269	34	6.83102	0.157657
COR	270	COR_270	13	3.73467	-1.21831
COR	272	COR_272	28	6.8366	0.160139
COR	273	COR_273	5	4.79658	-0.746415
COR	274	COR_274	5	2.60637	-1.71971
COR	275	COR_275	5	1.77063	-2.0911
COR	276	COR_276	5	5.54695	-0.412963
COR	277	COR_277	5	3.45452	-1.34281
COR	278	COR_278	10	4.49878	-0.878754
COR	279	COR_279	5	4.64181	-0.815193
COR	280	COR_280	5	1.70813	-2.11887
COR	282	COR_282	5	1.76629	-2.09303
COR	284	COR_284	15	4.03443	-1.0851
COR	286	COR_286	5	2.41626	-1.80419
COR	287	COR_287	10	4.96995	-0.669372
COR	288	COR_288	5	3.10544	-1.49793
COR	289	COR_289	10	2.62264	-1.71248
COR	290	COR_290	5	4.27391	-0.978682
COR	292	COR_292	5	3.2431	-1.43676
COR	294	COR_294	5	3.57921	-1.28739
COR	295	COR_295	29	4.5036	-0.87661
COR	296	COR_296	38	5.98335	-0.219033
COR	297	COR_297	26	6.27592	-0.0890214
COR	298	COR_298	7	3.00269	-1.54359
COR	300	COR_300	7	4.2431	-0.992373
COR	301	COR_301	7	5.65945	-0.362969
COR	302	COR_302	7	4.03422	-1.08519
COR	303	COR_303	7	3.52104	-1.31324
COR	304	COR_304	7	1.77063	-2.0911
COR	305	COR_305	7	2.94327	-1.56999
COR	306	COR_306	7	6.65233	0.0782528
COR	307	COR_307	7	1.76629	-2.09303
COR	309	COR_309	14	5.22539	-0.55586
COR	311	COR_311	7	2.68278	-1.68575
COR	312	COR_312	7	2.17092	-1.91322
COR	313	COR_313	7	3.85531	-1.1647
COR	315	COR_315	7	3.4873	-1.32824
COR	316	COR_316	7	3.44579	-1.34668
COR	317	COR_317	7	3.37571	-1.37783
COR	319	COR_319	9	2.94136	-1.57085
COR	320	COR_320	9	4.28556	-0.973505
COR	321	COR_321	9	2.78403	-1.64076
COR	323	COR_323	20	5.4321	-0.463998
COR	324	COR_324	44	6.70157	0.100134
COR	326	COR_326	13	3.81603	-1.18215
COR	327	COR_327	15	4.26114	-0.984355
COR	328	COR_328	19	5.76038	-0.318116
COR	329	COR_329	19	3.13833	-1.48331
COR	330	COR_330	42	6.70485	0.101591
COR	334	COR_334	10	3.97631	-1.11093
COR	337	COR_337	10	4.50054	-0.877969
COR	338	COR_338	10	1.88483	-2.04035
COR	339	COR_339	6	1.77198	-2.0905
COR	343	COR_343	32	7.22706	0.333651
COR	344	COR_344	8	3.65535	-1.25356
COR	345	COR_345	6	2.41605	-1.80429
COR	347	COR_347	14	8.07752	0.711582
COR	348	COR_348	6	3.58636	-1.28422
COR	350	COR_350	18	2.93028	-1.57577
COR	351	COR_351	26	6.73934	0.116919
COR	353	COR_353	8	3.75363	-1.20988
COR	358	COR_358	14	6.11251	-0.161636
COR	363	COR_363	16	5.42065	-0.469089
COR	365	COR_365	8	3.98207	-1.10837
COR	368	COR_368	8	4.40346	-0.92111
COR	370	COR_370	16	4.52249	-0.868216
COR	371	COR_371	12	3.64051	-1.26016
COR	372	COR_372	16	3.22586	-1.44442
COR	373	COR_373	32	5.85805	-0.274713
COR	374	COR_374	12	4.52786	-0.86583
COR	375	COR_375	8	3.84735	-1.16824
COR	376	COR_376	6	5.5874	-0.394988
COR	377	COR_377	6	2.63742	-1.70591
COR	391	COR_391	6	2.32431	-1.84505
COR	392	COR_392	20	4.43921	-0.905227
COR	396	COR_396	6	3.82345	-1.17886
COR	398	COR_398	6	1.72162	-2.11288
COR	403	COR_403	6	2.74779	-1.65686
COR	404	COR_404	22	4.24541	-0.991345
COR	405	COR_405	24	6.76319	0.127516
COR	407	COR_407	8	3.30594	-1.40883
COR	408	COR_408	32	8.32344	0.820866
COR	409	COR_409	12	4.76197	-0.761795
COR	411	COR_411	16	4.13472	-1.04053
COR	412	COR_412	12	2.62382	-1.71196
COR	413	COR_413	8	2.13842	-1.92766
COR	417	COR_417	8	2.66194	-1.69502
COR	424	COR_424	43	9.16203	1.19352
COR	425	COR_425	31	5.01364	-0.649956
COR	426	COR_426	27	5.13785	-0.59476
COR	427	COR_427	27	4.03568	-1.08455
COR	428	COR_428	23	3.80472	-1.18718
COR	429	COR_429	21	4.37764	-0.932585
COR	430	COR_430	21	5.60161	-0.388672
COR	431	COR_431	19	4.71736	-0.781617
COR	432	COR_432	19	3.95576	-1.12006
COR	433	COR_433	17	6.11951	-0.158527
COR	434	COR_434	17	5.18203	-0.575126
COR	435	COR_435	17	5.68224	-0.352841
COR	436	COR_436	15	2.60637	-1.71971
COR	437	COR_437	15	5.56882	-0.403242
COR	438	COR_438	13	3.49635	-1.32421
COR	439	COR_439	13	4.68455	-0.796199
COR	440	COR_440	13	4.53119	-0.86435
COR	441	COR_441	13	3.86486	-1.16046
COR	442	COR_442	13	1.76629	-2.09303
COR	443	COR_443	13	6.45194	-0.0108011
COR	444	COR_444	13	3.71649	-1.22639
COR	445	COR_445	13	3.09657	-1.50187
COR	446	COR_446	13	3.65235	-1.25489
COR	447	COR_447	11	3.25461	-1.43164
COR	448	COR_448	11	1.90897	-2.02962
COR	449	COR_449	11	5.61181	-0.38414
COR	450	COR_450	11	2.63282	-1.70795
COR	451	COR_451	11	5.86521	-0.271534
COR	452	COR_452	11	2.76503	-1.6492
COR	453	COR_453	11	3.94902	-1.12305
COR	454	COR_454	11	3.72367	-1.2232
COR	455	COR_455	11	3.94601	-1.12439
COR	456	COR_456	11	4.49576	-0.880094
COR	458	COR_458	11	3.14548	-1.48014
COR	459	COR_459	9	3.72607	-1.22213
COR	460	COR_460	9	5.69914	-0.345332
COR	461	COR_461	9	2.7548	-1.65375
COR	462	COR_462	9	4.52264	-0.86815
COR	463	COR_463	9	5.00618	-0.653273
COR	464	COR_464	9	5.29795	-0.523613
COR	465	COR_465	9	4.33481	-0.95162
COR	467	COR_467	9	2.14089	-1.92656
COR	469	COR_469	9	3.45435	-1.34288
COR	470	COR_470	9	2.53782	-1.75017
COR	471	COR_471	9	5.5619	-0.40632
COR	472	COR_472	9	4.07324	-1.06785
COR	473	COR_473	9	3.7638	-1.20537
COR	474	COR_474	7	3.13863	-1.48318
COR	475	COR_475	7	4.14771	-1.03476
COR	476	COR_476	7	1.82365	-2.06754
COR	477	COR_477	7	3.57678	-1.28847
COR	478	COR_478	7	3.57794	-1.28796
COR	479	COR_479	7	2.76503	-1.6492
COR	480	COR_480	7	2.38503	-1.81807
COR	482	COR_482	7	4.41306	-0.916846
COR	483	COR_483	7	2.50098	-1.76654
COR	484	COR_484	7	3.5452	-1.30251
COR	485	COR_485	7	2.48266	-1.77468
COR	486	COR_486	7	3.42168	-1.3574
COR	487	COR_487	7	4.20308	-1.01016
COR	488	COR_488	7	2.11265	-1.93911
COR	489	COR_489	7	3.61734	-1.27045
COR	490	COR_490	7	3.59245	-1.28151
COR	491	COR_491	7	2.47347	-1.77877
COR	492	COR_492	7	3.45949	-1.3406
COR	493	COR_493	7	2.59194	-1.72612
COR	494	COR_494	7	5.61834	-0.381239
COR	495	COR_495	7	2.32431	-1.84505
COR	496	COR_496	7	2.60054	-1.7223
COR	497	COR_497	7	2.15899	-1.91852
COR	498	COR_498	7	4.40398	-0.920878
COR	499	COR_499	7	2.8866	-1.59518
COR	500	COR_500	7	2.08532	-1.95126
COR	501	COR_501	7	4.45458	-0.898393
COR	504	COR_504	5	2.60104	-1.72208
COR	505	COR_505	5	3.0318	-1.53065
COR	506	COR_506	5	1.98222	-1.99707
COR	509	COR_509	5	3.3473	-1.39045
COR	510	COR_510	5	2.72753	-1.66587
COR	513	COR_513	5	1.77063	-2.0911
COR	514	COR_514	5	1.77063	-2.0911
COR	515	COR_515	5	2.51419	-1.76067
COR	516	COR_516	5	4.74186	-0.77073
COR	517	COR_517	5	2.20465	-1.89823
COR	519	COR_519	5	5.23029	-0.553682
COR	520	COR_520	5	4.95641	-0.675387
COR	521	COR_521	5	2.17092	-1.91322
COR	522	COR_522	5	2.13675	-1.9284
COR	524	COR_524	5	2.60054	-1.7223
COR	525	COR_525	5	2.79817	-1.63447
COR	526	COR_526	5	2.17092	-1.91322
COR	527	COR_527	5	3.02884	-1.53197
COR	528	COR_528	5	2.53782	-1.75017
COR	529	COR_529	5	2.31128	-1.85084
COR	530	COR_530	5	3.2575	-1.43036
COR	533	COR_533	5	3.15845	-1.47437
COR	534	COR_534	5	2.93213	-1.57495
COR	536	COR_536	5	1.77481	-2.08924
COR	537	COR_537	5	3.10544	-1.49793
COR	538	COR_538	5	2.73961	-1.6605
COR	540	COR_540	5	2.50689	-1.76392
COR	541	COR_541	5	1.77481	-2.08924
COR	543	COR_543	5	2.7093	-1.67397
COR	544	COR_544	5	2.93529	-1.57354
COR	546	COR_546	5	2.68441	-1.68503
COR	548	COR_548	5	4.00912	-1.09635
COR	549	COR_549	5	2.14089	-1.92656
COR	550	COR_550	5	1.72452	-2.11159
COR	551	COR_551	5	2.31128	-1.85084
COR	552	COR_552	5	3.51146	-1.3175
COR	553	COR_553	5	2.44987	-1.78925
COR	554	COR_554	5	2.92492	-1.57815
COR	556	COR_556	5	2.91623	-1.58201
COR	557	COR_557	5	3.90686	-1.14179
COR	558	COR_558	5	4.85947	-0.718469
COR	559	COR_559	5	3.44564	-1.34675
COR	560	COR_560	5	3.76965	-1.20276
COR	562	COR_562	5	3.54264	-1.30365
COR	565	COR_565	5	4.6816	-0.797509
COR	566	COR_566	5	3.15515	-1.47584
FB2U	0	FB2U_0	9	3.76771	-1.31258
FB2U	1	FB2U_1	19	4.12841	-1.12778
FB2U	2	FB2U_2	11	3.65686	-1.36938
FB2U	3	FB2U_3	11	5.27746	-0.539074
FB2U	4	FB2U_4	7	1.84168	-2.29937
FB2U	5	FB2U_5	6	4.96393	-0.699708
FB2U	6	FB2U_6	46	7.08354	0.386253
FB2U	7	FB2U_7	19	8.44107	1.08177
FB2U	8	FB2U_8	11	2.58056	-1.92081
FB2U	9	FB2U_9	12	9.20698	1.47418
FB2U	10	FB2U_10	23	5.18025	-0.575919
FB2U	11	FB2U_11	8	1.77063	-2.0911
FB2U	12	FB2U_12	19	3.80661	-1.18634
FB2U	13	FB2U_13	26	9.65295	1.41168
FB2U	14	FB2U_14	6	2.63475	-1.7071
FB2U	15	FB2U_15	5	2.45903	-1.78518
FB2U	16	FB2U_16	10	3.29401	-1.41413
FB2U	17	FB2U_17	10	2.08782	-1.95015
FB2U	20	FB2U_20	10	3.71824	-1.22561
FB2U	22	FB2U_22	9	5.6191	-0.380898
FB2U	23	FB2U_23	5	4.3749	-0.933805
FB2U	24	FB2U_24	12	2.88714	-1.59494
FB2U	26	FB2U_26	47	11.0025	2.0114
FB2U	27	FB2U_27	7	3.04325	-1.52556
FB2U	28	FB2U_28	7	4.72635	-0.777625
FB2U	31	FB2U_31	9	2.74739	-1.65704
FB2U	32	FB2U_32	24	6.168	-0.136976
FB2U	34	FB2U_34	7	3.61734	-1.27045
FB2U	36	FB2U_36	6	3.839	-1.17195
FB2U	37	FB2U_37	7	1.84168	-2.05952
FB2U	38	FB2U_38	9	4.34658	-0.946389
FB2U	39	FB2U_39	11	2.32431	-1.84505
FB2U	40	FB2U_40	7	1.77063	-2.0911
FB2U	41	FB2U_41	9	4.62799	-0.821333
FB2U	43	FB2U_43	10	6.55365	0.0343989
FB2U	44	FB2U_44	37	7.75093	0.566451
FB2U	45	FB2U_45	7	3.73421	-1.21852
FB2U	46	FB2U_46	13	5.18369	-0.574389
FB2U	47	FB2U_47	5	5.14069	-0.593497
FB2U	48	FB2U_48	25	6.42066	-0.0246989
FB2U	50	FB2U_50	8	1.9705	-2.00228
FB2U	51	FB2U_51	8	4.53373	-0.863222
FB2U	52	FB2U_52	8	3.11371	-1.49426
FB2U	54	FB2U_54	14	4.30454	-0.965068
FB2U	55	FB2U_55	7	2.88726	-1.59489
FB2U	57	FB2U_57	7	4.83703	-0.728439
FB2U	58	FB2U_58	13	6.41147	-0.0287839
FB2U	60	FB2U_60	9	5.63542	-0.373649
FB2U	61	FB2U_61	6	2.22688	-1.88835
FB2U	62	FB2U_62	6	4.19721	-1.01276
FB2U	65	FB2U_65	43	8.772	1.0202
FB2U	66	FB2U_66	16	7.03607	0.248779
FB2U	69	FB2U_69	5	1.9156	-2.02668
FB2U	73	FB2U_73	6	5.54794	-0.412521
FB2U	74	FB2U_74	12	5.86334	-0.272363
FB2U	78	FB2U_78	6	2.21408	-1.89404
FB2U	86	FB2U_86	7	3.39374	-1.36981
FB2U	87	FB2U_87	7	3.61734	-1.27045
FB2U	88	FB2U_88	7	3.48774	-1.32804
FB2U	89	FB2U_89	7	3.15845	-1.47437
FB2U	90	FB2U_90	5	3.41059	-1.36233
FB2U	93	FB2U_93	5	1.86174	-2.05061
FB2U	94	FB2U_94	5	3.04902	-1.523
FB2U	95	FB2U_95	5	1.94243	-2.01475
FB2U	96	FB2U_96	5	2.60054	-1.7223
FBU	2	FBU_2	9	4.11504	-1.04669
FBU	3	FBU_3	5	4.46934	-0.880815
FBU	4	FBU_4	8	2.60054	-1.75575
FBU	5	FBU_5	15	3.83143	-1.17947
FBU	7	FBU_7	8	3.11479	-1.51499
FBU	8	FBU_8	26	7.09387	0.347932
FBU	10	FBU_10	12	5.18627	-0.585796
FBU	11	FBU_11	9	3.85284	-1.26897
FBU	15	FBU_15	6	3.11479	-1.6471
FBU	17	FBU_17	10	2.56599	-1.92827
FBU	23	FBU_23	6	4.3749	-1.0015
FBU	25	FBU_25	8	6.01847	-0.159429
FBU	26	FBU_26	5	1.77063	-2.33577
FBU	27	FBU_27	34	7.37703	0.536622
FBU	28	FBU_28	7	4.69772	-0.8361
FBU	29	FBU_29	7	3.84037	-1.27536
FBU	30	FBU_30	14	3.86153	-1.26451
FBU	31	FBU_31	11	3.3088	-1.5477
FBU	35	FBU_35	8	1.97868	-2.22918
FBU	36	FBU_36	22	8.51674	1.12054
FBU	37	FBU_37	6	2.39149	-2.01768
FBU	38	FBU_38	11	5.08289	-0.63876
FBU	39	FBU_39	11	4.93815	-0.71292
FBU	40	FBU_40	9	2.56599	-1.92827
FBU	42	FBU_42	9	2.20025	-2.11566
FBU	43	FBU_43	7	2.56599	-1.92827
FBU	44	FBU_44	7	3.9154	-1.23692
FBU	45	FBU_45	7	3.20448	-1.60115
FBU	46	FBU_46	5	1.76629	-2.33799
FBU	47	FBU_47	5	3.04325	-1.68375
FBU	49	FBU_49	5	4.29664	-1.04159
FBU	50	FBU_50	5	2.89249	-1.761
FBU	52	FBU_52	5	3.17861	-1.6144
FBU	54	FBU_54	5	2.6077	-1.9069
FBU	56	FBU_56	5	5.23132	-0.562714
FBU	57	FBU_57	5	1.84168	-2.29937
FBU	59	FBU_59	5	3.60378	-1.39657
ALL	3	ALL_3	19	2.6347	-1.73975
ALL	4	ALL_4	18	2.26073	-1.91484
ALL	6	ALL_6	34	8.21191	0.871372
ALL	8	ALL_8	16	2.22279	-1.9326
ALL	11	ALL_11	44	9.02808	1.38252
ALL	13	ALL_13	22	2.61224	-1.90458
ALL	15	ALL_15	35	6.45288	0.0631378
ALL	17	ALL_17	31	4.90697	-0.728896
ALL	18	ALL_18	42	3.53586	-1.43137
ALL	20	ALL_20	40	11.1785	2.48428
ALL	21	ALL_21	27	4.74074	-0.81406
ALL	22	ALL_22	28	3.67854	-1.35827
ALL	23	ALL_23	42	4.19317	-1.0946
ALL	24	ALL_24	26	6.85534	0.269338
ALL	25	ALL_25	25	4.56451	-0.904352
ALL	26	ALL_26	28	5.8929	-0.223764
ALL	27	ALL_27	17	1.9429	-2.24751
ALL	29	ALL_29	26	5.4668	-0.442069
ALL	30	ALL_30	25	7.70111	0.702659
ALL	32	ALL_32	20	4.56872	-0.902195
ALL	33	ALL_33	17	4.38472	-0.996462
ALL	34	ALL_34	24	4.90683	-0.728966
ALL	35	ALL_35	20	2.18443	-2.12376
ALL	37	ALL_37	8	3.44389	-1.47849
ALL	38	ALL_38	23	5.43351	-0.459123
ALL	39	ALL_39	26	6.47377	0.0738428
ALL	40	ALL_40	23	2.51279	-1.95553
ALL	42	ALL_42	12	1.69669	-2.37365
ALL	43	ALL_43	22	4.74174	-0.81355
ALL	44	ALL_44	24	3.84833	-1.27128
ALL	45	ALL_45	14	3.30779	-1.54822
ALL	46	ALL_46	16	3.85518	-1.26777
ALL	47	ALL_47	22	6.37342	0.022428
ALL	48	ALL_48	33	3.4354	-1.48284
ALL	50	ALL_50	23	4.45546	-0.960219
ALL	51	ALL_51	20	6.18375	-0.0747479
ALL	52	ALL_52	22	3.27352	-1.56578
ALL	55	ALL_55	22	4.81814	-0.774406
ALL	56	ALL_56	49	6.83782	0.260362
ALL	59	ALL_59	19	5.31413	-0.520291
ALL	61	ALL_61	48	4.0768	-1.15422
ALL	62	ALL_62	20	3.69441	-1.35014
ALL	64	ALL_64	24	3.31412	-1.54498
ALL	65	ALL_65	29	7.60238	0.652076
ALL	66	ALL_66	21	5.00376	-0.679306
ALL	68	ALL_68	19	4.18781	-1.09735
ALL	70	ALL_70	24	6.15571	-0.0891129
ALL	71	ALL_71	20	5.91869	-0.210548
ALL	73	ALL_73	19	3.60822	-1.3943
ALL	74	ALL_74	19	1.74894	-2.34688
ALL	76	ALL_76	20	2.78652	-1.81529
ALL	77	ALL_77	16	3.3908	-1.50569
ALL	79	ALL_79	18	3.58975	-1.40376
ALL	80	ALL_80	29	4.34738	-1.01559
ALL	82	ALL_82	19	5.02828	-0.66674
ALL	83	ALL_83	13	1.96185	-2.2378
ALL	84	ALL_84	19	2.61243	-1.90448
ALL	85	ALL_85	18	2.77094	-1.82327
ALL	86	ALL_86	18	5.40766	-0.472369
ALL	89	ALL_89	19	5.88043	-0.23015
ALL	90	ALL_90	18	2.55536	-1.93372
ALL	91	ALL_91	7	2.48618	-1.96916
ALL	92	ALL_92	29	2.04114	-2.19718
ALL	93	ALL_93	17	3.4271	-1.48709
ALL	94	ALL_94	19	3.35961	-1.52167
ALL	96	ALL_96	16	5.82504	-0.258529
ALL	97	ALL_97	22	5.39745	-0.477599
ALL	99	ALL_99	17	5.53224	-0.408542
ALL	100	ALL_100	17	4.8155	-0.738006
ALL	101	ALL_101	22	2.27968	-1.86488
ALL	102	ALL_102	23	1.85496	-2.05362
ALL	103	ALL_103	14	3.9642	-1.11631
ALL	105	ALL_105	34	7.48594	0.448693
ALL	106	ALL_106	19	2.96294	-1.56126
ALL	107	ALL_107	12	2.86656	-1.60409
ALL	108	ALL_108	8	1.74634	-2.1019
ALL	109	ALL_109	14	3.70281	-1.23247
ALL	110	ALL_110	8	2.58056	-1.73118
ALL	111	ALL_111	26	3.44797	-1.34572
ALL	112	ALL_112	32	4.19774	-1.01253
ALL	113	ALL_113	16	3.34112	-1.3932
ALL	114	ALL_114	17	4.2237	-1.00099
ALL	115	ALL_115	18	3.86937	-1.15845
ALL	116	ALL_116	17	2.51279	-1.76129
ALL	117	ALL_117	34	6.29725	-0.0795408
ALL	118	ALL_118	8	3.06838	-1.5144
ALL	119	ALL_119	14	2.17159	-1.91292
ALL	120	ALL_120	12	2.15242	-1.92144
ALL	122	ALL_122	19	4.751	-0.766668
ALL	126	ALL_126	15	2.92492	-1.57815
ALL	128	ALL_128	19	5.79926	-0.300838
ALL	129	ALL_129	21	2.6347	-1.70712
ALL	130	ALL_130	9	2.96066	-1.56227
ALL	131	ALL_131	15	6.67478	0.0882261
ALL	132	ALL_132	16	3.44884	-1.34533
ALL	133	ALL_133	20	2.26073	-1.87331
ALL	134	ALL_134	23	5.94865	-0.234455
ALL	135	ALL_135	22	3.34112	-1.3932
ALL	136	ALL_136	18	3.49688	-1.32398
ALL	137	ALL_137	44	8.56315	0.927387
ALL	138	ALL_138	18	2.18349	-1.90763
ALL	140	ALL_140	11	2.88157	-1.59741
ALL	141	ALL_141	15	4.64498	-0.813782
ALL	142	ALL_142	18	3.11381	-1.49421
ALL	143	ALL_143	15	3.48784	-1.328
ALL	146	ALL_146	17	3.70635	-1.2309
ALL	149	ALL_149	12	5.40091	-0.477858
ALL	150	ALL_150	18	3.85298	-1.16574
ALL	151	ALL_151	16	6.7952	0.14174
ALL	152	ALL_152	10	2.40401	-1.80964
ALL	153	ALL_153	20	5.4378	-0.461468
ALL	155	ALL_155	13	5.01755	-0.648219
ALL	157	ALL_157	13	3.44453	-1.34725
ALL	158	ALL_158	27	4.9928	-0.659217
ALL	159	ALL_159	35	6.86577	0.1731
ALL	161	ALL_161	15	2.79044	-1.63791
ALL	162	ALL_162	13	2.7422	-1.65935
ALL	163	ALL_163	20	3.72294	-1.22353
ALL	164	ALL_164	19	4.48968	-0.882798
ALL	166	ALL_166	14	3.7893	-1.19403
ALL	167	ALL_167	15	3.48784	-1.328
ALL	168	ALL_168	18	4.88226	-0.708339
ALL	169	ALL_169	6	2.92617	-1.5776
ALL	170	ALL_170	12	5.8968	-0.257494
ALL	171	ALL_171	15	4.13534	-1.04026
ALL	173	ALL_173	13	2.76537	-1.64905
ALL	175	ALL_175	13	2.65499	-1.6981
ALL	176	ALL_176	33	3.22885	-1.44309
ALL	177	ALL_177	19	3.01564	-1.53784
ALL	179	ALL_179	14	3.81752	-1.18149
ALL	180	ALL_180	13	3.47697	-1.33283
ALL	181	ALL_181	13	2.04406	-1.96959
ALL	182	ALL_182	27	5.38247	-0.486056
ALL	183	ALL_183	14	4.47214	-0.890591
ALL	188	ALL_188	10	2.55779	-1.7413
ALL	189	ALL_189	36	7.98547	0.670678
ALL	190	ALL_190	12	2.32185	-1.84615
ALL	191	ALL_191	36	4.72638	-0.777613
ALL	193	ALL_193	10	2.75345	-1.65435
ALL	194	ALL_194	16	2.59753	-1.72364
ALL	195	ALL_195	11	4.00681	-1.09738
ALL	196	ALL_196	10	2.1431	-1.92558
ALL	197	ALL_197	46	5.03166	-0.64195
ALL	198	ALL_198	14	5.64614	-0.368882
ALL	199	ALL_199	35	4.86005	-0.718209
ALL	200	ALL_200	13	6.13307	-0.152502
ALL	202	ALL_202	12	2.23575	-1.88441
ALL	203	ALL_203	12	5.25203	-0.54402
ALL	204	ALL_204	14	3.54927	-1.3007
ALL	205	ALL_205	14	4.89259	-0.703751
ALL	210	ALL_210	11	2.53711	-1.75049
ALL	212	ALL_212	20	2.34733	-1.83482
ALL	215	ALL_215	10	2.91424	-1.5829
ALL	216	ALL_216	12	5.87953	-0.265169
ALL	217	ALL_217	11	2.09502	-1.94695
ALL	218	ALL_218	8	2.6349	-1.70703
ALL	219	ALL_219	10	2.33572	-1.83998
ALL	220	ALL_220	13	3.9729	-1.11244
ALL	223	ALL_223	11	3.1968	-1.45733
ALL	224	ALL_224	11	2.62097	-1.71322
ALL	225	ALL_225	14	2.39032	-1.81572
ALL	228	ALL_228	12	2.78546	-1.64012
ALL	229	ALL_229	12	2.32155	-1.84628
ALL	230	ALL_230	19	6.54186	0.0291618
ALL	231	ALL_231	46	3.62283	-1.26801
ALL	232	ALL_232	12	4.31423	-0.960763
ALL	233	ALL_233	14	2.80903	-1.62965
ALL	234	ALL_234	5	3.07818	-1.51004
ALL	236	ALL_236	25	4.11057	-1.05127
ALL	239	ALL_239	10	2.82446	-1.62279
ALL	240	ALL_240	8	2.1875	-1.90585
ALL	242	ALL_242	16	4.54645	-0.85757
ALL	243	ALL_243	10	3.2431	-1.43676
ALL	244	ALL_244	8	2.13116	-1.93088
ALL	245	ALL_245	12	2.68127	-1.68643
ALL	246	ALL_246	22	4.55167	-0.855249
ALL	247	ALL_247	12	1.74634	-2.1019
ALL	250	ALL_250	35	6.56239	0.0382819
ALL	251	ALL_251	32	10.9673	1.99574
ALL	252	ALL_252	13	3.03978	-1.52711
ALL	253	ALL_253	11	3.12209	-1.49053
ALL	254	ALL_254	10	2.49683	-1.76839
ALL	255	ALL_255	19	3.38095	-1.3755
ALL	257	ALL_257	11	5.34075	-0.504593
ALL	258	ALL_258	11	1.91837	-2.02544
ALL	259	ALL_259	21	5.40276	-0.47704
ALL	261	ALL_261	11	4.48754	-0.883747
ALL	263	ALL_263	11	4.87908	-0.709754
ALL	264	ALL_264	14	4.08713	-1.06168
ALL	265	ALL_265	5	3.85697	-1.16396
ALL	266	ALL_266	8	3.14824	-1.47891
ALL	267	ALL_267	11	4.78679	-0.750765
ALL	269	ALL_269	13	3.30124	-1.41092
ALL	270	ALL_270	15	2.02638	-1.97745
ALL	271	ALL_271	20	1.98644	-1.9952
ALL	274	ALL_274	14	2.56668	-1.73735
ALL	275	ALL_275	11	3.32279	-1.40134
ALL	276	ALL_276	18	1.78173	-2.08616
ALL	277	ALL_277	10	3.97167	-1.11299
ALL	278	ALL_278	11	2.85484	-1.60929
ALL	279	ALL_279	17	2.51279	-1.76129
ALL	280	ALL_280	26	3.59264	-1.28143
ALL	281	ALL_281	14	4.15787	-1.03025
ALL	282	ALL_282	8	4.24681	-0.990726
ALL	284	ALL_284	11	2.85584	-1.60885
ALL	285	ALL_285	11	3.34307	-1.39233
ALL	286	ALL_286	11	3.89258	-1.14814
ALL	289	ALL_289	16	4.55005	-0.855967
ALL	290	ALL_290	10	1.95833	-2.00769
ALL	291	ALL_291	32	5.56563	-0.404662
ALL	292	ALL_292	33	5.42321	-0.467949
ALL	294	ALL_294	12	5.88358	-0.263371
ALL	297	ALL_297	11	3.30341	-1.40996
ALL	298	ALL_298	14	2.88157	-1.59741
ALL	300	ALL_300	10	1.90105	-2.03314
ALL	301	ALL_301	16	5.68554	-0.351374
ALL	303	ALL_303	10	4.47712	-0.888377
ALL	304	ALL_304	9	3.50466	-1.32052
ALL	305	ALL_305	19	3.49366	-1.32541
ALL	306	ALL_306	12	3.70267	-1.23253
ALL	307	ALL_307	10	3.59264	-1.28143
ALL	309	ALL_309	7	2.44656	-1.79073
ALL	311	ALL_311	16	4.75261	-0.765955
ALL	313	ALL_313	8	3.78864	-1.19433
ALL	316	ALL_316	10	2.01055	-1.98448
ALL	317	ALL_317	9	3.58946	-1.28284
ALL	318	ALL_318	21	4.83648	-0.728682
[truncated: 1,910 more rows]

## Sheet: Activity_WM793B
module_type	module_no	full_name	module_length	z_score	subnet_score
COM	3	COM_3	19	1.75276	-1.96967
COM	4	COM_4	18	2.00177	-1.78596
COM	6	COM_6	34	5.03981	0.455294
COM	11	COM_11	32	4.15654	-0.0927998
COM	16	COM_16	35	3.64716	-0.405294
COM	17	COM_17	31	3.64535	-0.40641
COM	18	COM_18	42	3.6437	-0.407419
COM	19	COM_19	27	2.3594	-1.19533
COM	20	COM_20	36	3.70187	-0.371732
COM	22	COM_22	42	2.03029	-1.39723
COM	23	COM_23	26	5.43392	0.690868
COM	24	COM_24	22	2.52952	-1.09096
COM	26	COM_26	17	3.75361	-0.339991
COM	28	COM_28	27	4.04926	-0.158613
COM	29	COM_29	24	2.65576	-1.01352
COM	30	COM_30	26	3.47636	-0.510084
COM	31	COM_31	25	3.30266	-0.616646
COM	33	COM_33	21	3.18591	-0.688272
COM	34	COM_34	20	1.93214	-1.45745
COM	35	COM_35	42	4.33202	0.0148581
COM	36	COM_36	17	2.48509	-1.11822
COM	38	COM_38	29	1.75722	-1.56476
COM	39	COM_39	32	4.68374	0.230633
COM	40	COM_40	32	4.82848	0.319432
COM	41	COM_41	36	2.26718	-1.25191
COM	42	COM_42	23	3.08498	-0.750187
COM	43	COM_43	28	5.02461	0.439755
COM	44	COM_44	27	8.04608	2.2934
COM	46	COM_46	15	5.71426	0.862849
COM	47	COM_47	16	2.90719	-0.859264
COM	49	COM_49	24	1.88631	-1.48557
COM	50	COM_50	14	2.29952	-1.23206
COM	51	COM_51	44	5.8334	0.935945
COM	52	COM_52	22	4.01878	-0.177313
COM	53	COM_53	24	1.91505	-1.46793
COM	54	COM_54	20	4.73203	0.260259
COM	55	COM_55	19	2.47812	-1.12249
COM	58	COM_58	19	1.7644	-1.56035
COM	59	COM_59	36	4.43137	0.0758074
COM	60	COM_60	26	3.03736	-0.779405
COM	61	COM_61	20	2.09467	-1.35774
COM	62	COM_62	30	4.00791	-0.18398
COM	65	COM_65	48	4.61691	0.189639
COM	66	COM_66	22	2.45859	-1.13447
COM	68	COM_68	20	2.71411	-0.977719
COM	69	COM_69	22	3.06839	-0.760369
COM	70	COM_70	18	2.85133	-0.89353
COM	72	COM_72	20	2.33104	-1.21273
COM	73	COM_73	19	2.26575	-1.25278
COM	74	COM_74	36	1.70345	-1.59775
COM	75	COM_75	7	2.32585	-1.21591
COM	76	COM_76	19	3.44441	-0.529684
COM	77	COM_77	19	3.67835	-0.38616
COM	80	COM_80	19	2.33364	-1.21113
COM	82	COM_82	19	2.95663	-0.828934
COM	83	COM_83	29	1.84593	-1.51033
COM	84	COM_84	18	2.49286	-1.11345
COM	85	COM_85	22	3.80397	-0.309096
COM	86	COM_86	19	3.05837	-0.766517
COM	87	COM_87	19	2.36639	-1.19104
COM	89	COM_89	37	6.01749	1.04888
COM	90	COM_90	18	1.67912	-1.61267
COM	92	COM_92	18	3.52899	-0.477791
COM	94	COM_94	20	1.65654	-1.62652
COM	96	COM_96	18	3.11834	-0.729723
COM	97	COM_97	18	3.44171	-0.531339
COM	99	COM_99	32	3.58203	-0.445252
COM	100	COM_100	23	3.93009	-0.325109
COM	101	COM_101	14	4.07933	-0.22634
COM	103	COM_103	20	2.84474	-1.04341
COM	104	COM_104	26	3.15384	-0.838847
COM	105	COM_105	17	2.2064	-1.46588
COM	106	COM_106	22	4.16398	-0.170314
COM	108	COM_108	17	1.94452	-1.6392
COM	110	COM_110	42	3.93497	-0.321881
COM	111	COM_111	14	3.91242	-0.336799
COM	112	COM_112	46	3.98513	-0.288683
COM	113	COM_113	35	3.32698	-0.724257
COM	117	COM_117	11	1.79265	-1.73971
COM	118	COM_118	15	4.20783	-0.141295
COM	126	COM_126	15	4.19745	-0.14816
COM	127	COM_127	8	3.28745	-0.750422
COM	128	COM_128	18	2.09467	-1.53982
COM	129	COM_129	38	4.55496	0.0884449
COM	131	COM_131	17	2.85834	-1.03441
COM	132	COM_132	16	3.67987	-0.490706
COM	134	COM_134	33	3.57071	-0.56295
COM	135	COM_135	18	2.48881	-1.27897
COM	136	COM_136	15	4.11117	-0.205263
COM	137	COM_137	21	1.75276	-1.76611
COM	138	COM_138	16	2.86024	-1.03316
COM	140	COM_140	15	2.20569	-1.46635
COM	141	COM_141	20	2.75504	-1.10278
COM	142	COM_142	7	1.77567	-1.75094
COM	145	COM_145	9	2.98977	-0.947428
COM	146	COM_146	20	2.00177	-1.60131
COM	147	COM_147	13	3.56193	-0.56876
COM	148	COM_148	15	3.02763	-0.922376
COM	149	COM_149	16	3.8735	-0.362562
COM	150	COM_150	14	3.55429	-0.573821
COM	151	COM_151	9	3.61347	-0.534651
COM	152	COM_152	22	3.84698	-0.380111
COM	157	COM_157	13	4.31351	-0.0713515
COM	159	COM_159	36	5.00599	0.386941
COM	160	COM_160	13	3.77575	-0.427255
COM	161	COM_161	42	3.7429	-0.448994
COM	163	COM_163	16	2.92064	-0.993178
COM	165	COM_165	12	3.02654	-0.923094
COM	167	COM_167	13	2.895	-1.01015
COM	168	COM_168	15	3.69507	-0.480646
COM	169	COM_169	13	4.13874	-0.187019
COM	172	COM_172	11	1.90146	-1.66769
COM	174	COM_174	14	4.43871	0.0115052
COM	175	COM_175	13	3.21522	-0.798225
COM	176	COM_176	14	1.77481	-1.75151
COM	180	COM_180	22	6.74813	1.53992
COM	181	COM_181	43	4.75964	0.223905
COM	182	COM_182	15	2.76321	-1.09737
COM	183	COM_183	15	4.35641	-0.0429599
COM	185	COM_185	11	1.925	-1.65211
COM	187	COM_187	6	4.0461	-0.248333
COM	189	COM_189	13	2.70809	-1.13385
COM	191	COM_191	16	2.07228	-1.55464
COM	196	COM_196	25	4.43804	0.0110631
COM	197	COM_197	14	2.53895	-1.24579
COM	199	COM_199	13	2.95663	-0.969364
COM	200	COM_200	16	3.40323	-0.67379
COM	201	COM_201	12	2.46363	-1.29564
COM	204	COM_204	13	1.97621	-1.61822
COM	212	COM_212	10	2.1996	-1.47038
COM	214	COM_214	17	2.45549	-1.30102
COM	215	COM_215	14	3.64073	-0.516611
COM	216	COM_216	11	2.85834	-1.03441
COM	219	COM_219	45	5.87757	0.96377
COM	222	COM_222	14	5.80791	0.917668
COM	223	COM_223	10	3.43451	-0.653094
COM	224	COM_224	13	3.37355	-0.693436
COM	225	COM_225	15	1.72446	-1.78483
COM	226	COM_226	12	2.83472	-1.05004
COM	229	COM_229	34	6.11454	1.1206
COM	230	COM_230	11	1.81736	-1.72335
COM	231	COM_231	19	1.71852	-1.78876
COM	233	COM_233	8	3.3772	-0.69102
COM	235	COM_235	8	2.24824	-1.43819
COM	236	COM_236	12	3.78296	-0.422483
COM	238	COM_238	12	2.89687	-1.00891
COM	240	COM_240	9	1.77567	-1.75094
COM	242	COM_242	14	2.18568	-1.47959
COM	243	COM_243	11	3.77232	-0.429525
COM	244	COM_244	11	2.2786	-1.4181
COM	247	COM_247	12	2.87758	-1.02168
COM	249	COM_249	10	2.54748	-1.24014
COM	250	COM_250	31	4.70344	0.186709
COM	251	COM_251	13	1.74011	-1.77447
COM	252	COM_252	22	2.83712	-1.04845
COM	253	COM_253	21	3.58752	-0.551826
COM	254	COM_254	18	1.65735	-1.82925
COM	256	COM_256	12	5.20181	0.516538
COM	257	COM_257	9	1.93833	-1.64329
COM	258	COM_258	19	1.66852	-1.82186
COM	259	COM_259	15	1.89619	-1.67118
COM	260	COM_260	13	3.4188	-0.663486
COM	261	COM_261	16	3.35963	-0.702652
COM	262	COM_262	10	2.39772	-1.33926
COM	266	COM_266	10	2.84714	-1.04183
COM	267	COM_267	11	2.75105	-1.10542
COM	271	COM_271	21	2.26718	-1.42566
COM	272	COM_272	15	3.14019	-0.84788
COM	276	COM_276	20	1.90862	-1.66295
COM	277	COM_277	11	2.16569	-1.49282
COM	278	COM_278	11	3.94771	-0.313448
COM	281	COM_281	11	1.8395	-1.7087
COM	283	COM_283	22	2.83015	-1.05307
COM	288	COM_288	16	2.01019	-1.59573
COM	290	COM_290	13	2.85548	-1.03631
COM	291	COM_291	11	3.67089	-0.49665
COM	292	COM_292	8	1.86986	-1.6886
COM	293	COM_293	13	2.53459	-1.24867
COM	294	COM_294	9	2.06401	-1.56012
COM	295	COM_295	24	4.23645	-0.12235
COM	297	COM_297	10	2.65018	-1.17217
COM	299	COM_299	12	3.62612	-0.526283
COM	300	COM_300	29	1.94452	-1.6392
COM	303	COM_303	29	3.10138	-0.873565
COM	306	COM_306	25	3.85999	-0.371502
COM	307	COM_307	10	2.38522	-1.34753
COM	308	COM_308	8	3.26693	-0.763999
COM	309	COM_309	10	2.71205	-1.13123
COM	310	COM_310	13	1.9334	-1.64656
COM	311	COM_311	11	2.24723	-1.43885
COM	313	COM_313	13	3.89694	-0.347047
COM	314	COM_314	13	3.39528	-0.679055
COM	315	COM_315	14	3.20811	-0.80293
COM	318	COM_318	17	3.09131	-0.880229
COM	321	COM_321	24	3.94324	-0.316406
COM	322	COM_322	13	3.48483	-0.619788
COM	323	COM_323	13	4.04586	-0.248487
COM	324	COM_324	5	2.37017	-1.35749
COM	325	COM_325	8	2.08931	-1.54337
COM	326	COM_326	8	2.45689	-1.3001
COM	327	COM_327	11	2.0738	-1.55363
COM	333	COM_333	10	1.925	-1.65211
COM	335	COM_335	16	2.33104	-1.38339
COM	337	COM_337	9	1.99202	-1.60776
COM	338	COM_338	12	2.06956	-1.55644
COM	339	COM_339	12	3.30266	-0.740354
COM	340	COM_340	10	2.50957	-1.26524
COM	341	COM_341	16	3.21294	-0.799731
COM	342	COM_342	17	1.76918	-1.75524
COM	344	COM_344	7	2.10444	-1.53336
COM	347	COM_347	11	3.11834	-0.862338
COM	348	COM_348	14	2.41553	-1.32747
COM	349	COM_349	17	1.99326	-1.60694
COM	350	COM_350	8	5.07068	0.429756
COM	352	COM_352	10	2.65329	-1.17012
COM	355	COM_355	9	1.89387	-1.67271
COM	357	COM_357	21	3.56088	-0.569457
COM	359	COM_359	10	2.31618	-1.39322
COM	360	COM_360	5	1.69841	-1.80207
COM	361	COM_361	10	2.55541	-1.2349
COM	362	COM_362	7	3.20724	-0.803501
COM	364	COM_364	14	3.01498	-0.930743
COM	370	COM_370	10	3.18221	-0.820068
COM	372	COM_372	13	3.66771	-0.498757
COM	374	COM_374	11	1.77501	-1.75138
COM	375	COM_375	10	1.98892	-1.60981
COM	384	COM_384	13	1.99366	-1.60667
COM	385	COM_385	8	2.08648	-1.54524
COM	386	COM_386	6	1.82471	-1.71849
COM	387	COM_387	12	2.94649	-0.976071
COM	391	COM_391	10	2.02535	-1.5857
COM	392	COM_392	9	1.76444	-1.75838
COM	393	COM_393	9	2.12918	-1.51698
COM	394	COM_394	13	2.07282	-1.55428
COM	395	COM_395	8	3.44592	-0.64554
COM	396	COM_396	7	3.05837	-0.902031
COM	397	COM_397	34	4.86088	0.290907
COM	399	COM_399	13	4.68856	0.176862
COM	403	COM_403	9	1.83225	-1.7135
COM	404	COM_404	9	3.80592	-0.407284
COM	406	COM_406	9	2.07282	-1.55428
COM	407	COM_407	11	2.18568	-1.47959
COM	412	COM_412	21	2.3782	-1.35217
COM	413	COM_413	9	1.70623	-1.7969
COM	414	COM_414	8	4.17911	-0.160303
COM	416	COM_416	45	6.74182	1.53575
COM	418	COM_418	16	2.65292	-1.17036
COM	419	COM_419	9	2.69844	-1.14024
COM	421	COM_421	26	3.02922	-0.921323
COM	423	COM_423	12	3.55953	-0.570354
COM	425	COM_425	28	3.1491	-0.841979
COM	426	COM_426	10	3.65457	-0.507455
COM	429	COM_429	9	2.37201	-1.35627
COM	431	COM_431	9	1.98268	-1.61394
COM	432	COM_432	14	3.29361	-0.746345
COM	434	COM_434	8	2.19587	-1.47285
COM	436	COM_436	12	1.90622	-1.66454
COM	438	COM_438	12	2.89989	-1.00691
COM	439	COM_439	9	3.75788	-0.439076
COM	440	COM_440	9	2.6504	-1.17203
COM	441	COM_441	9	2.13778	-1.51129
COM	443	COM_443	10	2.7661	-1.09546
COM	444	COM_444	21	2.18568	-1.47959
COM	448	COM_448	10	3.20295	-0.806341
COM	455	COM_455	10	2.17095	-1.48934
COM	456	COM_456	10	2.47451	-1.28844
COM	457	COM_457	19	4.25735	-0.108521
COM	459	COM_459	18	6.9855	1.69702
COM	461	COM_461	8	2.17489	-1.48673
COM	462	COM_462	13	2.83015	-1.05307
COM	463	COM_463	5	1.73356	-1.77881
COM	464	COM_464	12	1.72087	-1.78721
COM	465	COM_465	25	2.78367	-1.08383
COM	468	COM_468	9	2.53042	-1.25143
COM	471	COM_471	8	1.99997	-1.6025
COM	472	COM_472	10	2.76321	-1.09737
COM	473	COM_473	8	1.74235	-1.773
COM	474	COM_474	8	2.46256	-1.29635
COM	476	COM_476	7	2.29059	-1.41016
COM	477	COM_477	11	2.90192	-1.00557
COM	480	COM_480	17	2.8629	-1.03139
COM	481	COM_481	14	1.96647	-1.62467
COM	484	COM_484	9	2.36553	-1.36056
COM	485	COM_485	25	2.00123	-1.60166
COM	486	COM_486	16	3.07557	-0.890644
COM	497	COM_497	25	1.99752	-1.60412
COM	498	COM_498	16	1.76304	-1.7593
COM	500	COM_500	8	1.8395	-1.7087
COM	503	COM_503	8	3.76046	-0.437371
COM	504	COM_504	11	3.60312	-0.541501
COM	506	COM_506	8	3.2366	-0.784074
COM	507	COM_507	24	2.43323	-1.31575
COM	509	COM_509	19	3.47815	-0.624208
COM	510	COM_510	8	3.67443	-0.494309
COM	512	COM_512	17	2.69794	-1.14057
COM	513	COM_513	8	2.61453	-1.19577
COM	514	COM_514	11	3.24001	-0.781815
COM	516	COM_516	7	2.46256	-1.29635
COM	518	COM_518	11	4.32844	-0.0614744
COM	522	COM_522	10	1.97215	-1.62091
COM	524	COM_524	7	1.74099	-1.77389
COM	526	COM_526	17	2.74779	-1.10757
COM	528	COM_528	10	2.895	-1.01015
COM	529	COM_529	21	4.0782	-0.227086
COM	533	COM_533	21	1.97621	-1.61822
COM	535	COM_535	9	2.56282	-1.22999
COM	537	COM_537	8	2.82334	-1.05757
COM	538	COM_538	8	1.8402	-1.70824
COM	543	COM_543	8	1.91505	-1.6587
COM	545	COM_545	27	4.31854	-0.0680254
COM	546	COM_546	33	3.48603	-0.618993
COM	547	COM_547	20	2.24199	-1.44233
COM	550	COM_550	8	2.38522	-1.34753
COM	551	COM_551	6	3.91016	-0.338301
COM	552	COM_552	6	2.6882	-1.14701
COM	556	COM_556	32	4.98573	0.373537
COM	558	COM_558	6	2.7003	-1.139
COM	560	COM_560	15	3.17958	-0.821807
COM	565	COM_565	6	1.9524	-1.63398
COM	566	COM_566	9	1.86541	-1.69155
COM	567	COM_567	24	3.87324	-0.362731
COM	569	COM_569	12	2.23154	-1.44924
COM	572	COM_572	12	3.84253	-0.383053
COM	573	COM_573	22	3.65327	-0.508311
COM	574	COM_574	6	2.36416	-1.36147
COM	575	COM_575	11	1.93124	-1.64798
COM	577	COM_577	10	2.04859	-1.57032
COM	578	COM_578	8	2.37356	-1.35525
COM	580	COM_580	25	4.93463	0.339718
COM	581	COM_581	9	2.20121	-1.46931
COM	582	COM_582	19	2.83015	-1.05307
COM	585	COM_585	8	2.29645	-1.40628
COM	586	COM_586	10	3.13766	-0.84955
COM	587	COM_587	10	3.93653	-0.320848
COM	588	COM_588	12	4.60214	0.119671
COM	589	COM_589	14	3.93441	-0.32225
COM	590	COM_590	9	3.89885	-0.345782
COM	591	COM_591	7	2.47451	-1.28844
COM	594	COM_594	7	2.05931	-1.56322
COM	595	COM_595	39	5.18953	0.508413
COM	597	COM_597	8	1.96647	-1.62467
COM	603	COM_603	14	3.76812	-0.432301
COM	604	COM_604	13	2.1506	-1.50281
COM	605	COM_605	8	3.63146	-0.522744
COM	606	COM_606	8	1.94186	-1.64096
COM	608	COM_608	35	4.09186	-0.218043
COM	612	COM_612	18	3.44441	-0.646541
COM	613	COM_613	40	4.3588	-0.0413813
COM	616	COM_616	27	2.873	-1.02471
COM	617	COM_617	7	1.91448	-1.65908
COM	618	COM_618	7	3.96044	-0.305019
COM	619	COM_619	7	2.80665	-1.06862
COM	620	COM_620	7	2.33106	-1.38337
COM	621	COM_621	7	1.66255	-1.82581
COM	624	COM_624	7	2.02364	-1.58683
COM	627	COM_627	10	1.71852	-1.78876
COM	630	COM_630	17	3.67266	-0.495481
COM	632	COM_632	7	1.83225	-1.7135
COM	635	COM_635	8	1.82471	-1.71849
COM	637	COM_637	12	3.47362	-0.627208
COM	638	COM_638	45	1.85049	-1.70143
COM	640	COM_640	12	1.89619	-1.67118
COM	642	COM_642	10	2.13049	-1.51612
COM	644	COM_644	9	4.91714	0.328138
COM	645	COM_645	6	4.30642	-0.0760473
COM	648	COM_648	22	2.70461	-1.13615
COM	649	COM_649	14	4.40157	-0.013071
COM	650	COM_650	21	3.83416	-0.388593
COM	651	COM_651	21	2.36639	-1.35999
COM	654	COM_654	8	2.59168	-1.21089
COM	655	COM_655	9	4.88118	0.304342
COM	661	COM_661	6	1.75408	-1.76523
COM	665	COM_665	20	2.57346	-1.22295
COM	666	COM_666	12	2.461	-1.29738
COM	668	COM_668	21	3.00327	-0.938495
COM	671	COM_671	7	3.11405	-0.865179
COM	672	COM_672	7	3.20747	-0.803353
COM	676	COM_676	7	2.51263	-1.26321
COM	678	COM_678	9	2.46363	-1.29564
COM	681	COM_681	7	2.04281	-1.57415
COM	683	COM_683	8	3.74823	-0.445469
COM	684	COM_684	7	2.54748	-1.24014
COM	686	COM_686	7	3.16393	-0.832164
COM	687	COM_687	7	2.9035	-1.00452
COM	688	COM_688	7	1.69074	-1.80715
COM	689	COM_689	27	3.11407	-0.865162
COM	691	COM_691	9	2.59189	-1.21075
COM	692	COM_692	9	2.71243	-1.13098
COM	693	COM_693	16	4.17911	-0.160303
COM	696	COM_696	7	2.88354	-1.01773
COM	697	COM_697	24	5.74079	0.873245
COM	702	COM_702	21	3.51446	-0.600182
COM	703	COM_703	21	4.88467	0.306654
COM	709	COM_709	9	2.48211	-1.28341
COM	710	COM_710	6	1.95766	-1.6305
COM	711	COM_711	6	2.10942	-1.53006
COM	714	COM_714	9	3.41031	-0.669107
COM	716	COM_716	8	1.77567	-1.75094
COM	717	COM_717	10	3.04735	-0.909322
COM	722	COM_722	7	2.88354	-1.01773
COM	726	COM_726	8	2.35761	-1.36581
COM	727	COM_727	16	3.26251	-0.766923
COM	730	COM_730	22	3.64172	-0.515959
COM	732	COM_732	9	1.925	-1.65211
COM	735	COM_735	7	2.95554	-0.970082
COM	737	COM_737	5	2.1694	-1.49036
COM	738	COM_738	5	2.24985	-1.43712
COM	740	COM_740	13	1.83579	-1.71116
COM	741	COM_741	37	4.74667	0.215319
COM	742	COM_742	42	3.30998	-0.735507
COM	744	COM_744	7	2.8389	-1.04728
COM	745	COM_745	7	1.95107	-1.63486
COM	746	COM_746	7	2.85133	-1.03905
COM	747	COM_747	22	2.18568	-1.47959
COM	751	COM_751	14	3.78367	-0.422009
COM	752	COM_752	10	2.65018	-1.17217
COM	753	COM_753	5	2.78907	-1.08026
COM	756	COM_756	19	2.70703	-1.13455
COM	758	COM_758	7	2.83072	-1.05269
COM	759	COM_759	7	3.7634	-0.435424
COM	760	COM_760	15	2.56282	-1.22999
COM	761	COM_761	11	2.98557	-0.950207
COM	763	COM_763	24	2.26718	-1.42566
COM	764	COM_764	11	3.14628	-0.843845
COM	769	COM_769	11	3.69458	-0.480971
COM	781	COM_781	6	2.26844	-1.42482
COM	783	COM_783	6	1.75217	-1.7665
COM	789	COM_789	6	1.90133	-1.66778
COM	792	COM_792	6	3.02717	-0.922674
COM	793	COM_793	6	2.52098	-1.25768
COM	797	COM_797	48	4.27481	-0.096966
COM	801	COM_801	8	4.26251	-0.105108
COM	802	COM_802	8	2.67575	-1.15525
COM	805	COM_805	7	2.13778	-1.51129
COM	806	COM_806	7	3.46706	-0.63155
COM	808	COM_808	6	3.00599	-0.936696
COM	810	COM_810	41	4.46954	0.0319081
COM	813	COM_813	8	2.07018	-1.55603
COM	815	COM_815	8	3.80592	-0.407284
COM	816	COM_816	11	3.14628	-0.843845
COM	819	COM_819	7	2.25417	-1.43426
COM	820	COM_820	28	6.20842	1.18273
COM	821	COM_821	17	2.81053	-1.06605
COM	823	COM_823	10	2.43071	-1.31742
COM	825	COM_825	6	1.66289	-1.82558
COM	829	COM_829	6	1.77691	-1.75012
COM	831	COM_831	8	2.98854	-0.948245
COM	838	COM_838	7	1.93647	-1.64452
COM	842	COM_842	16	3.07224	-0.89285
COM	851	COM_851	16	4.97592	0.367044
COM	854	COM_854	6	2.26203	-1.42906
COM	855	COM_855	8	2.92165	-0.992511
COM	857	COM_857	13	3.11245	-0.866234
COM	858	COM_858	13	2.94888	-0.974494
COM	859	COM_859	11	1.79265	-1.73971
COM	860	COM_860	11	3.03902	-0.914836
COM	862	COM_862	27	3.99338	-0.283218
COM	865	COM_865	5	2.39294	-1.34242
COM	868	COM_868	10	1.99202	-1.60776
COM	870	COM_870	18	2.89987	-1.00693
COM	871	COM_871	13	4.06615	-0.235061
COM	874	COM_874	9	1.66973	-1.82106
COM	876	COM_876	6	3.52094	-0.595892
COM	880	COM_880	6	2.78976	-1.0798
COM	891	COM_891	9	1.72115	-1.78703
COM	893	COM_893	6	2.55575	-1.23467
COM	895	COM_895	9	1.84593	-1.70444
COM	897	COM_897	6	2.43881	-1.31207
COM	898	COM_898	6	2.22825	-1.45142
COM	899	COM_899	6	2.55541	-1.2349
COM	900	COM_900	6	2.6063	-1.20122
COM	901	COM_901	6	1.99137	-1.60819
COM	902	COM_902	16	3.38079	-0.688645
COM	903	COM_903	26	1.90622	-1.66454
COM	904	COM_904	7	2.71723	-1.1278
COM	905	COM_905	7	2.54787	-1.23989
COM	906	COM_906	42	5.50809	0.719244
COM	910	COM_910	9	2.47884	-1.28557
COM	911	COM_911	9	2.85834	-1.03441
COM	912	COM_912	9	1.83136	-1.71409
COM	914	COM_914	5	2.09459	-1.53987
COM	916	COM_916	5	1.72717	-1.78304
COM	918	COM_918	11	2.26203	-1.42906
COM	919	COM_919	17	2.4892	-1.27872
COM	921	COM_921	6	1.65654	-1.82978
COM	925	COM_925	32	5.22458	0.531611
COM	931	COM_931	7	2.91012	-1.00014
COM	934	COM_934	7	2.17614	-1.4859
COM	936	COM_936	32	3.82984	-0.391457
COM	937	COM_937	9	4.06655	-0.234794
COM	941	COM_941	13	2.89258	-1.01175
COM	942	COM_942	17	4.8391	0.276493
COM	943	COM_943	20	3.24209	-0.780437
COM	944	COM_944	10	2.1506	-1.50281
COM	945	COM_945	10	3.15557	-0.837696
COM	948	COM_948	5	1.79265	-1.73971
COM	949	COM_949	8	2.85693	-1.03534
COM	951	COM_951	11	1.90266	-1.6669
COM	952	COM_952	8	3.21522	-0.798225
COM	961	COM_961	6	3.42633	-0.658504
COM	962	COM_962	16	3.72271	-0.462355
COM	963	COM_963	9	1.74804	-1.76923
COM	964	COM_964	17	2.86609	-1.02928
COM	965	COM_965	8	1.94452	-1.6392
COM	968	COM_968	7	2.81403	-1.06374
COM	969	COM_969	33	4.30306	-0.0782724
COM	971	COM_971	6	2.44086	-1.31071
COM	973	COM_973	6	2.03341	-1.58036
COM	975	COM_975	6	3.24469	-0.778721
COM	977	COM_977	6	2.99911	-0.941245
COM	981	COM_981	5	2.42825	-1.31905
COM	982	COM_982	5	2.57845	-1.21965
COM	984	COM_984	9	2.23154	-1.44924
COM	987	COM_987	12	2.00423	-1.59968
COM	988	COM_988	8	3.02763	-0.922376
COM	989	COM_989	8	2.07886	-1.55029
COM	990	COM_990	7	1.9088	-1.66283
COM	993	COM_993	38	4.35776	-0.0420655
COM	995	COM_995	13	1.93214	-1.64739
COM	996	COM_996	30	4.21802	-0.134549
COM	999	COM_999	6	1.76304	-1.7593
COM	1006	COM_1006	6	1.70623	-2.24892
COM	1010	COM_1010	6	2.67974	-1.51278
COM	1022	COM_1022	6	3.42213	-0.951403
COM	1023	COM_1023	6	2.59189	-1.57921
COM	1029	COM_1029	6	2.61746	-1.55987
COM	1031	COM_1031	17	2.94254	-1.31406
COM	1036	COM_1036	5	1.7794	-2.19359
COM	1038	COM_1038	5	2.38855	-1.73297
COM	1039	COM_1039	5	1.79265	-2.18357
COM	1040	COM_1040	5	2.34466	-1.76615
COM	1042	COM_1042	5	2.59168	-1.57937
COM	1043	COM_1043	5	2.36553	-1.75038
COM	1045	COM_1045	5	2.37356	-1.74431
COM	1046	COM_1046	5	2.8324	-1.39734
COM	1048	COM_1048	5	3.59949	-0.817294
COM	1049	COM_1049	5	1.68583	-2.26435
COM	1050	COM_1050	5	2.27466	-1.81909
COM	1051	COM_1051	25	4.96998	0.219029
COM	1054	COM_1054	5	5.15066	0.355656
COM	1057	COM_1057	5	2.69299	-1.50276
COM	1059	COM_1059	26	3.93732	-0.561838
COM	1060	COM_1060	7	1.69702	-2.25588
COM	1061	COM_1061	7	3.13029	-1.17209
COM	1062	COM_1062	14	2.09312	-1.95636
COM	1063	COM_1063	7	3.04453	-1.23694
COM	1067	COM_1067	7	2.19332	-1.88059
COM	1068	COM_1068	11	1.67969	-2.26898
COM	1069	COM_1069	24	2.91695	-1.33341
COM	1070	COM_1070	13	2.57611	-1.59114
COM	1071	COM_1071	15	2.00123	-2.02585
COM	1073	COM_1073	6	3.79116	-0.672358
COM	1074	COM_1074	6	2.00719	-2.02134
COM	1076	COM_1076	14	2.29905	-1.80065
COM	1078	COM_1078	12	1.94716	-2.06673
COM	1081	COM_1081	32	2.54948	-1.61128
COM	1085	COM_1085	7	3.54263	-0.860286
COM	1086	COM_1086	7	3.41113	-0.959728
COM	1087	COM_1087	7	2.90375	-1.34339
COM	1089	COM_1089	7	1.83225	-2.15362
COM	1094	COM_1094	5	3.53691	-0.864614
COM	1098	COM_1098	8	3.31944	-1.02906
COM	1099	COM_1099	8	3.78838	-0.674461
COM	1101	COM_1101	12	3.44997	-0.930354
COM	1102	COM_1102	6	2.24723	-1.83983
COM	1108	COM_1108	13	1.79426	-2.18235
COM	1109	COM_1109	10	2.83015	-1.39905
COM	1110	COM_1110	7	1.81525	-2.16648
COM	1111	COM_1111	7	3.42403	-0.949973
COM	1112	COM_1112	7	2.94096	-1.31526
COM	1113	COM_1113	21	3.60709	-0.811546
COM	1114	COM_1114	7	2.0738	-1.97097
COM	1117	COM_1117	7	4.74057	0.0455589
COM	1119	COM_1119	7	3.62322	-0.799345
COM	1120	COM_1120	11	2.65638	-1.53044
COM	1121	COM_1121	12	2.62115	-1.55708
COM	1122	COM_1122	8	3.79313	-0.670866
COM	1123	COM_1123	8	2.00732	-2.02124
COM	1125	COM_1125	8	2.46974	-1.67158
COM	1139	COM_1139	8	3.73603	-0.714048
COM	1144	COM_1144	9	2.43071	-1.70109
COM	1145	COM_1145	5	2.49286	-1.65409
COM	1149	COM_1149	20	3.31766	-1.0304
COM	1151	COM_1151	11	2.18568	-1.88637
COM	1152	COM_1152	12	2.18568	-1.88637
COM	1155	COM_1155	6	1.89441	-2.10662
COM	1157	COM_1157	6	2.45926	-1.6795
COM	1165	COM_1165	7	2.53593	-1.62152
COM	1173	COM_1173	17	3.51825	-0.878727
COM	1175	COM_1175	9	4.34744	-0.251718
COM	1178	COM_1178	11	4.81628	0.102811
COM	1181	COM_1181	5	3.05837	-1.22647
COM	1187	COM_1187	6	2.53815	-1.61985
COM	1188	COM_1188	6	3.6493	-0.779629
COM	1191	COM_1191	8	2.46256	-1.67701
COM	1194	COM_1194	6	2.25039	-1.83744
COM	1196	COM_1196	7	1.78556	-2.18893
COM	1197	COM_1197	5	1.77567	-2.19641
COM	1198	COM_1198	9	4.02779	-0.493424
COM	1200	COM_1200	5	2.88795	-1.35534
COM	1202	COM_1202	5	3.34052	-1.01312
COM	1205	COM_1205	24	3.63376	-0.791376
COM	1209	COM_1209	6	2.07282	-1.97171
COM	1212	COM_1212	5	1.79902	-2.17876
COM	1218	COM_1218	5	1.83912	-2.14843
COM	1221	COM_1221	5	1.89485	-2.10629
COM	1223	COM_1223	6	2.65292	-1.53306
COM	1224	COM_1224	5	1.8356	-2.1511
COM	1226	COM_1226	5	1.99004	-2.03431
COM	1232	COM_1232	6	1.80798	-2.17198
COM	1234	COM_1234	5	1.69114	-2.26033
COM	1251	COM_1251	8	2.79974	-1.42204
COM	1253	COM_1253	5	1.96873	-2.05042
COM	1261	COM_1261	8	2.35398	-1.75911
COM	1263	COM_1263	9	2.64194	-1.54136
COM	1264	COM_1264	7	1.66619	-2.2792
COM	1265	COM_1265	5	2.38117	-1.73855
COM	1266	COM_1266	5	2.48652	-1.65889
COM	1273	COM_1273	5	2.62833	-1.55166
COM	1274	COM_1274	5	3.26937	-1.06692
COM	1276	COM_1276	5	2.61789	-1.55955
COM	1278	COM_1278	28	1.75722	-2.21036
COM	1279	COM_1279	15	4.3222	-0.270801
COM	1280	COM_1280	15	2.09467	-1.95519
COM	1281	COM_1281	15	3.09266	-1.20054
COM	1283	COM_1283	25	4.03169	-0.490479
COM	1288	COM_1288	9	2.07745	-1.96822
COM	1289	COM_1289	8	1.79822	-2.17936
COM	1290	COM_1290	8	1.925	-2.08349
COM	1293	COM_1293	24	2.68689	-1.50737
COM	1294	COM_1294	7	2.07282	-1.97171
COM	1295	COM_1295	14	4.42042	-0.196531
COM	1297	COM_1297	7	3.93244	-0.565522
COM	1300	COM_1300	31	4.56232	-0.0892273
COM	1301	COM_1301	12	1.86697	-2.12737
COM	1303	COM_1303	6	2.36553	-1.75038
COM	1305	COM_1305	6	3.02495	-1.25174
COM	1307	COM_1307	6	3.57192	-0.838139
COM	1308	COM_1308	6	2.77711	-1.43915
COM	1310	COM_1310	6	1.73318	-2.22854
COM	1312	COM_1312	41	4.5166	-0.1238
COM	1314	COM_1314	5	2.36553	-1.75038
COM	1315	COM_1315	5	2.05407	-1.9859
COM	1316	COM_1316	5	3.08955	-1.20289
COM	1317	COM_1317	5	2.33106	-1.77644
COM	1321	COM_1321	5	2.01019	-2.01907
COM	1323	COM_1323	5	1.90646	-2.09751
COM	1324	COM_1324	5	3.1068	-1.18985
COM	1328	COM_1328	9	2.4682	-1.67274
COM	1337	COM_1337	8	1.86829	-2.12637
COM	1342	COM_1342	22	3.6515	-0.777963
COM	1348	COM_1348	7	1.8892	-2.11056
COM	1349	COM_1349	7	2.43071	-1.70109
COM	1355	COM_1355	6	1.91855	-2.08837
COM	1356	COM_1356	6	2.3765	-1.74208
COM	1358	COM_1358	6	2.00177	-2.02544
COM	1361	COM_1361	6	1.72115	-2.23764
COM	1364	COM_1364	9	2.95029	-1.3082
COM	1366	COM_1366	6	2.06783	-1.97549
COM	1369	COM_1369	6	2.46256	-1.67701
COM	1371	COM_1371	41	3.69341	-0.746271
COM	1372	COM_1372	14	1.74235	-2.22161
COM	1373	COM_1373	8	1.83579	-2.15095
COM	1374	COM_1374	8	2.2786	-1.81611
COM	1377	COM_1377	8	1.90146	-2.10129
COM	1378	COM_1378	15	2.75957	-1.45242
COM	1382	COM_1382	5	3.42617	-0.948354
COM	1385	COM_1385	5	2.15185	-1.91196
COM	1387	COM_1387	5	3.25297	-1.07932
COM	1388	COM_1388	5	1.99845	-2.02795
COM	1389	COM_1389	5	2.62224	-1.55626
COM	1392	COM_1392	5	2.2064	-1.87071
COM	1406	COM_1406	7	2.11745	-1.93797
COM	1407	COM_1407	7	1.88767	-2.11172
COM	1409	COM_1409	7	2.57845	-1.58937
COM	1410	COM_1410	9	2.4892	-1.65686
COM	1413	COM_1413	11	3.80928	-0.658654
COM	1448	COM_1448	14	3.20295	-1.11714
COM	1451	COM_1451	8	2.37017	-1.74687
COM	1452	COM_1452	6	2.65292	-1.53306
COM	1457	COM_1457	6	2.26219	-1.82852
COM	1458	COM_1458	12	3.01709	-1.25769
COM	1462	COM_1462	6	2.11682	-1.93844
COM	1466	COM_1466	6	1.68143	-2.26767
COM	1501	COM_1501	14	1.767	-2.20296
COM	1502	COM_1502	6	2.76321	-1.44966
COM	1503	COM_1503	8	2.35578	-1.75775
COM	1518	COM_1518	25	2.94237	-1.31419
COM	1519	COM_1519	16	2.02092	-2.01096
COM	1520	COM_1520	7	3.11657	-1.18246
COM	1521	COM_1521	36	4.81447	0.101438
COM	1522	COM_1522	17	3.42338	-0.950462
COM	1523	COM_1523	5	1.97215	-2.04784
COM	1526	COM_1526	5	2.1506	-1.9129
COM	1527	COM_1527	5	2.07282	-1.97171
COM	1531	COM_1531	5	2.18568	-1.88637
COM	1532	COM_1532	5	1.71643	-2.24121
COM	1533	COM_1533	5	2.46061	-1.67848
COM	1534	COM_1534	5	1.81689	-2.16524
COM	1538	COM_1538	5	2.09056	-1.9583
COM	1540	COM_1540	5	1.75408	-2.21274
COM	1542	COM_1542	5	2.52806	-1.62748
COM	1543	COM_1543	5	2.25812	-1.8316
COM	1547	COM_1547	18	3.41164	-0.95934
COM	1548	COM_1548	45	4.27906	-0.303422
COM	1552	COM_1552	11	1.83709	-2.14997
COM	1554	COM_1554	6	2.25039	-1.83744
COM	1556	COM_1556	6	2.09056	-1.9583
COM	1557	COM_1557	6	2.82111	-1.40588
COM	1559	COM_1559	6	1.83579	-2.15095
COM	1561	COM_1561	9	5.52816	0.641109
COM	1563	COM_1563	6	2.83015	-1.39905
COM	1565	COM_1565	6	2.82185	-1.40532
COM	1567	COM_1567	6	3.2733	-1.06395
COM	1592	COM_1592	6	1.70605	-2.24905
COM	1595	COM_1595	28	5.26042	0.438654
COM	1596	COM_1596	25	4.58243	-0.0740238
COM	1597	COM_1597	13	3.07477	-1.21407
COM	1598	COM_1598	7	2.21398	-1.86498
COM	1600	COM_1600	7	2.06304	-1.97911
COM	1602	COM_1602	11	2.9318	-1.32218
COM	1604	COM_1604	12	2.47812	-1.66524
COM	1607	COM_1607	8	4.78038	0.0756599
COM	1619	COM_1619	20	3.90889	-0.583335
COM	1622	COM_1622	8	2.00405	-2.02371
COM	1630	COM_1630	8	2.52952	-1.62637
COM	1632	COM_1632	8	2.3683	-1.74828
COM	1634	COM_1634	8	2.58622	-1.58349
COM	1635	COM_1635	30	4.31674	-0.274929
COM	1636	COM_1636	9	5.14944	0.354736
COM	1637	COM_1637	9	3.2397	-1.08935
COM	1638	COM_1638	9	2.58622	-1.58349
COM	1640	COM_1640	5	1.9714	-2.04841
COM	1642	COM_1642	5	3.06874	-1.21863
COM	1643	COM_1643	5	2.28149	-1.81392
COM	1644	COM_1644	5	3.09476	-1.19896
COM	1649	COM_1649	5	2.52764	-1.62779
COM	1650	COM_1650	5	2.35398	-1.75911
COM	1651	COM_1651	5	2.1506	-1.9129
COM	1652	COM_1652	5	2.3426	-1.76771
COM	1661	COM_1661	5	2.21254	-1.86606
COM	1663	COM_1663	5	2.13778	-1.92259
COM	1664	COM_1664	5	1.95064	-2.0641
COM	1665	COM_1665	5	2.37201	-1.74548
COM	1675	COM_1675	5	1.9714	-2.04841
COM	1676	COM_1676	5	2.05337	-1.98642
COM	1678	COM_1678	5	2.53815	-1.61985
COM	1681	COM_1681	43	5.46287	0.59174
COM	1683	COM_1683	34	3.91458	-0.579027
COM	1684	COM_1684	6	1.83225	-2.15362
COM	1686	COM_1686	6	1.69831	-2.25491
COM	1688	COM_1688	12	3.9263	-0.570165
COM	1690	COM_1690	13	1.82471	-2.15933
COM	1692	COM_1692	7	2.36627	-1.74982
COM	1693	COM_1693	7	2.59189	-1.57921
COM	1695	COM_1695	7	2.1506	-1.9129
COM	1697	COM_1697	7	1.72148	-2.23739
COM	1698	COM_1698	7	2.16011	-1.90571
COM	1701	COM_1701	7	1.6715	-2.27518
COM	1702	COM_1702	7	1.72148	-2.23739
COM	1703	COM_1703	7	2.54	-1.61845
COM	1704	COM_1704	7	2.35802	-1.75605
COM	1707	COM_1707	7	1.79426	-2.18235
COM	1708	COM_1708	8	2.46256	-1.67701
COM	1709	COM_1709	8	3.22661	-1.09925
COM	1712	COM_1712	9	1.79426	-2.18235
COM	1713	COM_1713	10	2.33364	-1.77449
COM	1714	COM_1714	10	2.274	-1.81959
COM	1716	COM_1716	40	5.40538	0.548271
COM	1718	COM_1718	16	1.97258	-2.04751
COM	1719	COM_1719	35	6.42308	1.31782
COM	1720	COM_1720	13	2.00123	-2.02585
COM	1721	COM_1721	14	2.87067	-1.36841
COM	1724	COM_1724	6	3.91016	-0.582377
COM	1736	COM_1736	8	1.925	-2.08349
COM	1745	COM_1745	7	2.08713	-1.96089
COM	1751	COM_1751	6	3.24209	-1.08754
COM	1754	COM_1754	6	1.84189	-2.14634
COM	1755	COM_1755	6	2.88795	-1.35534
COM	1758	COM_1758	6	3.05837	-1.22647
COM	1759	COM_1759	6	2.41236	-1.71496
COM	1762	COM_1762	9	3.14858	-1.15826
COM	1769	COM_1769	10	1.75274	-2.21375
COM	1774	COM_1774	5	2.46256	-1.67701
COM	1777	COM_1777	6	3.15165	-1.15594
COM	1778	COM_1778	6	3.87164	-0.6115
COM	1779	COM_1779	10	1.78556	-2.18893
COM	1781	COM_1781	13	2.34803	-1.76361
COM	1784	COM_1784	20	3.43948	-0.938288
COM	1786	COM_1786	5	2.06901	-1.9746
COM	1788	COM_1788	8	1.99295	-2.03211
COM	1795	COM_1795	10	2.0081	-2.02065
COM	1798	COM_1798	10	1.89485	-2.10629
COM	1799	COM_1799	5	2.69726	-1.49953
COM	1806	COM_1806	6	3.30001	-1.04375
COM	1813	COM_1813	10	2.42117	-1.7083
COM	1817	COM_1817	7	2.64194	-1.54136
COM	1818	COM_1818	8	1.7634	-2.20569
COM	1821	COM_1821	11	4.27266	-0.30826
COM	1823	COM_1823	5	2.63536	-1.54634
COM	1829	COM_1829	6	2.17029	-1.89801
COM	1838	COM_1838	11	2.54748	-1.61279
COM	1839	COM_1839	6	3.44429	-0.934651
COM	1864	COM_1864	5	3.52703	-0.872082
COM	1865	COM_1865	5	2.18578	-1.8863
COM	1872	COM_1872	5	2.04829	-1.99027
COM	1873	COM_1873	5	2.03341	-2.00151
COM	1874	COM_1874	6	1.96082	-2.0564
COM	1944	COM_1944	12	5.2375	0.42132
COM	1946	COM_1946	11	2.08722	-1.96083
COM	1951	COM_1951	20	2.45655	-1.68155
COM	1952	COM_1952	8	2.09983	-1.95129
COM	1959	COM_1959	7	2.07241	-1.97202
COM	1963	COM_1963	6	1.71963	-2.23879
COM	1964	COM_1964	10	2.43071	-1.70109
COM	1969	COM_1969	26	3.77233	-0.686596
COM	1970	COM_1970	20	3.8695	-0.613116
COM	1971	COM_1971	17	3.04489	-1.23666
COM	1972	COM_1972	15	2.80981	-1.41443
COM	1973	COM_1973	24	3.90883	-0.583376
COM	1975	COM_1975	10	1.66391	-2.28092
COM	1976	COM_1976	10	2.3119	-1.79093
COM	1978	COM_1978	10	1.89133	-2.10895
COM	1979	COM_1979	10	1.66852	-2.27744
COM	1981	COM_1981	9	1.7536	-2.2131
COM	1984	COM_1984	16	3.75195	-0.702004
COM	1985	COM_1985	8	2.56131	-1.60233
COM	1988	COM_1988	8	3.1068	-1.18985
COM	1989	COM_1989	8	3.10546	-1.19086
COM	1990	COM_1990	15	2.26718	-1.82475
COM	1991	COM_1991	15	2.85133	-1.38303
COM	1994	COM_1994	7	2.65018	-1.53513
COM	1996	COM_1996	7	3.1956	-1.1227
COM	1997	COM_1997	14	3.15168	-1.15591
COM	1998	COM_1998	7	2.59168	-1.57937
COM	2000	COM_2000	7	2.15185	-1.91196
COM	2001	COM_2001	14	4.10679	-0.43369
COM	2002	COM_2002	28	5.45178	0.58335
COM	2003	COM_2003	40	4.01294	-0.504651
COM	2004	COM_2004	40	5.46303	0.591863
COM	2007	COM_2007	6	2.53815	-1.61985
COM	2010	COM_2010	6	2.21398	-1.86498
COM	2013	COM_2013	6	2.81403	-1.41124
COM	2014	COM_2014	6	2.71243	-1.48806
COM	2016	COM_2016	6	2.95904	-1.30158
COM	2017	COM_2017	6	1.90266	-2.10038
COM	2022	COM_2022	6	1.82944	-2.15575
COM	2026	COM_2026	6	3.87185	-0.611342
COM	2028	COM_2028	17	3.19803	-1.12086
COM	2030	COM_2030	11	2.53109	-1.62518
COM	2033	COM_2033	16	2.09467	-1.95519
COM	2034	COM_2034	16	2.07265	-1.97184
COM	2035	COM_2035	31	5.18324	0.380294
COM	2037	COM_2037	15	3.05332	-1.23029
COM	2038	COM_2038	10	3.8976	-0.591869
COM	2039	COM_2039	5	2.52764	-1.62779
COM	2040	COM_2040	5	3.04735	-1.23481
COM	2043	COM_2043	10	1.90266	-2.10038
COM	2044	COM_2044	5	3.35386	-1.00303
COM	2047	COM_2047	5	2.52806	-1.62748
COM	2049	COM_2049	5	3.22148	-1.10313
COM	2050	COM_2050	5	2.3119	-1.79093
COM	2052	COM_2052	5	2.53094	-1.6253
COM	2053	COM_2053	10	2.67575	-1.5158
COM	2064	COM_2064	5	2.52764	-1.62779
COM	2066	COM_2066	5	2.8256	-1.40248
COM	2067	COM_2067	5	2.28035	-1.81478
COM	2069	COM_2069	5	1.9967	-2.02927
COM	2071	COM_2071	5	2.54787	-1.6125
COM	2072	COM_2072	5	1.67635	-2.27151
COM	2074	COM_2074	5	2.39764	-1.7261
COM	2075	COM_2075	24	3.52485	-0.873729
COM	2076	COM_2076	14	3.80742	-0.660063
COM	2077	COM_2077	9	2.48509	-1.65997
COM	2078	COM_2078	9	1.99366	-2.03157
COM	2080	COM_2080	9	2.87467	-1.36538
COM	2081	COM_2081	18	2.08713	-1.96089
COM	2084	COM_2084	9	1.75828	-2.20956
COM	2085	COM_2085	13	1.86697	-2.12737
COM	2087	COM_2087	26	3.7462	-0.706356
COM	2088	COM_2088	8	2.386	-1.7349
COM	2090	COM_2090	8	3.6493	-0.779629
COM	2091	COM_2091	12	3.7229	-0.72397
COM	2109	COM_2109	8	2.55541	-1.6068
COM	2117	COM_2117	8	4.27192	-0.308823
COM	2118	COM_2118	12	4.17167	-0.384629
COM	2119	COM_2119	8	1.90622	-2.09769
COM	2121	COM_2121	20	4.0106	-0.506424
COM	2131	COM_2131	8	3.30055	-1.04335
COM	2135	COM_2135	8	1.9524	-2.06278
COM	2179	COM_2179	15	3.87164	-0.6115
COM	2183	COM_2183	7	2.83015	-1.39905
COM	2185	COM_2185	7	1.77481	-2.19706
COM	2186	COM_2186	7	3.83305	-0.640685
COM	2187	COM_2187	7	1.75217	-2.21418
COM	2189	COM_2189	14	3.53533	-0.865809
COM	2190	COM_2190	7	2.63683	-1.54523
COM	2194	COM_2194	7	4.51964	-0.121505
COM	2198	COM_2198	7	2.4783	-1.66511
COM	2199	COM_2199	24	2.92078	-1.33051
COM	2202	COM_2202	9	2.37605	-1.74242
COM	2203	COM_2203	6	2.27569	-1.81831
COM	2208	COM_2208	6	2.27466	-1.81909
COM	2211	COM_2211	15	4.67403	-0.00475437
COM	2213	COM_2213	6	2.18568	-1.88637
COM	2215	COM_2215	6	2.1506	-1.9129
COM	2219	COM_2219	9	3.03236	-1.24614
COM	2259	COM_2259	9	2.7	-1.49746
COM	2264	COM_2264	6	2.08713	-1.96089
COM	2269	COM_2269	18	4.22896	-0.341303
COM	2276	COM_2276	6	2.20618	-1.87087
COM	2277	COM_2277	12	2.1536	-1.91063
COM	2284	COM_2284	9	1.83579	-2.15095
COM	2285	COM_2285	9	2.33104	-1.77646
COM	2287	COM_2287	6	2.83015	-1.39905
COM	2288	COM_2288	15	4.21592	-0.351164
COM	2290	COM_2290	9	2.39146	-1.73077
COM	2294	COM_2294	6	2.15295	-1.91112
COM	2306	COM_2306	6	3.50501	-0.888737
COM	2317	COM_2317	6	2.13778	-1.92259
COM	2423	COM_2423	17	2.71747	-1.48425
COM	2424	COM_2424	14	4.43517	-0.185373
COM	2425	COM_2425	11	2.21398	-1.86498
COM	2426	COM_2426	11	2.87358	-1.3662
COM	2427	COM_2427	11	2.07564	-1.96958
COM	2428	COM_2428	19	1.86035	-2.13238
COM	2429	COM_2429	8	2.1506	-1.9129
COM	2431	COM_2431	8	2.94254	-1.31406
COM	2433	COM_2433	8	2.37358	-1.74429
COM	2434	COM_2434	8	1.98268	-2.03987
COM	2435	COM_2435	8	2.14496	-1.91716
COM	2436	COM_2436	8	2.30109	-1.7991
COM	2437	COM_2437	13	2.33418	-1.77408
COM	2438	COM_2438	13	4.21646	-0.35076
COM	2440	COM_2440	5	1.98028	-2.04169
COM	2441	COM_2441	5	3.86261	-0.618328
COM	2442	COM_2442	5	2.11706	-1.93826
COM	2445	COM_2445	5	2.21398	-1.86498
COM	2446	COM_2446	5	2.53815	-1.61985
COM	2447	COM_2447	5	2.19778	-1.87722
COM	2453	COM_2453	5	4.08943	-0.446817
COM	2456	COM_2456	5	1.89485	-2.10629
COM	2461	COM_2461	10	3.26402	-1.07096
COM	2462	COM_2462	5	2.63028	-1.55018
COM	2467	COM_2467	5	2.16053	-1.90539
COM	2475	COM_2475	5	2.76872	-1.44549
COM	2476	COM_2476	5	2.53895	-1.61924
COM	2480	COM_2480	5	1.82944	-2.15575
COM	2485	COM_2485	5	2.88354	-1.35867
COM	2490	COM_2490	17	4.69526	0.0112997
COM	2492	COM_2492	7	1.93214	-2.07809
COM	2494	COM_2494	7	2.1506	-1.9129
COM	2495	COM_2495	7	2.47361	-1.66865
COM	2498	COM_2498	7	2.53094	-1.6253
COM	2500	COM_2500	7	1.99302	-2.03205
COM	2501	COM_2501	7	1.925	-2.08349
COM	2502	COM_2502	7	1.82114	-2.16202
COM	2503	COM_2503	7	2.38921	-1.73247
COM	2504	COM_2504	7	2.52657	-1.62861
COM	2506	COM_2506	30	4.82367	0.108396
COM	2507	COM_2507	9	1.8892	-2.11056
COM	2511	COM_2511	11	2.74325	-1.46476
COM	2512	COM_2512	21	3.90508	-0.586214
COM	2515	COM_2515	8	2.62833	-1.55166
COM	2519	COM_2519	6	2.91809	-1.33255
COM	2534	COM_2534	6	2.40529	-1.72031
COM	2535	COM_2535	10	1.70642	-2.24877
COM	2539	COM_2539	6	1.88767	-2.11172
COM	2540	COM_2540	6	3.24209	-1.08754
COM	2542	COM_2542	6	3.43876	-0.938833
COM	2544	COM_2544	6	2.47361	-1.66865
COM	2545	COM_2545	6	3.688	-0.750362
COM	2554	COM_2554	10	2.38921	-1.73247
COM	2561	COM_2561	6	2.67158	-1.51895
COM	2567	COM_2567	6	2.53094	-1.6253
COM	2575	COM_2575	8	2.83971	-1.39181
COM	2576	COM_2576	8	2.3119	-1.79093
COM	2579	COM_2579	10	2.64194	-1.54136
COM	2580	COM_2580	12	4.26257	-0.315889
COM	2581	COM_2581	8	2.32798	-1.77877
COM	2582	COM_2582	8	3.14458	-1.16128
COM	2583	COM_2583	6	2.06535	-1.97736
COM	2584	COM_2584	12	2.3171	-1.787
COM	2585	COM_2585	12	2.16375	-1.90295
COM	2586	COM_2586	8	1.89291	-2.10776
COM	2587	COM_2587	8	2.0627	-1.97936
COM	2588	COM_2588	10	2.94254	-1.31406
COM	2589	COM_2589	16	2.1312	-1.92757
COM	2590	COM_2590	8	2.40211	-1.72272
COM	2591	COM_2591	22	3.14011	-1.16466
COM	2592	COM_2592	10	4.09863	-0.43986
COM	2593	COM_2593	8	1.95766	-2.0588
COM	2594	COM_2594	12	2.5977	-1.57481
COM	2596	COM_2596	8	2.07463	-1.97035
COM	2597	COM_2597	6	2.274	-1.81959
COM	2598	COM_2598	6	1.74371	-2.22058
COM	2600	COM_2600	6	1.71852	-2.23962
COM	2601	COM_2601	10	2.07282	-1.97171
COM	2613	COM_2613	8	2.8856	-1.35711
COM	2616	COM_2616	10	3.43813	-0.93931
COM	2629	COM_2629	12	2.65018	-1.53513
COM	2633	COM_2633	6	2.76105	-1.4513
COM	2636	COM_2636	8	3.21431	-1.10856
COM	2640	COM_2640	8	3.02438	-1.25217
COM	2657	COM_2657	6	2.41877	-1.71011
COM	2678	COM_2678	15	3.30989	-1.03628
COM	2681	COM_2681	11	3.63142	-0.793149
COM	2682	COM_2682	9	2.62833	-1.55166
COM	2685	COM_2685	9	3.09231	-1.2008
COM	2686	COM_2686	9	3.36872	-0.991793
COM	2688	COM_2688	9	1.99366	-2.03157
COM	2689	COM_2689	9	2.83135	-1.39813
COM	2691	COM_2691	9	3.24028	-1.08891
COM	2692	COM_2692	9	2.55888	-1.60417
COM	2696	COM_2696	7	2.59876	-1.57402
COM	2697	COM_2697	7	3.63256	-0.792285
COM	2698	COM_2698	7	2.92079	-1.3305
COM	2699	COM_2699	7	1.69497	-2.25743
COM	2700	COM_2700	7	2.29785	-1.80155
COM	2701	COM_2701	7	2.29936	-1.80041
COM	2705	COM_2705	7	2.1996	-1.87584
COM	2709	COM_2709	7	2.3594	-1.75501
COM	2710	COM_2710	7	2.28897	-1.80827
COM	2711	COM_2711	7	1.7794	-2.19359
COM	2715	COM_2715	7	2.39146	-1.73077
COM	2716	COM_2716	7	2.46993	-1.67143
COM	2717	COM_2717	7	1.9334	-2.07714
COM	2724	COM_2724	5	2.11706	-1.93826
COM	2725	COM_2725	5	1.93647	-2.07482
COM	2727	COM_2727	5	1.92904	-2.08044
COM	2729	COM_2729	5	1.87835	-2.11877
COM	2731	COM_2731	5	2.85338	-1.38148
COM	2734	COM_2734	5	1.83346	-2.15271
COM	2736	COM_2736	5	2.26203	-1.82864
COM	2738	COM_2738	5	2.27466	-1.81909
COM	2739	COM_2739	5	2.15496	-1.90961
COM	2742	COM_2742	5	1.67616	-2.27166
COM	2744	COM_2744	5	1.93547	-2.07557
COM	2745	COM_2745	5	3.11834	-1.18112
COM	2746	COM_2746	5	3.48483	-0.903994
COM	2747	COM_2747	5	1.93214	-2.07809
COM	2749	COM_2749	5	3.21556	-1.10761
COM	2751	COM_2751	5	1.72357	-2.2358
COM	2752	COM_2752	5	2.16569	-1.90149
COM	2754	COM_2754	5	1.81525	-2.16648
COM	2759	COM_2759	5	2.74676	-1.4621
COM	2761	COM_2761	5	2.37201	-1.74548
COM	2763	COM_2763	5	1.84348	-2.14513
COM	2769	COM_2769	5	2.85182	-1.38265
COM	2771	COM_2771	5	1.93647	-2.07482
COM	2775	COM_2775	5	2.34466	-1.76615
COM	2776	COM_2776	5	2.07414	-1.97072
COM	2778	COM_2778	5	1.75408	-2.21274
COM	2779	COM_2779	5	2.57346	-1.59315
COM	2783	COM_2783	5	2.29059	-1.80704
COM	2787	COM_2787	5	2.18091	-1.88998
COM	2796	COM_2796	5	2.8256	-1.40248
COR	1	COR_1	33	5.0125	0.435147
COR	5	COR_5	7	5.24874	0.609423
COR	8	COR_8	16	2.7913	-1.2035
COR	9	COR_9	12	5.85756	1.05857
COR	12	COR_12	8	1.84465	-1.51112
COR	16	COR_16	6	3.6493	-0.403986
COR	18	COR_18	10	5.29577	0.606114
COR	19	COR_19	15	1.6715	-1.61735
COR	22	COR_22	5	1.7773	-1.55244
COR	26	COR_26	10	2.42117	-1.15743
COR	29	COR_29	5	2.31927	-1.21995
COR	30	COR_30	5	2.24224	-1.2672
COR	31	COR_31	25	3.50207	-0.494311
COR	39	COR_39	7	2.5812	-1.05925
COR	40	COR_40	17	4.42758	0.0734823
COR	41	COR_41	10	2.08713	-1.36236
COR	42	COR_42	5	1.90266	-1.47553
COR	44	COR_44	9	3.63838	-0.410682
COR	45	COR_45	9	2.17312	-1.30961
COR	46	COR_46	9	5.78092	0.903749
COR	47	COR_47	6	1.85146	-1.50694
COR	51	COR_51	5	2.61453	-1.03881
COR	54	COR_54	8	2.37634	-1.18494
COR	55	COR_55	9	2.46363	-1.13139
COR	56	COR_56	48	2.93602	-0.841578
COR	58	COR_58	13	3.43007	-0.538481
COR	59	COR_59	7	1.76304	-1.56119
COR	61	COR_61	15	2.26718	-1.25191
COR	62	COR_62	12	5.62189	0.806181
COR	65	COR_65	5	2.02813	-1.39856
COR	69	COR_69	6	3.46564	-0.516657
COR	70	COR_70	7	2.86415	-0.885667
COR	71	COR_71	7	1.86697	-1.49743
COR	72	COR_72	7	1.7773	-1.55244
COR	73	COR_73	5	3.26583	-0.639241
COR	75	COR_75	6	3.6672	-0.393
COR	76	COR_76	14	4.36965	0.0379431
COR	77	COR_77	17	2.31944	-1.21984
COR	81	COR_81	40	5.07208	0.468879
COR	84	COR_84	6	4.72216	0.254206
COR	87	COR_87	11	1.79426	-1.54203
COR	89	COR_89	6	1.925	-1.46183
COR	101	COR_101	5	1.99302	-1.60709
COR	103	COR_103	31	3.99757	-0.280449
COR	105	COR_105	33	4.48337	0.0410633
COR	106	COR_106	13	4.28567	-0.0897755
COR	108	COR_108	12	3.78601	-0.42046
COR	110	COR_110	12	3.53522	-0.586442
COR	111	COR_111	12	3.65097	-0.509835
COR	112	COR_112	11	2.2064	-1.46588
COR	113	COR_113	11	2.47592	-1.28751
COR	114	COR_114	10	1.86697	-1.69052
COR	115	COR_115	20	2.12905	-1.51707
COR	116	COR_116	9	1.72417	-1.78502
COR	117	COR_117	9	2.27469	-1.42068
COR	119	COR_119	8	2.4892	-1.27872
COR	121	COR_121	7	3.03465	-0.917729
COR	123	COR_123	7	1.76304	-1.7593
COR	124	COR_124	7	2.1694	-1.49036
COR	127	COR_127	6	2.53094	-1.25109
COR	129	COR_129	6	1.74033	-1.77433
COR	133	COR_133	6	2.95869	-0.968
COR	137	COR_137	5	1.72417	-1.78502
COR	138	COR_138	5	1.72417	-1.78502
COR	141	COR_141	5	2.46363	-1.29564
COR	147	COR_147	18	4.29555	-0.0832406
COR	148	COR_148	8	1.72417	-1.78502
COR	150	COR_150	8	1.7773	-1.74986
COR	160	COR_160	8	2.25039	-1.43677
COR	169	COR_169	8	1.93539	-1.64524
COR	171	COR_171	26	4.60223	0.119725
COR	172	COR_172	37	5.01588	0.393486
COR	175	COR_175	7	2.37605	-1.3536
COR	180	COR_180	7	2.61455	-1.19576
COR	181	COR_181	24	4.49571	0.0492323
COR	182	COR_182	17	1.93124	-1.64798
COR	188	COR_188	13	2.11682	-1.52516
COR	189	COR_189	16	1.9524	-1.63398
COR	190	COR_190	19	4.72177	0.198839
COR	192	COR_192	6	1.7536	-1.76555
COR	193	COR_193	6	2.53094	-1.25109
COR	194	COR_194	9	1.7773	-1.74986
COR	197	COR_197	18	5.64761	0.811582
COR	202	COR_202	6	1.74033	-1.77433
COR	207	COR_207	9	3.32866	-0.723145
COR	208	COR_208	6	1.97347	-1.62003
COR	210	COR_210	9	2.94254	-0.978686
COR	211	COR_211	9	1.72417	-1.78502
COR	214	COR_214	6	3.50989	-0.603207
COR	217	COR_217	18	2.68459	-1.1494
COR	227	COR_227	6	1.89441	-1.67236
COR	228	COR_228	15	2.46363	-1.29564
COR	251	COR_251	6	4.70908	0.190442
COR	260	COR_260	14	2.11682	-1.52516
COR	261	COR_261	14	2.98614	-0.949832
COR	262	COR_262	14	3.21294	-0.799731
COR	264	COR_264	11	3.80563	-0.407479
COR	266	COR_266	11	2.26664	-1.42601
COR	268	COR_268	8	2.30663	-1.39954
COR	269	COR_269	34	5.27028	0.561854
COR	270	COR_270	13	2.17231	-1.48844
COR	272	COR_272	28	3.3725	-0.694133
COR	276	COR_276	5	3.64036	-0.516853
COR	277	COR_277	5	1.74033	-1.77433
COR	282	COR_282	5	1.72417	-1.78502
COR	283	COR_283	10	3.62176	-0.529168
COR	288	COR_288	5	2.27227	-1.42228
COR	291	COR_291	5	2.03213	-1.58122
COR	295	COR_295	29	3.07529	-0.890832
COR	296	COR_296	38	4.95427	0.352716
COR	297	COR_297	26	4.67214	0.165992
COR	298	COR_298	7	2.78691	-1.08169
COR	299	COR_299	7	2.0295	-1.58295
COR	300	COR_300	7	2.89647	-1.00917
COR	301	COR_301	7	3.46973	-0.629781
COR	302	COR_302	7	2.0072	-1.59771
COR	303	COR_303	7	1.74033	-1.77433
COR	306	COR_306	7	3.95108	-0.311214
COR	307	COR_307	7	1.72417	-1.78502
COR	308	COR_308	7	1.70098	-1.80038
COR	309	COR_309	14	3.1551	-0.838011
COR	310	COR_310	7	3.64171	-0.515964
COR	311	COR_311	7	2.37634	-1.35341
COR	313	COR_313	7	3.20505	-0.804949
COR	316	COR_316	7	2.4767	-1.28699
COR	319	COR_319	9	2.56523	-1.22839
COR	320	COR_320	9	1.83044	-1.7147
COR	321	COR_321	9	2.88543	-1.01648
COR	323	COR_323	20	1.925	-1.65211
COR	324	COR_324	44	3.70372	-0.474921
COR	326	COR_326	13	2.76749	-1.09454
COR	327	COR_327	15	3.46377	-0.633725
COR	328	COR_328	19	3.60516	-0.540149
COR	329	COR_329	19	2.96449	-0.964161
COR	330	COR_330	42	5.26973	0.56149
COR	334	COR_334	10	3.17472	-0.825026
COR	337	COR_337	10	2.18568	-1.47959
COR	339	COR_339	6	1.81021	-1.72808
COR	342	COR_342	8	4.42414	0.0018655
COR	343	COR_343	32	5.39069	0.641544
COR	347	COR_347	14	5.70182	0.847459
COR	348	COR_348	6	2.24364	-1.44123
COR	350	COR_350	18	4.20166	-0.145374
COR	351	COR_351	26	4.38125	-0.0265227
COR	358	COR_358	14	2.53715	-1.24698
COR	360	COR_360	6	3.58634	-0.552609
COR	363	COR_363	16	4.14879	-0.180367
COR	370	COR_370	16	2.73484	-1.11614
COR	371	COR_371	12	2.58847	-1.21302
COR	372	COR_372	16	3.158	-0.836092
COR	373	COR_373	32	4.90016	0.316905
COR	374	COR_374	12	2.78003	-1.08624
COR	376	COR_376	6	1.65046	-1.83381
COR	379	COR_379	6	2.03689	-1.57806
COR	388	COR_388	6	1.74033	-1.77433
COR	392	COR_392	20	4.24383	-0.117471
COR	396	COR_396	6	2.31927	-1.39118
COR	403	COR_403	6	1.79426	-1.73864
COR	404	COR_404	22	1.84815	-1.70297
COR	405	COR_405	24	4.39724	-0.0159371
COR	407	COR_407	8	2.53028	-1.25153
COR	408	COR_408	32	3.12482	-0.858051
COR	410	COR_410	12	2.59145	-1.21105
COR	411	COR_411	16	2.47451	-1.28844
COR	415	COR_415	8	2.57374	-1.22276
COR	417	COR_417	8	1.78556	-1.7444
COR	424	COR_424	43	6.49686	1.37363
COR	425	COR_425	31	3.34708	-0.710957
COR	426	COR_426	27	4.08397	-0.223267
COR	427	COR_427	27	3.75742	-0.439381
COR	428	COR_428	23	1.9334	-1.64656
COR	429	COR_429	21	4.87198	0.298253
COR	430	COR_430	21	4.71279	0.192897
COR	431	COR_431	19	4.84791	0.282325
COR	432	COR_432	19	2.58717	-1.21388
COR	433	COR_433	17	2.97529	-0.957013
COR	434	COR_434	17	4.38414	-0.0246101
COR	435	COR_435	17	1.94452	-1.6392
COR	440	COR_440	13	3.49994	-0.609787
COR	441	COR_441	13	2.85834	-1.03441
COR	442	COR_442	13	1.72417	-1.78502
COR	443	COR_443	13	4.06351	-0.236809
COR	444	COR_444	13	1.99302	-1.60709
COR	446	COR_446	13	2.65638	-1.16807
COR	447	COR_447	11	1.79592	-1.73754
COR	448	COR_448	11	2.00123	-1.60166
COR	449	COR_449	11	1.72417	-1.78502
COR	451	COR_451	11	1.66973	-1.82106
COR	452	COR_452	11	3.49365	-0.61395
COR	453	COR_453	11	3.8239	-0.395385
COR	454	COR_454	11	2.53815	-1.24632
COR	456	COR_456	11	3.66163	-0.502778
COR	458	COR_458	11	1.70098	-1.80038
COR	459	COR_459	9	3.42404	-0.660023
COR	460	COR_460	9	3.04449	-0.911217
COR	461	COR_461	9	2.00405	-1.59979
COR	462	COR_462	9	2.63625	-1.18139
COR	464	COR_464	9	1.93539	-1.64524
COR	466	COR_466	9	2.11682	-1.52516
COR	467	COR_467	9	2.1694	-1.49036
COR	471	COR_471	9	4.94842	0.348845
COR	472	COR_472	9	3.60796	-0.538302
COR	473	COR_473	9	3.69961	-0.477647
COR	475	COR_475	7	3.33833	-0.716748
COR	480	COR_480	7	1.75452	-1.76494
COR	481	COR_481	7	2.71747	-1.12764
COR	483	COR_483	7	1.72417	-1.78502
COR	485	COR_485	7	1.72417	-1.78502
COR	488	COR_488	7	2.33418	-1.38131
COR	492	COR_492	7	2.60541	-1.2018
COR	494	COR_494	7	1.85213	-1.70034
COR	496	COR_496	7	2.83015	-1.05307
COR	497	COR_497	7	2.40529	-1.33425
COR	500	COR_500	7	3.05848	-0.901955
COR	501	COR_501	7	3.24965	-0.775437
COR	502	COR_502	5	3.15615	-0.837316
COR	504	COR_504	5	2.41553	-1.32747
COR	505	COR_505	5	1.7773	-1.74986
COR	506	COR_506	5	2.67575	-1.15525
COR	507	COR_507	5	1.83579	-1.71116
COR	509	COR_509	5	2.69726	-1.14102
COR	510	COR_510	5	2.32798	-1.38541
COR	511	COR_511	5	1.90995	-1.66207
COR	512	COR_512	5	1.81563	-1.7245
COR	515	COR_515	5	2.5759	-1.22134
COR	519	COR_519	5	2.79462	-1.07658
COR	520	COR_520	5	2.274	-1.42114
COR	521	COR_521	5	3.53643	-0.585637
COR	525	COR_525	5	1.7773	-1.74986
COR	529	COR_529	5	3.20505	-0.804949
COR	530	COR_530	5	2.20851	-1.46448
COR	535	COR_535	5	2.37634	-1.35341
COR	536	COR_536	5	1.79426	-1.73864
COR	537	COR_537	5	2.27227	-1.42228
COR	538	COR_538	5	3.329	-0.722917
COR	542	COR_542	5	1.94452	-1.6392
COR	543	COR_543	5	3.04436	-0.911297
COR	544	COR_544	5	2.70315	-1.13712
COR	546	COR_546	5	2.74325	-1.11058
COR	550	COR_550	5	1.74828	-1.76907
COR	552	COR_552	5	1.79592	-1.73754
COR	554	COR_554	5	2.96761	-0.962091
COR	555	COR_555	5	1.74033	-1.77433
COR	558	COR_558	5	1.93639	-1.64457
COR	562	COR_562	5	3.48521	-0.61954
COR	568	COR_568	5	3.00599	-0.936696
FB2U	0	FB2U_0	9	3.61347	-0.425965
FB2U	1	FB2U_1	19	2.92166	-0.850384
FB2U	2	FB2U_2	11	2.2064	-1.28919
FB2U	3	FB2U_3	11	2.64929	-1.01748
FB2U	4	FB2U_4	7	2.07018	-1.37276
FB2U	6	FB2U_6	46	6.44377	1.3104
FB2U	7	FB2U_7	19	5.12667	0.502372
FB2U	8	FB2U_8	11	3.4018	-0.555824
FB2U	9	FB2U_9	12	5.93093	0.995775
FB2U	10	FB2U_10	23	2.2064	-1.46588
FB2U	12	FB2U_12	19	3.78489	-0.421205
FB2U	13	FB2U_13	26	3.05227	-0.906067
FB2U	15	FB2U_15	5	1.90146	-1.66769
FB2U	16	FB2U_16	10	1.99302	-1.60709
FB2U	20	FB2U_20	10	5.07776	0.434443
FB2U	22	FB2U_22	9	3.80592	-0.407284
FB2U	23	FB2U_23	5	2.32798	-1.38541
FB2U	24	FB2U_24	12	2.1694	-1.49036
FB2U	26	FB2U_26	47	7.45648	2.00872
FB2U	27	FB2U_27	7	1.7773	-1.74986
FB2U	28	FB2U_28	7	2.27227	-1.42228
FB2U	29	FB2U_29	8	1.96647	-1.62467
FB2U	31	FB2U_31	9	2.18568	-1.47959
FB2U	32	FB2U_32	24	1.65735	-1.82925
FB2U	36	FB2U_36	6	2.78907	-1.08026
FB2U	37	FB2U_37	7	2.78199	-1.08494
FB2U	39	FB2U_39	11	2.5812	-1.21783
FB2U	41	FB2U_41	9	3.40575	-0.672128
FB2U	43	FB2U_43	10	1.97347	-1.62003
FB2U	44	FB2U_44	37	3.80084	-0.410648
FB2U	45	FB2U_45	7	2.37634	-1.35341
FB2U	46	FB2U_46	13	4.53976	0.078384
FB2U	47	FB2U_47	5	2.40591	-1.33384
FB2U	48	FB2U_48	25	1.9088	-1.66283
FB2U	51	FB2U_51	8	2.2064	-1.46588
FB2U	54	FB2U_54	14	3.90796	-0.339756
FB2U	56	FB2U_56	7	2.85834	-1.03441
FB2U	58	FB2U_58	13	2.11281	-1.52781
FB2U	60	FB2U_60	9	3.62323	-0.528193
FB2U	62	FB2U_62	6	1.9524	-1.63398
FB2U	65	FB2U_65	43	5.96572	1.02211
FB2U	66	FB2U_66	16	5.19912	0.514757
FB2U	67	FB2U_67	5	1.68143	-1.81331
FB2U	69	FB2U_69	5	2.7469	-1.10816
FB2U	74	FB2U_74	12	2.85834	-1.03441
FB2U	78	FB2U_78	6	2.69844	-1.14024
FB2U	86	FB2U_86	7	1.7773	-1.74986
FB2U	88	FB2U_88	7	3.97266	-0.296933
FB2U	90	FB2U_90	5	1.65735	-1.82925
FB2U	91	FB2U_91	5	2.47451	-1.28844
FB2U	92	FB2U_92	5	1.70098	-1.80038
FB2U	94	FB2U_94	5	1.83709	-1.71029
FB2U	97	FB2U_97	5	2.71747	-1.12764
FBU	2	FBU_2	9	1.72417	-1.99075
FBU	3	FBU_3	5	3.80592	-0.454984
FBU	4	FBU_4	8	2.83015	-1.17484
FBU	5	FBU_5	15	2.93439	-1.09794
FBU	8	FBU_8	26	4.76035	0.249129
FBU	10	FBU_10	12	4.20188	-0.0649833
FBU	11	FBU_11	9	2.47451	-1.12471
FBU	13	FBU_13	5	2.29059	-1.23754
FBU	15	FBU_15	6	1.90146	-1.47627
FBU	17	FBU_17	10	2.48734	-1.11683
FBU	25	FBU_25	8	3.26583	-0.639241
FBU	26	FBU_26	5	1.7773	-1.55244
FBU	27	FBU_27	34	3.67965	-0.385367
FBU	29	FBU_29	7	3.79704	-0.313349
FBU	30	FBU_30	14	2.69454	-0.989722
FBU	31	FBU_31	11	2.74325	-0.959839
FBU	35	FBU_35	8	3.1618	-0.703063
FBU	36	FBU_36	22	5.41428	0.678819
FBU	37	FBU_37	6	2.54948	-1.07872
FBU	39	FBU_39	11	3.01335	-0.794137
FBU	40	FBU_40	9	1.7773	-1.55244
FBU	43	FBU_43	7	1.7773	-1.55244
FBU	44	FBU_44	7	2.81403	-0.916417
FBU	45	FBU_45	7	1.72417	-1.58503
FBU	46	FBU_46	5	1.72417	-1.58503
FBU	47	FBU_47	5	1.7773	-1.55244
FBU	48	FBU_48	5	2.83567	-0.903138
FBU	50	FBU_50	5	2.82424	-0.91015
FBU	51	FBU_51	5	2.74325	-0.959839
FBU	55	FBU_55	5	2.74325	-0.959839
FBU	56	FBU_56	5	3.58822	-0.441456
FBU	57	FBU_57	5	1.75828	-1.56411
ALL	3	ALL_3	19	1.75276	-1.96967
ALL	4	ALL_4	18	2.00177	-1.78596
ALL	6	ALL_6	34	5.03981	0.455294
ALL	11	ALL_11	44	8.1314	2.34574
ALL	15	ALL_15	35	3.64716	-0.405294
ALL	16	ALL_16	27	3.08271	-0.75158
ALL	17	ALL_17	31	3.64535	-0.40641
ALL	18	ALL_18	42	3.6437	-0.407419
ALL	20	ALL_20	40	3.70187	-0.371732
ALL	21	ALL_21	27	2.3594	-1.19533
ALL	23	ALL_23	42	2.03029	-1.39723
ALL	24	ALL_24	26	5.43392	0.690868
ALL	25	ALL_25	25	2.90604	-0.859971
ALL	26	ALL_26	28	2.48574	-1.11782
ALL	27	ALL_27	17	3.75361	-0.339991
ALL	29	ALL_29	26	3.47636	-0.510084
ALL	30	ALL_30	25	3.30266	-0.616646
ALL	32	ALL_32	20	1.93214	-1.45745
ALL	33	ALL_33	17	2.48509	-1.11822
ALL	34	ALL_34	24	3.34905	-0.588187
ALL	38	ALL_38	23	3.08498	-0.750187
ALL	39	ALL_39	26	1.75722	-1.56476
ALL	40	ALL_40	23	2.26718	-1.25191
ALL	44	ALL_44	24	1.88631	-1.48557
ALL	45	ALL_45	14	2.29952	-1.23206
ALL	46	ALL_46	16	5.71426	0.862849
ALL	47	ALL_47	22	4.01878	-0.177313
ALL	48	ALL_48	33	4.82848	0.319432
ALL	50	ALL_50	23	4.7623	0.278834
ALL	51	ALL_51	20	4.73203	0.260259
ALL	52	ALL_52	22	5.47472	0.715895
ALL	54	ALL_54	22	4.23659	-0.0436861
ALL	55	ALL_55	22	2.74779	-0.957051
ALL	56	ALL_56	49	4.54998	0.148575
ALL	61	ALL_61	48	4.61691	0.189639
ALL	64	ALL_64	24	1.91505	-1.46793
ALL	65	ALL_65	29	7.8337	2.16311
ALL	66	ALL_66	21	2.45859	-1.13447
ALL	67	ALL_67	19	2.26575	-1.25278
ALL	68	ALL_68	19	1.95065	-1.44609
ALL	70	ALL_70	24	2.52952	-1.09096
ALL	73	ALL_73	19	2.33104	-1.21273
ALL	74	ALL_74	19	3.05837	-0.766517
ALL	77	ALL_77	16	2.90719	-0.859264
ALL	79	ALL_79	18	2.49286	-1.11345
ALL	80	ALL_80	29	1.84593	-1.51033
ALL	81	ALL_81	20	3.06839	-0.760369
ALL	84	ALL_84	19	3.67835	-0.38616
ALL	85	ALL_85	18	1.67912	-1.61267
ALL	86	ALL_86	18	3.52899	-0.477791
ALL	89	ALL_89	19	5.68598	0.845503
ALL	91	ALL_91	7	2.32585	-1.21591
ALL	92	ALL_92	29	4.68374	0.230633
ALL	93	ALL_93	17	1.74371	-1.57305
ALL	94	ALL_94	19	2.95663	-0.828934
ALL	95	ALL_95	27	3.15384	-0.707948
ALL	96	ALL_96	16	1.74011	-1.57525
ALL	97	ALL_97	22	3.93009	-0.231723
ALL	99	ALL_99	17	3.11834	-0.729723
ALL	101	ALL_101	22	1.94452	-1.6392
ALL	102	ALL_102	23	3.80397	-0.408577
ALL	103	ALL_103	14	4.07933	-0.22634
ALL	105	ALL_105	34	2.80567	-1.06927
ALL	106	ALL_106	19	1.7644	-1.7584
ALL	107	ALL_107	12	1.79265	-1.73971
ALL	108	ALL_108	8	1.70345	-1.79874
ALL	109	ALL_109	14	3.91242	-0.336799
ALL	110	ALL_110	8	3.13656	-0.850281
ALL	111	ALL_111	26	3.58634	-0.552609
ALL	113	ALL_113	16	3.39877	-0.676744
ALL	114	ALL_114	17	3.18591	-0.817621
ALL	117	ALL_117	34	4.46618	0.0296857
ALL	120	ALL_120	12	3.28745	-0.750422
ALL	126	ALL_126	15	2.96761	-0.962091
ALL	127	ALL_127	17	2.85834	-1.03441
ALL	128	ALL_128	19	1.65654	-1.82978
ALL	129	ALL_129	21	1.75276	-1.76611
ALL	130	ALL_130	9	2.98977	-0.947428
ALL	131	ALL_131	15	2.20569	-1.46635
ALL	132	ALL_132	16	3.67987	-0.490706
ALL	133	ALL_133	20	2.00177	-1.60131
ALL	134	ALL_134	23	3.09131	-0.880229
ALL	135	ALL_135	22	3.39877	-0.676744
ALL	136	ALL_136	18	2.85133	-1.03905
ALL	137	ALL_137	44	5.75538	0.882904
ALL	138	ALL_138	18	1.90862	-1.66295
ALL	140	ALL_140	11	2.85133	-1.03905
ALL	146	ALL_146	17	2.06901	-1.55681
ALL	149	ALL_149	12	2.04687	-1.57146
ALL	151	ALL_151	16	3.8735	-0.362562
ALL	153	ALL_153	20	1.97621	-1.61822
ALL	155	ALL_155	13	4.13874	-0.187019
ALL	157	ALL_157	13	4.31351	-0.0713515
ALL	158	ALL_158	27	3.84698	-0.380111
ALL	159	ALL_159	35	5.0735	0.43162
ALL	161	ALL_161	15	3.02763	-0.922376
ALL	163	ALL_163	20	3.40323	-0.67379
ALL	164	ALL_164	19	2.36639	-1.35999
ALL	166	ALL_166	14	3.55429	-0.573821
ALL	167	ALL_167	15	4.35641	-0.0429599
ALL	168	ALL_168	18	3.44171	-0.648327
ALL	169	ALL_169	6	4.0461	-0.248333
ALL	171	ALL_171	15	4.20783	-0.141295
ALL	172	ALL_172	14	3.36384	-0.69986
ALL	175	ALL_175	13	3.77575	-0.427255
ALL	176	ALL_176	33	6.19282	1.17241
ALL	177	ALL_177	19	3.99379	-0.28295
ALL	180	ALL_180	13	2.53895	-1.24579
ALL	181	ALL_181	13	2.1506	-1.50281
ALL	182	ALL_182	27	4.20999	-0.139866
ALL	183	ALL_183	14	2.22661	-1.45251
ALL	184	ALL_184	15	6.45288	1.34452
ALL	185	ALL_185	13	2.95663	-0.969364
ALL	187	ALL_187	12	2.46363	-1.29564
ALL	189	ALL_189	36	7.8337	2.25838
ALL	191	ALL_191	36	2.75504	-1.10278
ALL	193	ALL_193	10	2.1996	-1.47038
ALL	197	ALL_197	46	2.84979	-1.04007
ALL	199	ALL_199	35	4.35214	-0.0457856
ALL	200	ALL_200	13	2.91681	-0.995713
ALL	204	ALL_204	14	2.18568	-1.47959
ALL	207	ALL_207	10	2.49415	-1.27544
ALL	210	ALL_210	11	1.70345	-1.79874
ALL	213	ALL_213	10	5.67986	0.832925
ALL	214	ALL_214	15	1.81525	-1.72475
ALL	215	ALL_215	10	2.46138	-1.29712
ALL	217	ALL_217	11	2.89687	-1.00891
ALL	220	ALL_220	13	1.74011	-1.77447
ALL	221	ALL_221	25	2.71542	-1.129
ALL	223	ALL_223	11	2.40673	-1.3333
ALL	225	ALL_225	14	2.76321	-1.09737
ALL	226	ALL_226	12	3.45879	-0.637023
ALL	228	ALL_228	12	2.16841	-1.49102
ALL	229	ALL_229	12	2.03957	-1.57629
ALL	230	ALL_230	19	1.66852	-1.82186
ALL	231	ALL_231	46	4.36321	-0.0384581
ALL	232	ALL_232	12	5.43873	0.673339
ALL	233	ALL_233	14	4.15796	-0.1743
ALL	234	ALL_234	5	2.56209	-1.23048
ALL	239	ALL_239	10	2.39772	-1.33926
ALL	240	ALL_240	8	1.66289	-1.82558
ALL	242	ALL_242	16	3.01316	-0.931952
ALL	244	ALL_244	8	2.31927	-1.39118
ALL	245	ALL_245	12	1.72446	-1.78483
ALL	246	ALL_246	22	4.33856	-0.0547714
ALL	247	ALL_247	12	1.70345	-1.79874
ALL	250	ALL_250	35	5.3013	0.582387
ALL	251	ALL_251	32	3.7429	-0.448994
ALL	253	ALL_253	11	2.16569	-1.49282
ALL	255	ALL_255	19	2.09467	-1.53982
ALL	257	ALL_257	11	2.2786	-1.4181
ALL	258	ALL_258	11	3.14609	-0.843971
ALL	259	ALL_259	21	3.69507	-0.480646
ALL	263	ALL_263	11	3.77232	-0.429525
ALL	267	ALL_267	11	3.67089	-0.49665
ALL	269	ALL_269	13	2.09056	-1.54254
ALL	270	ALL_270	15	3.25906	-0.769207
ALL	274	ALL_274	14	3.47723	-0.624816
ALL	275	ALL_275	11	2.0295	-1.58295
ALL	276	ALL_276	18	2.65576	-1.16849
ALL	279	ALL_279	17	2.80591	-1.06911
ALL	280	ALL_280	26	2.895	-1.01015
ALL	281	ALL_281	14	2.62115	-1.19139
ALL	282	ALL_282	8	1.82471	-1.71849
ALL	283	ALL_283	17	3.06839	-0.895398
ALL	284	ALL_284	11	2.12905	-1.51707
ALL	285	ALL_285	11	2.33364	-1.38167
ALL	286	ALL_286	11	1.99302	-1.60709
ALL	288	ALL_288	11	2.01019	-1.59573
ALL	291	ALL_291	32	1.66391	-1.82491
ALL	292	ALL_292	33	6.74007	1.53459
ALL	294	ALL_294	12	3.30266	-0.740354
ALL	296	ALL_296	7	2.10444	-1.53336
ALL	298	ALL_298	14	2.85133	-1.03905
ALL	299	ALL_299	6	2.73182	-1.11814
ALL	301	ALL_301	16	3.19213	-0.813504
ALL	302	ALL_302	10	2.87758	-1.02168
ALL	304	ALL_304	9	2.50957	-1.26524
ALL	305	ALL_305	19	3.82086	-0.397398
ALL	306	ALL_306	12	3.89694	-0.347047
ALL	307	ALL_307	10	2.895	-1.01015
ALL	308	ALL_308	23	1.71892	-1.7885
ALL	311	ALL_311	16	5.07297	0.431271
ALL	314	ALL_314	9	2.66679	-1.16118
ALL	318	ALL_318	21	3.74032	-0.4507
ALL	321	ALL_321	12	4.68947	0.177462
ALL	323	ALL_323	10	2.98854	-0.948245
ALL	328	ALL_328	9	3.26693	-0.763999
ALL	330	ALL_330	11	2.55541	-1.2349
ALL	332	ALL_332	8	1.74235	-1.773
ALL	333	ALL_333	14	2.00177	-1.60131
ALL	339	ALL_339	13	3.26703	-0.763932
ALL	340	ALL_340	12	2.0738	-1.55363
ALL	342	ALL_342	10	3.10138	-0.873565
ALL	346	ALL_346	11	2.24723	-1.43885
ALL	347	ALL_347	10	1.89157	-1.67424
ALL	349	ALL_349	20	3.39338	-0.680312
ALL	352	ALL_352	17	3.69458	-0.480971
ALL	354	ALL_354	48	7.75545	2.20658
ALL	356	ALL_356	10	3.11834	-0.862338
ALL	359	ALL_359	11	3.48483	-0.619788
ALL	360	ALL_360	20	3.42403	-0.66003
ALL	362	ALL_362	9	1.93833	-1.64329
ALL	364	ALL_364	11	2.98205	-0.952538
ALL	365	ALL_365	10	2.7003	-1.139
ALL	371	ALL_371	8	1.86986	-1.6886
ALL	372	ALL_372	9	1.76444	-1.75838
ALL	374	ALL_374	9	2.69844	-1.14024
ALL	377	ALL_377	5	1.69841	-1.80207
ALL	379	ALL_379	25	2.95491	-0.970502
ALL	381	ALL_381	23	3.8862	-0.354155
ALL	382	ALL_382	12	1.99366	-1.60667
ALL	383	ALL_383	25	3.58203	-0.555458
ALL	391	ALL_391	20	2.80116	-1.07226
ALL	392	ALL_392	15	1.76918	-1.75524
ALL	393	ALL_393	14	2.26718	-1.42566
ALL	394	ALL_394	16	4.27192	-0.0988799
ALL	395	ALL_395	9	1.70623	-1.7969
ALL	396	ALL_396	22	3.1491	-0.841979
ALL	397	ALL_397	10	3.62322	-0.528197
ALL	399	ALL_399	20	3.39198	-0.681239
ALL	407	ALL_407	5	2.15682	-1.49869
ALL	408	ALL_408	9	2.53042	-1.25143
ALL	409	ALL_409	11	2.65292	-1.17036
ALL	411	ALL_411	11	2.38522	-1.34753
ALL	412	ALL_412	12	3.94324	-0.316406
ALL	413	ALL_413	21	2.71411	-1.12987
ALL	414	ALL_414	8	3.15219	-0.839939
ALL	420	ALL_420	31	5.13339	0.471259
ALL	421	ALL_421	9	3.22311	-0.793
ALL	425	ALL_425	7	2.17489	-1.48673
ALL	428	ALL_428	8	2.54748	-1.24014
ALL	430	ALL_430	16	4.42886	0.00498962
ALL	431	ALL_431	8	3.58203	-0.555458
ALL	432	ALL_432	37	3.94814	-0.313162
ALL	434	ALL_434	12	2.87758	-1.02168
ALL	437	ALL_437	22	3.18591	-0.817621
ALL	439	ALL_439	11	3.42586	-0.658818
ALL	440	ALL_440	6	1.9526	-1.63385
ALL	441	ALL_441	7	2.46256	-1.29635
ALL	442	ALL_442	8	2.65018	-1.17217
ALL	444	ALL_444	10	1.77501	-1.75138
ALL	445	ALL_445	11	5.20181	0.516538
ALL	446	ALL_446	11	1.86541	-1.69155
ALL	447	ALL_447	15	2.88112	-1.01933
ALL	451	ALL_451	7	3.02389	-0.924846
ALL	453	ALL_453	8	2.17095	-1.48934
ALL	454	ALL_454	11	2.66679	-1.16118
ALL	455	ALL_455	8	2.07282	-1.55428
ALL	461	ALL_461	33	3.48603	-0.618993
ALL	462	ALL_462	14	3.11834	-0.862338
ALL	464	ALL_464	8	2.24199	-1.44233
ALL	469	ALL_469	13	2.83015	-1.05307
ALL	471	ALL_471	22	2.51511	-1.26156
ALL	474	ALL_474	10	2.54748	-1.24014
ALL	478	ALL_478	11	2.94649	-0.976071
ALL	479	ALL_479	8	2.83712	-1.04845
ALL	480	ALL_480	10	3.66771	-0.498757
ALL	481	ALL_481	7	2.6819	-1.15118
ALL	483	ALL_483	14	2.00123	-1.60166
ALL	485	ALL_485	38	2.13701	-1.5118
ALL	487	ALL_487	16	2.02535	-1.5857
ALL	490	ALL_490	8	2.82334	-1.05757
ALL	492	ALL_492	7	2.01019	-1.59573
ALL	494	ALL_494	11	2.3782	-1.35217
ALL	495	ALL_495	6	2.6882	-1.14701
ALL	500	ALL_500	36	5.18198	0.503419
ALL	503	ALL_503	7	2.65018	-1.17217
ALL	504	ALL_504	7	3.69458	-0.480971
ALL	505	ALL_505	14	4.11117	-0.205263
ALL	513	ALL_513	10	1.98892	-1.60981
ALL	514	ALL_514	11	2.76321	-1.09737
ALL	517	ALL_517	15	2.1694	-1.49036
ALL	518	ALL_518	10	2.7661	-1.09546
ALL	524	ALL_524	40	4.3588	-0.0413813
ALL	525	ALL_525	13	3.01709	-0.929349
ALL	526	ALL_526	17	3.2953	-0.745223
ALL	529	ALL_529	7	2.33106	-1.38337
ALL	530	ALL_530	10	2.33418	-1.38131
ALL	532	ALL_532	9	1.89387	-1.67271
ALL	534	ALL_534	8	2.2064	-1.46588
ALL	536	ALL_536	21	1.97621	-1.61822
ALL	537	ALL_537	10	4.30535	-0.0767538
ALL	538	ALL_538	7	2.50643	-1.26731
ALL	539	ALL_539	7	1.90622	-1.66454
ALL	540	ALL_540	7	2.80665	-1.06862
ALL	541	ALL_541	11	2.56282	-1.22999
ALL	542	ALL_542	13	6.42067	1.32321
ALL	546	ALL_546	31	3.84472	-0.38161
ALL	548	ALL_548	10	2.895	-1.01015
ALL	551	ALL_551	9	2.18568	-1.47959
ALL	556	ALL_556	14	5.71426	0.855687
ALL	558	ALL_558	19	4.32844	-0.0614744
ALL	561	ALL_561	13	3.14019	-0.84788
ALL	562	ALL_562	14	3.39877	-0.676744
ALL	563	ALL_563	14	3.56447	-0.567081
ALL	565	ALL_565	8	2.59168	-1.21089
ALL	566	ALL_566	10	3.11413	-0.865123
ALL	568	ALL_568	12	2.69978	-1.13935
ALL	569	ALL_569	13	1.65654	-1.82978
ALL	571	ALL_571	11	2.48211	-1.28341
ALL	572	ALL_572	13	4.20049	-0.146149
ALL	573	ALL_573	13	2.02664	-1.58485
ALL	575	ALL_575	10	1.70345	-1.79874
ALL	577	ALL_577	6	3.1068	-0.869979
ALL	581	ALL_581	7	3.11405	-0.865179
ALL	584	ALL_584	23	1.76918	-1.75524
ALL	585	ALL_585	43	4.68374	0.173669
ALL	586	ALL_586	11	2.62115	-1.19139
ALL	588	ALL_588	10	3.55953	-0.570354
ALL	589	ALL_589	9	2.6819	-1.15118
ALL	592	ALL_592	9	1.94452	-1.6392
ALL	593	ALL_593	8	2.89989	-1.00691
ALL	595	ALL_595	14	2.98557	-0.950207
ALL	597	ALL_597	11	3.46974	-0.629778
ALL	598	ALL_598	5	1.90146	-1.66769
ALL	599	ALL_599	10	2.36627	-1.36007
ALL	600	ALL_600	19	3.07557	-0.890644
ALL	601	ALL_601	13	2.80359	-1.07065
ALL	602	ALL_602	15	3.79313	-0.415749
ALL	603	ALL_603	11	2.36627	-1.36007
ALL	605	ALL_605	11	2.60383	-1.20285
ALL	607	ALL_607	7	3.00433	-0.937791
ALL	609	ALL_609	13	2.55759	-1.23345
ALL	610	ALL_610	16	2.33104	-1.38339
ALL	611	ALL_611	6	1.9334	-1.64656
ALL	617	ALL_617	11	2.13049	-1.51612
ALL	618	ALL_618	8	2.49286	-1.27629
ALL	619	ALL_619	8	3.20295	-0.806341
ALL	620	ALL_620	8	1.75272	-1.76613
ALL	621	ALL_621	5	2.73728	-1.11453
ALL	623	ALL_623	5	2.04281	-1.57415
ALL	624	ALL_624	24	3.45014	-0.642746
ALL	625	ALL_625	12	4.43871	0.0115052
ALL	628	ALL_628	7	2.83015	-1.05307
ALL	629	ALL_629	16	1.99752	-1.60412
ALL	631	ALL_631	28	4.40163	-0.0130326
ALL	632	ALL_632	32	4.84505	0.28043
ALL	634	ALL_634	12	2.53815	-1.24632
ALL	641	ALL_641	14	4.07047	-0.232199
ALL	643	ALL_643	8	3.57192	-0.56215
ALL	645	ALL_645	13	2.51263	-1.26321
ALL	647	ALL_647	7	3.05837	-0.902031
ALL	648	ALL_648	7	2.42117	-1.32374
ALL	650	ALL_650	7	3.78137	-0.423536
ALL	651	ALL_651	7	2.57346	-1.22295
ALL	652	ALL_652	8	1.9175	-1.65707
ALL	653	ALL_653	8	2.04859	-1.57032
ALL	656	ALL_656	6	2.71243	-1.13098
ALL	660	ALL_660	19	4.04224	-0.250882
ALL	661	ALL_661	19	4.09141	-0.218344
ALL	662	ALL_662	13	2.59647	-1.20772
ALL	663	ALL_663	7	3.42586	-0.658818
ALL	665	ALL_665	14	3.53691	-0.585322
ALL	668	ALL_668	15	3.43451	-0.653094
ALL	672	ALL_672	9	2.93016	-0.986881
ALL	674	ALL_674	9	1.6875	-1.80929
ALL	678	ALL_678	6	2.37634	-1.35341
ALL	679	ALL_679	12	3.94052	-0.318206
ALL	680	ALL_680	13	4.30535	-0.0767538
ALL	681	ALL_681	7	2.83971	-1.04674
ALL	683	ALL_683	8	2.85834	-1.03441
ALL	685	ALL_685	8	2.38522	-1.34753
ALL	688	ALL_688	14	2.57803	-1.21993
ALL	696	ALL_696	25	3.0831	-0.885664
ALL	703	ALL_703	12	3.91738	-0.333518
ALL	704	ALL_704	10	3.57071	-0.56295
ALL	710	ALL_710	11	2.76321	-1.09737
ALL	712	ALL_712	6	2.26844	-1.42482
ALL	715	ALL_715	7	2.54748	-1.24014
ALL	717	ALL_717	6	3.02717	-0.922674
ALL	720	ALL_720	6	2.52098	-1.25768
ALL	723	ALL_723	18	2.40628	-1.33359
ALL	724	ALL_724	50	2.02664	-1.58485
ALL	731	ALL_731	15	3.08271	-0.885917
ALL	734	ALL_734	7	2.02364	-1.58683
ALL	735	ALL_735	7	1.8402	-1.70824
ALL	738	ALL_738	6	1.90133	-1.66778
ALL	739	ALL_739	6	3.26569	-0.764822
ALL	741	ALL_741	6	1.75217	-1.7665
ALL	742	ALL_742	11	3.03902	-0.914836
ALL	743	ALL_743	5	1.93124	-1.64798
ALL	745	ALL_745	18	4.37121	-0.0331639
ALL	747	ALL_747	9	1.72446	-1.78483
ALL	749	ALL_749	17	3.70122	-0.476576
ALL	751	ALL_751	8	1.93647	-1.64452
ALL	752	ALL_752	8	3.22441	-0.792138
ALL	755	ALL_755	7	1.74099	-1.77389
ALL	757	ALL_757	7	2.25417	-1.43426
ALL	759	ALL_759	23	3.63614	-0.519649
ALL	761	ALL_761	16	3.42246	-0.661064
ALL	762	ALL_762	6	2.70703	-1.13455
ALL	765	ALL_765	11	3.30998	-0.735507
ALL	767	ALL_767	16	4.95238	0.351462
ALL	768	ALL_768	16	2.45859	-1.29897
ALL	771	ALL_771	10	2.57346	-1.22295
ALL	772	ALL_772	10	2.17614	-1.4859
ALL	776	ALL_776	12	2.41205	-1.32977
ALL	780	ALL_780	14	6.19996	1.17713
ALL	781	ALL_781	7	3.24209	-0.780437
ALL	784	ALL_784	7	3.20747	-0.803353
ALL	786	ALL_786	16	2.94363	-0.977967
ALL	787	ALL_787	9	1.89133	-1.6744
ALL	788	ALL_788	11	3.83341	-0.389092
ALL	789	ALL_789	11	2.71205	-1.13123
ALL	790	ALL_790	6	4.11285	-0.204156
ALL	794	ALL_794	8	3.81576	-0.40077
ALL	801	ALL_801	13	1.81525	-1.72475
ALL	803	ALL_803	7	1.79822	-1.73602
ALL	807	ALL_807	7	2.17095	-1.48934
ALL	808	ALL_808	33	3.88759	-0.353238
ALL	810	ALL_810	10	1.72446	-1.78483
ALL	811	ALL_811	5	2.26713	-1.42568
ALL	812	ALL_812	5	2.00732	-1.59763
ALL	815	ALL_815	8	2.26203	-1.42906
ALL	818	ALL_818	19	2.09459	-1.53987
ALL	819	ALL_819	11	2.84714	-1.04183
ALL	820	ALL_820	14	2.26718	-1.42566
ALL	821	ALL_821	6	2.1694	-1.49036
ALL	826	ALL_826	6	3.40467	-0.672839
ALL	829	ALL_829	6	2.22825	-1.45142
ALL	832	ALL_832	13	2.89987	-1.00693
ALL	833	ALL_833	7	3.22301	-0.793063
ALL	834	ALL_834	7	2.35761	-1.36581
ALL	837	ALL_837	8	1.82645	-1.71733
ALL	840	ALL_840	9	1.83136	-1.71409
ALL	841	ALL_841	14	2.26203	-1.42906
ALL	848	ALL_848	5	1.72717	-1.78304
ALL	850	ALL_850	11	3.61719	-0.532192
ALL	852	ALL_852	6	2.18568	-1.47959
ALL	855	ALL_855	6	2.95554	-0.970082
ALL	857	ALL_857	6	2.6063	-1.20122
ALL	858	ALL_858	6	3.11834	-0.862338
ALL	861	ALL_861	31	3.36647	-0.69812
ALL	862	ALL_862	13	3.24788	-0.776609
ALL	863	ALL_863	13	1.71852	-1.78876
ALL	864	ALL_864	20	2.461	-1.29738
ALL	865	ALL_865	7	1.76304	-1.7593
ALL	867	ALL_867	7	2.91012	-1.00014
ALL	868	ALL_868	7	2.20121	-1.46931
ALL	869	ALL_869	8	2.36627	-1.36007
ALL	873	ALL_873	10	2.67835	-1.15354
ALL	874	ALL_874	11	2.85834	-1.03441
ALL	875	ALL_875	12	2.09467	-1.53982
ALL	876	ALL_876	14	4.83829	0.275957
ALL	877	ALL_877	17	1.76444	-1.75838
ALL	880	ALL_880	8	2.2064	-1.46588
ALL	883	ALL_883	7	2.33104	-1.38339
ALL	884	ALL_884	10	2.85834	-1.03441
ALL	886	ALL_886	9	5.98727	1.03637
ALL	889	ALL_889	5	2.36416	-1.36147
ALL	892	ALL_892	6	2.8629	-1.03139
ALL	894	ALL_894	6	2.57549	-1.2216
ALL	895	ALL_895	8	2.01019	-1.59573
ALL	904	ALL_904	6	2.8389	-1.04728
ALL	905	ALL_905	6	2.06794	-1.55752
ALL	906	ALL_906	7	2.00719	-1.59772
ALL	909	ALL_909	6	3.52094	-0.595892
ALL	911	ALL_911	6	2.69168	-1.14471
ALL	913	ALL_913	36	3.68437	-0.487732
ALL	914	ALL_914	10	2.13474	-1.5133
ALL	916	ALL_916	8	2.37201	-1.35627
ALL	917	ALL_917	28	2.69844	-1.14024
ALL	918	ALL_918	7	1.95107	-1.63486
ALL	926	ALL_926	5	2.73182	-1.11814
ALL	927	ALL_927	10	3.18221	-0.820068
ALL	929	ALL_929	10	3.26693	-0.763999
ALL	930	ALL_930	8	2.06401	-1.56012
ALL	931	ALL_931	8	1.65046	-1.83381
ALL	932	ALL_932	8	3.15557	-0.837696
ALL	933	ALL_933	8	2.36627	-1.36007
ALL	937	ALL_937	14	4.31626	-0.0695347
ALL	938	ALL_938	38	4.35672	-0.0427542
ALL	940	ALL_940	30	4.21802	-0.134549
ALL	943	ALL_943	9	2.83072	-1.05269
ALL	947	ALL_947	9	1.71852	-1.78876
ALL	948	ALL_948	12	1.83718	-1.71023
ALL	949	ALL_949	9	1.83188	-1.71374
ALL	952	ALL_952	9	4.65575	0.15515
ALL	964	ALL_964	6	2.55575	-1.23467
ALL	967	ALL_967	6	2.43881	-1.31207
ALL	968	ALL_968	42	4.19465	-0.150015
ALL	969	ALL_969	27	3.42818	-0.657283
ALL	970	ALL_970	8	2.37356	-1.35525
ALL	971	ALL_971	25	1.99302	-1.60709
ALL	972	ALL_972	10	1.99202	-1.60776
ALL	979	ALL_979	5	2.8324	-1.05158
ALL	982	ALL_982	5	2.37356	-1.35525
ALL	983	ALL_983	7	1.69702	-1.803
ALL	984	ALL_984	7	2.02347	-1.58695
ALL	986	ALL_986	7	2.92165	-0.992511
ALL	987	ALL_987	9	2.31927	-1.39118
ALL	988	ALL_988	9	2.639	-1.17958
ALL	990	ALL_990	22	5.45112	0.681536
ALL	992	ALL_992	24	2.91695	-0.995619
ALL	993	ALL_993	8	2.49286	-1.27629
ALL	994	ALL_994	8	2.2064	-1.46588
ALL	997	ALL_997	10	3.39436	-0.679664
ALL	1000	ALL_1000	10	3.72271	-0.724116
ALL	1001	ALL_1001	12	2.68467	-1.50905
ALL	1009	ALL_1009	6	1.70623	-2.24892
ALL	1012	ALL_1012	9	1.74804	-2.2173
ALL	1014	ALL_1014	7	3.08955	-1.20289
ALL	1015	ALL_1015	7	1.95766	-2.0588
ALL	1016	ALL_1016	5	1.72417	-2.23535
ALL	1017	ALL_1017	5	3.04735	-1.23481
ALL	1022	ALL_1022	5	3.02654	-1.25054
ALL	1023	ALL_1023	5	2.15682	-1.90819
ALL	1024	ALL_1024	5	2.37017	-1.74687
ALL	1025	ALL_1025	5	2.69299	-1.50276
ALL	1029	ALL_1029	8	1.71852	-2.23962
ALL	1030	ALL_1030	8	2.51776	-1.63526
ALL	1033	ALL_1033	12	3.31675	-1.03109
ALL	1034	ALL_1034	6	3.6493	-0.779629
ALL	1036	ALL_1036	12	1.65654	-2.28649
ALL	1037	ALL_1037	9	2.461	-1.67819
ALL	1038	ALL_1038	6	2.84714	-1.3862
ALL	1039	ALL_1039	6	1.99202	-2.03281
ALL	1042	ALL_1042	10	2.98864	-1.2792
ALL	1043	ALL_1043	27	2.77097	-1.4438
ALL	1044	ALL_1044	7	2.83015	-1.39905
ALL	1045	ALL_1045	7	4.47641	-0.154193
ALL	1047	ALL_1047	14	3.41086	-0.959929
ALL	1050	ALL_1050	7	1.83225	-2.15362
ALL	1054	ALL_1054	7	2.81403	-1.41124
ALL	1056	ALL_1056	11	1.89441	-2.10662
ALL	1060	ALL_1060	8	2.57534	-1.59172
ALL	1072	ALL_1072	8	2.98854	-1.27928
ALL	1079	ALL_1079	5	3.31944	-1.02906
ALL	1084	ALL_1084	5	3.67873	-0.757372
ALL	1086	ALL_1086	5	1.93278	-2.07761
ALL	1088	ALL_1088	11	2.1694	-1.89868
ALL	1089	ALL_1089	17	1.69831	-2.25491
ALL	1091	ALL_1091	6	2.65018	-1.53513
ALL	1092	ALL_1092	6	3.61925	-0.802353
ALL	1093	ALL_1093	6	2.24723	-1.83983
ALL	1099	ALL_1099	7	2.87728	-1.36341
ALL	1100	ALL_1100	7	1.89133	-2.10895
ALL	1101	ALL_1101	7	2.50957	-1.64146
ALL	1103	ALL_1103	7	3.16393	-1.14665
ALL	1105	ALL_1105	7	2.9035	-1.34358
ALL	1106	ALL_1106	7	2.07241	-1.97202
ALL	1108	ALL_1108	8	4.92674	0.186331
ALL	1110	ALL_1110	12	2.07282	-1.97171
ALL	1114	ALL_1114	14	1.82381	-2.16001
ALL	1115	ALL_1115	10	3.5893	-0.825001
ALL	1117	ALL_1117	6	1.94452	-2.06873
ALL	1118	ALL_1118	25	2.895	-1.35001
ALL	1119	ALL_1119	8	2.56209	-1.60175
ALL	1121	ALL_1121	10	2.16841	-1.89943
ALL	1122	ALL_1122	6	1.88818	-2.11133
ALL	1123	ALL_1123	5	2.54948	-1.61128
ALL	1124	ALL_1124	12	2.27569	-1.81831
ALL	1125	ALL_1125	9	3.14609	-1.16014
ALL	1126	ALL_1126	13	2.40673	-1.71922
ALL	1129	ALL_1129	9	1.90622	-2.09769
ALL	1130	ALL_1130	11	2.52952	-1.62637
ALL	1132	ALL_1132	6	2.49415	-1.65312
ALL	1133	ALL_1133	6	2.05043	-1.98864
ALL	1134	ALL_1134	5	1.96647	-2.05213
ALL	1135	ALL_1135	9	2.07241	-1.97202
ALL	1144	ALL_1144	5	2.18568	-1.88637
ALL	1146	ALL_1146	6	2.04281	-1.99441
ALL	1148	ALL_1148	7	1.83912	-2.14843
ALL	1149	ALL_1149	7	2.18568	-1.88637
ALL	1150	ALL_1150	6	2.09312	-1.95636
ALL	1153	ALL_1153	9	2.43071	-1.70109
ALL	1157	ALL_1157	6	2.65292	-1.53306
ALL	1164	ALL_1164	7	2.38117	-1.73855
ALL	1166	ALL_1166	11	1.99845	-2.02795
ALL	1171	ALL_1171	5	2.88795	-1.35534
ALL	1173	ALL_1173	13	2.79974	-1.42204
ALL	1177	ALL_1177	21	4.17911	-0.379003
ALL	1189	ALL_1189	22	3.32866	-1.02209
ALL	1191	ALL_1191	14	2.59227	-1.57892
ALL	1192	ALL_1192	12	2.57803	-1.58969
ALL	1193	ALL_1193	23	1.75272	-2.21377
ALL	1194	ALL_1194	34	6.09513	1.06983
ALL	1195	ALL_1195	22	3.41855	-0.954113
ALL	1196	ALL_1196	11	2.11706	-1.93826
ALL	1198	ALL_1198	9	1.72087	-2.23785
ALL	1199	ALL_1199	9	3.09266	-1.20054
ALL	1200	ALL_1200	25	2.00123	-2.02585
ALL	1201	ALL_1201	8	1.72417	-2.23535
ALL	1202	ALL_1202	8	4.97292	0.221256
ALL	1203	ALL_1203	8	2.01019	-2.01907
ALL	1205	ALL_1205	8	2.20618	-1.87087
ALL	1206	ALL_1206	15	3.70569	-0.736988
ALL	1207	ALL_1207	7	2.12905	-1.92919
ALL	1208	ALL_1208	7	4.04586	-0.479758
ALL	1209	ALL_1209	7	1.83225	-2.15362
ALL	1210	ALL_1210	7	2.05931	-1.98193
ALL	1212	ALL_1212	31	1.90146	-2.10129
ALL	1214	ALL_1214	6	1.82645	-2.15801
ALL	1215	ALL_1215	6	3.54263	-0.860286
ALL	1218	ALL_1218	6	1.79592	-2.1811
ALL	1219	ALL_1219	6	2.17489	-1.89453
ALL	1220	ALL_1220	12	2.65638	-1.53044
ALL	1222	ALL_1222	12	3.01679	-1.25791
ALL	1224	ALL_1224	17	4.578	-0.077371
ALL	1225	ALL_1225	11	2.36639	-1.74973
ALL	1226	ALL_1226	10	2.51819	-1.63494
ALL	1227	ALL_1227	10	1.6715	-2.27518
ALL	1230	ALL_1230	5	1.8402	-2.14762
ALL	1234	ALL_1234	10	4.5253	-0.117222
ALL	1239	ALL_1239	5	2.37356	-1.74431
ALL	1244	ALL_1244	5	2.62833	-1.55166
ALL	1247	ALL_1247	5	1.8356	-2.1511
ALL	1248	ALL_1248	5	2.1996	-1.87584
ALL	1251	ALL_1251	5	3.51825	-0.878727
ALL	1252	ALL_1252	5	1.79902	-2.17876
[truncated: 1,033 more rows]

## Sheet: Hypoxia_Activity_set
PC3	SKOV3	WM793B		in_all_three_cell_lines	only_in_PC3_SKOV3	only_in_PC3_WM793B	only_in_SKOV3_WM793B	only_in_PC3	only_in_SKOV3	only_in_WM793B
COM_6	COM_6	COM_6		ALL_11	ALL_1318	ALL_1289	ALL_1108	COM_18	COM_16	COM_40
COM_18	COM_16	COM_23		ALL_1194	ALL_1333	ALL_1294	ALL_1547	COM_97	COM_38	COM_43
COM_20	COM_20	COM_35		ALL_137	ALL_1786	ALL_1546	ALL_24	COM_106	COM_52	COM_54
COM_31	COM_23	COM_39		ALL_159	ALL_20	ALL_1651	ALL_876	COM_110	COM_112	COM_174
COM_35	COM_31	COM_40		ALL_1646	ALL_2185	ALL_176	COM_129	COM_138	COM_113	COM_196
COM_39	COM_35	COM_43		ALL_189	ALL_251	ALL_1791	COM_229	COM_175	COM_140	COM_219
COM_44	COM_38	COM_44		ALL_2093	ALL_2544	ALL_184	COM_23	COM_190	COM_149	COM_222
COM_46	COM_44	COM_46		ALL_2305	ALL_2873	ALL_2100	COM_2506	COM_214	COM_258	COM_350
COM_51	COM_52	COM_51		ALL_250	ALL_2901	ALL_2109	COM_459	COM_238	COM_303	COM_595
COM_59	COM_89	COM_54		ALL_2508	ALL_30	ALL_2118	COM_906	COM_306	COM_445	COM_644
COM_65	COM_112	COM_59		ALL_2869	ALL_3066	ALL_213	COR_269	COM_342	COM_465	COM_655
COM_89	COM_113	COM_65		ALL_2896	ALL_968	ALL_2139	COR_9	COM_404	COM_870	COM_703
COM_97	COM_129	COM_89		ALL_354	ALL_969	ALL_2871	FBU_36	COM_545	COM_969	COM_741
COM_106	COM_140	COM_129		ALL_445	CIR_0	ALL_292	FBU_8	COM_546	COM_1276	COM_810
COM_110	COM_149	COM_159		ALL_56	CIR_10	ALL_46	FFL_11	COM_608	COM_1619	COM_942
COM_138	COM_161	COM_174		ALL_6	CIR_7	ALL_500		COM_613	COM_1688	COM_1054
COM_159	COM_181	COM_180		ALL_65	COM_1283	ALL_542		COM_616	COM_1972	COM_1117
COM_161	COM_229	COM_181		COM_1051	COM_1378	ALL_556		COM_638	COM_1974	COM_1561
COM_175	COM_250	COM_196		COM_1521	COM_161	ALL_585		COM_648	COM_1989	COM_1607
COM_180	COM_256	COM_219		COM_1719	COM_1784	ALL_61		COM_702	COM_2030	COM_1636
COM_181	COM_258	COM_222		COM_181	COM_1970	ALL_632		COM_730	COM_2081	COM_1944
COM_190	COM_303	COM_229		COM_2004	COM_20	ALL_780		COM_936	COM_2512	COM_2035
COM_214	COM_397	COM_250		COM_250	COM_31	ALL_89		COM_952	COR_217	COM_2490
COM_238	COM_416	COM_256		COM_256	COM_509	COM_1178		COM_993	COR_306	COR_18
COM_250	COM_445	COM_350		COM_35	COM_530	COM_159		COM_996	COR_351	COR_40
COM_256	COM_459	COM_397		COM_397	COM_742	COM_1595		COM_1293	FB2U_43	COR_46
COM_306	COM_465	COM_399		COM_416	COM_797	COM_1681		COM_1295	FBU_27	COR_62
COM_342	COM_509	COM_416		COM_44	COP_24	COM_1716		COM_1300	ALL_15	COR_76
COM_397	COM_530	COM_459		COM_6	COP_64	COM_180		COM_1342	ALL_39	COR_81
COM_399	COM_742	COM_556		COM_820	COP_67	COM_2002		COM_1371	ALL_47	COR_84
COM_404	COM_797	COM_580		COM_89	COR_272	COM_39		COM_1548	ALL_105	COR_190
COM_416	COM_820	COM_588		COP_118	COR_324	COM_399		COM_1596	ALL_131	COR_197
COM_509	COM_870	COM_595		COP_59	COR_405	COM_46		COM_1635	ALL_151	COR_251
COM_530	COM_906	COM_644		COP_65	COR_408	COM_51		COM_1683	ALL_230	COR_297
COM_545	COM_969	COM_655		COP_72	FB2U_13	COM_556		COM_1973	ALL_342	COR_342
COM_546	COM_1051	COM_697		COP_85	FB2U_44	COM_580		COM_1984	ALL_536	COR_373
COM_556	COM_1276	COM_703		COP_88	FFL_69	COM_588		COM_2029	ALL_786	COR_429
COM_580	COM_1283	COM_741		COR_171		COM_59		COM_2075	ALL_808	COR_431
COM_588	COM_1378	COM_810		COR_181		COM_65		COM_2269	ALL_931	COR_471
COM_608	COM_1521	COM_820		COR_330		COM_697		COM_2591	ALL_1196	FB2U_20
COM_613	COM_1619	COM_851		COR_343		COM_851		COR_56	ALL_1402	FB2U_46
COM_616	COM_1688	COM_906		COR_347		COM_925		COR_103	ALL_1413	ALL_48
COM_638	COM_1719	COM_925		COR_424		COR_1		COR_426	ALL_1747	ALL_50
COM_648	COM_1784	COM_942		FB2U_26		COR_105		COR_437	ALL_1785	ALL_51
COM_697	COM_1970	COM_1051		FB2U_6		COR_172		COR_456	ALL_2117	ALL_52
COM_702	COM_1972	COM_1054		FB2U_65		COR_296		FB2U_12	ALL_2175	ALL_92
COM_730	COM_1974	COM_1117		FB2U_66		COR_430		FB2U_16	ALL_2215	ALL_117
COM_742	COM_1989	COM_1178		FB2U_7		COR_5		FB2U_22	ALL_2236	ALL_232
COM_797	COM_2004	COM_1521		FB2U_9				FB2U_60	ALL_2513	ALL_311
COM_820	COM_2030	COM_1561		FFL_27				ALL_18	ALL_2625	ALL_321
COM_851	COM_2081	COM_1595		FFL_5				ALL_25	ALL_2938	ALL_420
COM_925	COM_2506	COM_1607		FFL_92				ALL_112	ALL_2993	ALL_430
COM_936	COM_2512	COM_1636						ALL_168	ALL_3056	ALL_625
COM_952	COR_9	COM_1681						ALL_182	ALL_3078	ALL_767
COM_993	COR_171	COM_1716						ALL_205	ALL_3080	ALL_886
COM_996	COR_181	COM_1719						ALL_214	ALL_3106	ALL_952
COM_1051	COR_217	COM_1944						ALL_231	ALL_3116	ALL_990
COM_1178	COR_269	COM_2002						ALL_259	ALL_3488	ALL_1202
COM_1283	COR_272	COM_2004						ALL_291	ALL_3511	ALL_1317
COM_1293	COR_306	COM_2035						ALL_318	COP_3	ALL_1382
COM_1295	COR_324	COM_2490						ALL_381	COP_5	ALL_1603
COM_1300	COR_330	COM_2506						ALL_392	COP_12	ALL_1753
COM_1342	COR_343	COR_1						ALL_432	COP_18	ALL_2071
COM_1371	COR_347	COR_5						ALL_461	COP_31	ALL_2104
COM_1378	COR_351	COR_9						ALL_524	COP_36	ALL_2176
COM_1521	COR_405	COR_18						ALL_586	COP_44	ALL_2347
COM_1548	COR_408	COR_40						ALL_631	COP_90	ALL_2520
COM_1595	COR_424	COR_46						ALL_745	COP_94	ALL_2916
COM_1596	FB2U_6	COR_62						ALL_749	COP_104	ALL_3008
COM_1635	FB2U_7	COR_76						ALL_913	COP_111	ALL_3096
COM_1681	FB2U_9	COR_81						ALL_938	COP_133	ALL_3485
COM_1683	FB2U_13	COR_84						ALL_940	FFL_18	ALL_3486
COM_1716	FB2U_26	COR_105						ALL_971	CIR_21	COP_134
COM_1719	FB2U_43	COR_171						ALL_1191		COP_187
COM_1784	FB2U_44	COR_172						ALL_1224		COP_200
COM_1970	FB2U_65	COR_181						ALL_1319
COM_1973	FB2U_66	COR_190						ALL_1597
COM_1984	FBU_8	COR_197						ALL_1770
COM_2002	FBU_27	COR_251						ALL_1787
COM_2004	FBU_36	COR_269						ALL_1796
COM_2029	ALL_6	COR_296						ALL_1825
COM_2075	ALL_11	COR_297						ALL_2095
COM_2269	ALL_15	COR_330						ALL_2098
COM_2591	ALL_20	COR_342						ALL_2123
COR_1	ALL_24	COR_343						ALL_2195
COR_5	ALL_30	COR_347						ALL_2216
COR_56	ALL_39	COR_373						ALL_2303
COR_103	ALL_47	COR_424						ALL_2523
COR_105	ALL_56	COR_429						ALL_2760
COR_171	ALL_65	COR_430						ALL_2902
COR_172	ALL_105	COR_431						ALL_3046
COR_181	ALL_131	COR_471						ALL_3060
COR_272	ALL_137	FB2U_6						ALL_3071
COR_296	ALL_151	FB2U_7						ALL_3074
COR_324	ALL_159	FB2U_9						ALL_3101
COR_330	ALL_189	FB2U_20						ALL_3484
COR_343	ALL_230	FB2U_26						ALL_3596
COR_347	ALL_250	FB2U_46						COP_7
COR_405	ALL_251	FB2U_65						COP_93
COR_408	ALL_342	FB2U_66						COP_135
COR_424	ALL_354	FBU_8						COP_223
COR_426	ALL_445	FBU_36						FFL_17
COR_430	ALL_536	ALL_6						FFL_63
COR_437	ALL_786	ALL_11
COR_456	ALL_808	ALL_24
FB2U_6	ALL_876	ALL_46
FB2U_7	ALL_931	ALL_48
FB2U_9	ALL_968	ALL_50
FB2U_12	ALL_969	ALL_51
FB2U_13	ALL_1108	ALL_52
FB2U_16	ALL_1194	ALL_56
FB2U_22	ALL_1196	ALL_61
FB2U_26	ALL_1318	ALL_65
FB2U_44	ALL_1333	ALL_89
FB2U_60	ALL_1402	ALL_92
FB2U_65	ALL_1413	ALL_117
FB2U_66	ALL_1547	ALL_137
ALL_6	ALL_1646	ALL_159
ALL_11	ALL_1747	ALL_176
ALL_18	ALL_1785	ALL_184
ALL_20	ALL_1786	ALL_189
ALL_25	ALL_2093	ALL_213
ALL_30	ALL_2117	ALL_232
ALL_46	ALL_2175	ALL_250
ALL_56	ALL_2185	ALL_292
ALL_61	ALL_2215	ALL_311
ALL_65	ALL_2236	ALL_321
ALL_89	ALL_2305	ALL_354
ALL_112	ALL_2508	ALL_420
ALL_137	ALL_2513	ALL_430
ALL_159	ALL_2544	ALL_445
ALL_168	ALL_2625	ALL_500
ALL_176	ALL_2869	ALL_542
ALL_182	ALL_2873	ALL_556
ALL_184	ALL_2896	ALL_585
ALL_189	ALL_2901	ALL_625
ALL_205	ALL_2938	ALL_632
ALL_213	ALL_2993	ALL_767
ALL_214	ALL_3056	ALL_780
ALL_231	ALL_3066	ALL_876
ALL_250	ALL_3078	ALL_886
ALL_251	ALL_3080	ALL_952
ALL_259	ALL_3106	ALL_990
ALL_291	ALL_3116	ALL_1108
ALL_292	ALL_3488	ALL_1194
ALL_318	ALL_3511	ALL_1202
ALL_354	COP_3	ALL_1289
ALL_381	COP_5	ALL_1294
ALL_392	COP_12	ALL_1317
ALL_432	COP_18	ALL_1382
ALL_445	COP_24	ALL_1546
ALL_461	COP_31	ALL_1547
ALL_500	COP_36	ALL_1603
ALL_524	COP_44	ALL_1646
ALL_542	COP_59	ALL_1651
ALL_556	COP_64	ALL_1753
ALL_585	COP_65	ALL_1791
ALL_586	COP_67	ALL_2071
ALL_631	COP_72	ALL_2093
ALL_632	COP_85	ALL_2100
ALL_745	COP_88	ALL_2104
ALL_749	COP_90	ALL_2109
ALL_780	COP_94	ALL_2118
ALL_913	COP_104	ALL_2139
ALL_938	COP_111	ALL_2176
ALL_940	COP_118	ALL_2305
ALL_968	COP_133	ALL_2347
ALL_969	FFL_5	ALL_2508
ALL_971	FFL_11	ALL_2520
ALL_1191	FFL_18	ALL_2869
ALL_1194	FFL_27	ALL_2871
ALL_1224	FFL_69	ALL_2896
ALL_1289	FFL_92	ALL_2916
ALL_1294	CIR_0	ALL_3008
ALL_1318	CIR_7	ALL_3096
ALL_1319	CIR_10	ALL_3485
ALL_1333	CIR_21	ALL_3486
ALL_1546		COP_59
ALL_1597		COP_65
ALL_1646		COP_72
ALL_1651		COP_85
ALL_1770		COP_88
ALL_1786		COP_118
ALL_1787		COP_134
ALL_1791		COP_187
ALL_1796		COP_200
ALL_1825		FFL_5
ALL_2093		FFL_11
ALL_2095		FFL_27
ALL_2098		FFL_92
ALL_2100
ALL_2109
ALL_2118
ALL_2123
ALL_2139
ALL_2185
ALL_2195
ALL_2216
ALL_2303
ALL_2305
ALL_2508
ALL_2523
ALL_2544
ALL_2760
ALL_2869
ALL_2871
ALL_2873
ALL_2896
ALL_2901
ALL_2902
ALL_3046
ALL_3060
ALL_3066
ALL_3071
ALL_3074
ALL_3101
ALL_3484
ALL_3596
COP_7
COP_24
COP_59
COP_64
COP_65
COP_67
COP_72
COP_85
COP_88
COP_93
COP_118
COP_135
COP_223
FFL_5
FFL_17
FFL_27
FFL_63
FFL_69
FFL_92
CIR_0
CIR_7
CIR_10

## Sheet: Test_Connectivity
Connectivity test
We compared the superview connections for the 'hypoxia_GO_set' with 1000 random modules of the same size
We limited the comparison to the "ALL" modules and further excluded self hits (e.g. ALL_1-ALL_1) as well as double hits (e.g for ALL_1-ALL_10, e.g ALL_10-ALL_1, interactions are counted one time)
The compared sets of modules had a size of 17 according to the number of ALL modules in the hypoxia_GO_set
Based on the mean and standard deviation of the data from 1000 random sets, we calculated a 95% confidence intervall given a standard normal distribution
We compared the upper boundary of that confidence interval with the number obtained for the 'hypoxia_go_set'
Superview connections inside the hypoxia set
Interaction type	#connections
M	134
R	8494
H	624
C	5008
P	1676
Total	15936
Superview connections in 1000 random sets
Interaction type	mean #connections	std #connections
M	6.7	9.45209
R	457.666	330.217
H	5.344	25.0295
C	65.734	112.425
P	16.852	34.5092
Total	552.296	370.392
Comparison
Interaction type	#connections hypoxia GO set	mean #connections	std #connections	confidence lower	confidence upper	Fold change
M	134	6.7	9.45209	6.11415	7.28585	18.3918
R	8494	457.666	330.217	437.199	478.133	17.7649
H	624	5.344	25.0295	3.79266	6.89534	90.4959
C	5008	65.734	112.425	58.7658	72.7022	68.8838
P	1676	16.852	34.5092	14.7131	18.9909	88.2528
Total	15936	552.296	370.392	529.339	575.253	27.7026

## Sheet: ModuleConnections
module1	module1_nr	module1_size	module2	module2_nr	module2_size	M_count	M_zscore	M_pvalue	R_count	R_zscore	R_pvalue	H_count	H_zscore	H_pvalue	C_count	C_zscore	C_pvalue	P_count	P_zscore	P_pvalue
ALL	6	34	ALL	6	34	0	0	1	0	0	1	16	10.75	0	404	323.91	0	818	1261.69	0
ALL	6	34	ALL	56	49	0	0	1	0	0	1	0	0	1	0	0	1	0	0	1
ALL	6	34	ALL	65	29	0	0	1	0	0	1	0	0	1	0	0	1	0	0	1
ALL	6	34	ALL	137	44	0	0	1	0	0	1	6	2.91	0.00178231	236	175.26	0	663	791.38	0
ALL	6	34	ALL	159	35	0	0	1	0	0	1	0	0	1	0	0	1	0	0	1
ALL	6	34	ALL	189	38	0	0	1	0	0	1	0	0	1	0	0	1	0	0	1
ALL	6	34	ALL	250	35	0	0	1	22	13.29	0	0	0	1	1	0	1	0	0	1
ALL	6	34	ALL	354	48	0	0	1	40	15.79	0	0	0	1	0	0	1	0	0	1
ALL	6	34	ALL	445	11	0	0	1	0	0	1	0	0	1	0	0	1	0	0	1
ALL	6	34	ALL	1194	34	0	0	1	30	13.98	0	0	0	1	0	0	1	0	0	1
ALL	6	34	ALL	1646	24	0	0	1	0	0	1	0	0	1	0	0	1	0	0	1
ALL	6	34	ALL	2093	23	0	0	1	19	14.75	0	0	0	1	0	0	1	1	1.19	0.116767
ALL	6	34	ALL	2305	50	0	0	1	23	8.51	0	0	0	1	0	0	1	0	0	1
ALL	6	34	ALL	2508	24	0	0	1	0	0	1	0	0	1	0	0	1	0	0	1
ALL	6	34	ALL	2869	38	0	0	1	39	26.12	0	0	0	1	0	0	1	0	0	1
ALL	6	34	ALL	2896	13	0	0	1	5	5.17	1.16425e-07	0	0	1	0	0	1	0	0	1
ALL	6	34	COM	6	36	0	0	1	0	0	1	16	9.76	0	444	336.52	0	818	1110.71	0
ALL	6	34	COM	35	42	0	0	1	0	0	1	0	0	1	0	0	1	0	0	1
ALL	6	34	COM	44	27	0	0	1	0	0	1	0	0	1	0	0	1	0	0	1
ALL	6	34	COM	89	37	0	0	1	0	0	1	0	0	1	0	0	1	0	0	1
ALL	6	34	COM	181	43	0	0	1	0	0	1	0	0	1	0	0	1	0	0	1
ALL	6	34	COM	250	31	0	0	1	0	0	1	0	0	1	58	49.6	0	165	252.8	0
ALL	6	34	COM	256	12	0	0	1	0	0	1	0	0	1	0	0	1	0	0	1
ALL	6	34	COM	397	34	0	0	1	0	0	1	0	0	1	0	0	1	0	0	1
ALL	6	34	COM	416	45	0	0	1	0	0	1	0	0	1	0	0	1	0	0	1
ALL	6	34	COM	820	28	0	0	1	0	0	1	0	0	1	0	0	1	0	0	1
ALL	6	34	COM	1051	25	0	0	1	0	0	1	0	0	1	0	0	1	0	0	1
ALL	6	34	COM	1521	36	0	0	1	0	0	1	0	0	1	0	0	1	0	0	1
ALL	6	34	COM	1719	35	0	0	1	0	0	1	0	0	1	0	0	1	0	0	1
ALL	6	34	COM	2004	40	0	0	1	0	0	1	0	0	1	0	0	1	0	0	1
ALL	6	34	COR	171	26	0	0	1	6	4.98	3.20182e-07	0	0	1	0	0	1	0	0	1
ALL	6	34	COR	181	24	0	0	1	23	19.76	0	0	0	1	0	0	1	0	0	1
ALL	6	34	COR	330	42	0	0	1	2	0.72	0.236465	2	0.41	0.339763	27	18.83	0	28	34.22	0
ALL	6	34	COR	343	32	0	0	1	5	2.49	0.0064503	0	0	1	0	0	1	0	0	1
ALL	6	34	COR	347	14	0	0	1	4	4.59	2.17001e-06	0	0	1	0	0	1	0	0	1
ALL	6	34	COR	424	43	0	0	1	3	1.11	0.134177	0	0	1	0	0	1	0	0	1
ALL	6	34	COP	59	43	0	0	1	15	8.33	0	0	0	1	0	0	1	0	0	1
ALL	6	34	COP	65	45	0	0	1	0	0	1	0	0	1	0	0	1	0	0	1
ALL	6	34	COP	72	39	0	0	1	13	6.17	3.33973e-10	0	0	1	0	0	1	0	0	1
ALL	6	34	COP	85	46	0	0	1	11	5.26	7.18626e-08	0	0	1	0	0	1	0	0	1
ALL	6	34	COP	88	41	0	0	1	0	0	1	0	0	1	0	0	1	0	0	1
ALL	6	34	COP	118	24	0	0	1	0	0	1	0	0	1	0	0	1	0	0	1
ALL	6	34	FB2U	6	46	0	0	1	17	8.33	0	0	0	1	0	0	1	0	0	1
ALL	6	34	FB2U	7	19	0	0	1	1	0.52	0.301241	0	0	1	0	0	1	0	0	1
ALL	6	34	FB2U	9	12	0	0	1	2	2.14	0.0159939	0	0	1	0	0	1	0	0	1
ALL	6	34	FB2U	26	47	0	0	1	4	1.3	0.0964462	0	0	1	0	0	1	1	0.38	0.350758
ALL	6	34	FB2U	65	43	0	0	1	16	7.47	3.93019e-14	0	0	1	0	0	1	0	0	1
ALL	6	34	FB2U	66	16	0	0	1	1	0.78	0.216306	0	0	1	0	0	1	0	0	1
ALL	6	34	FFL	5	38	0	0	1	33	15.88	0	0	0	1	0	0	1	0	0	1
ALL	6	34	FFL	27	40	0	0	1	1	0.2	0.421013	0	0	1	0	0	1	0	0	1
ALL	6	34	FFL	92	27	0	0	1	3	2.13	0.0166522	0	0	1	0	0	1	2	2.67	0.00375618
ALL	56	49	ALL	6	34	0	0	1	0	0	1	0	0	1	0	0	1	0	0	1
ALL	56	49	ALL	56	49	0	0	1	0	0	1	12	4.67	1.47854e-06	372	209.33	0	546	515.07	0
ALL	56	49	ALL	65	29	0	0	1	0	0	1	0	0	1	0	0	1	1	0.59	0.276502
ALL	56	49	ALL	137	44	0	0	1	0	0	1	0	0	1	0	0	1	0	0	1
ALL	56	49	ALL	159	35	0	0	1	0	0	1	0	0	1	0	0	1	0	0	1
ALL	56	49	ALL	189	38	0	0	1	0	0	1	0	0	1	0	0	1	1	0.24	0.404484
ALL	56	49	ALL	250	35	0	0	1	22	9.51	0	0	0	1	0	0	1	0	0	1
ALL	56	49	ALL	354	48	0	0	1	53	18	0	0	0	1	0	0	1	2	1.05	0.146439
ALL	56	49	ALL	445	11	0	0	1	0	0	1	0	0	1	0	0	1	0	0	1
ALL	56	49	ALL	1194	34	0	0	1	33	14.89	0	0	0	1	0	0	1	0	0	1
ALL	56	49	ALL	1646	24	0	0	1	0	0	1	0	0	1	0	0	1	0	0	1
ALL	56	49	ALL	2093	23	1	0	1	26	19.21	0	0	0	1	0	0	1	0	0	1
ALL	56	49	ALL	2305	50	0	0	1	29	9.91	0	0	0	1	46	24.9	0	24	21.46	0
ALL	56	49	ALL	2508	24	0	0	1	1	0.17	0.43171	0	0	1	0	0	1	0	0	1
ALL	56	49	ALL	2869	38	0	0	1	40	14.46	0	0	0	1	0	0	1	0	0	1
ALL	56	49	ALL	2896	13	0	0	1	5	3.78	7.71901e-05	0	0	1	0	0	1	1	1.15	0.124865
ALL	56	49	COM	6	36	0	0	1	0	0	1	0	0	1	0	0	1	0	0	1
ALL	56	49	COM	35	42	0	0	1	0	0	1	0	0	1	0	0	1	0	0	1
ALL	56	49	COM	44	27	0	0	1	0	0	1	0	0	1	0	0	1	0	0	1
ALL	56	49	COM	89	37	0	0	1	0	0	1	0	0	1	0	0	1	0	0	1
ALL	56	49	COM	181	43	0	0	1	0	0	1	0	0	1	0	0	1	0	0	1
ALL	56	49	COM	250	31	0	0	1	0	0	1	0	0	1	0	0	1	0	0	1
ALL	56	49	COM	256	12	0	0	1	0	0	1	0	0	1	0	0	1	0	0	1
ALL	56	49	COM	397	34	0	0	1	0	0	1	0	0	1	0	0	1	0	0	1
ALL	56	49	COM	416	45	0	0	1	0	0	1	0	0	1	0	0	1	2	1	0.159348
ALL	56	49	COM	820	28	0	0	1	0	0	1	0	0	1	0	0	1	0	0	1
ALL	56	49	COM	1051	25	0	0	1	0	0	1	0	0	1	0	0	1	0	0	1
ALL	56	49	COM	1521	36	0	0	1	0	0	1	0	0	1	0	0	1	1	0.27	0.391821
ALL	56	49	COM	1719	35	0	0	1	0	0	1	0	0	1	2	0.06	0.475218	0	0	1
ALL	56	49	COM	2004	40	0	0	1	0	0	1	0	0	1	0	0	1	0	0	1
ALL	56	49	COR	171	26	0	0	1	9	4.3	8.43933e-06	0	0	1	0	0	1	0	0	1
ALL	56	49	COR	181	24	0	0	1	28	14.81	0	2	0.59	0.277031	7	4.6	2.09421e-06	53	75.58	0
ALL	56	49	COR	330	42	2	0	1	0	0	1	0	0	1	2	0	1	0	0	1
ALL	56	49	COR	343	32	0	0	1	5	1.82	0.0340573	0	0	1	0	0	1	1	0.51	0.306106
ALL	56	49	COR	347	14	0	0	1	8	5.86	2.28094e-09	0	0	1	0	0	1	0	0	1
ALL	56	49	COR	424	43	1	0	1	4	1.07	0.142785	0	0	1	0	0	1	0	0	1
ALL	56	49	COP	59	43	0	0	1	18	6.49	4.40854e-11	0	0	1	1	0	1	1	0.08	0.466246
ALL	56	49	COP	65	45	1	0	1	0	0	1	0	0	1	1	0	1	4	2.98	0.00142473
ALL	56	49	COP	72	39	0	0	1	19	7.68	7.88258e-15	0	0	1	0	0	1	0	0	1
ALL	56	49	COP	85	46	0	0	1	10	3.28	0.000528121	0	0	1	0	0	1	1	0.08	0.46815
ALL	56	49	COP	88	41	0	0	1	0	0	1	0	0	1	0	0	1	1	0.22	0.411032
ALL	56	49	COP	118	24	0	0	1	1	0.16	0.434879	0	0	1	0	0	1	0	0	1
ALL	56	49	FB2U	6	46	0	0	1	25	8.36	0	0	0	1	0	0	1	1	0.07	0.471041
ALL	56	49	FB2U	7	19	0	0	1	3	1.19	0.116085	0	0	1	0	0	1	0	0	1
ALL	56	49	FB2U	9	12	0	0	1	3	3.14	0.000852558	0	0	1	0	0	1	0	0	1
ALL	56	49	FB2U	26	47	0	0	1	8	3.02	0.00128059	0	0	1	0	0	1	1	0.04	0.485966
ALL	56	49	FB2U	65	43	0	0	1	17	7.32	1.25566e-13	0	0	1	0	0	1	0	0	1
ALL	56	49	FB2U	66	16	0	0	1	2	1.24	0.107965	0	0	1	0	0	1	0	0	1
ALL	56	49	FFL	5	38	0	0	1	39	17.29	0	0	0	1	0	0	1	1	0.25	0.399982
ALL	56	49	FFL	27	40	0	0	1	4	1.41	0.0789584	0	0	1	2	0	1	0	0	1
ALL	56	49	FFL	92	27	0	0	1	3	1.51	0.0657547	0	0	1	0	0	1	0	0	1
ALL	65	29	ALL	6	34	0	0	1	0	0	1	0	0	1	0	0	1	0	0	1
ALL	65	29	ALL	56	49	0	0	1	0	0	1	0	0	1	0	0	1	1	0.57	0.284675
ALL	65	29	ALL	65	29	0	0	1	0	0	1	96	76.57	0	638	630.13	0	24	39.28	0
ALL	65	29	ALL	137	44	0	0	1	0	0	1	0	0	1	0	0	1	0	0	1
ALL	65	29	ALL	159	35	0	0	1	0	0	1	0	0	1	0	0	1	0	0	1
ALL	65	29	ALL	189	38	0	0	1	0	0	1	98	69.46	0	823	694.04	0	25	33.72	0
ALL	65	29	ALL	250	35	0	0	1	15	8.82	0	0	0	1	0	0	1	0	0	1
ALL	65	29	ALL	354	48	0	0	1	48	28.54	0	98	58.03	0	571	422.38	0	21	25.35	0
ALL	65	29	ALL	445	11	0	0	1	0	0	1	0	0	1	0	0	1	0	0	1
ALL	65	29	ALL	1194	34	0	0	1	30	22.21	0	0	0	1	0	0	1	0	0	1
ALL	65	29	ALL	1646	24	0	0	1	0	0	1	0	0	1	0	0	1	0	0	1
ALL	65	29	ALL	2093	23	2	0.94	0.173692	17	16.03	0	0	0	1	0	0	1	0	0	1
ALL	65	29	ALL	2305	50	0	0	1	19	9.6	0	0	0	1	0	0	1	0	0	1
ALL	65	29	ALL	2508	24	0	0	1	3	2.79	0.0026571	0	0	1	0	0	1	0	0	1
ALL	65	29	ALL	2869	38	0	0	1	29	23.15	0	0	0	1	0	0	1	0	0	1
ALL	65	29	ALL	2896	13	0	0	1	6	7.21	2.76223e-13	0	0	1	0	0	1	0	0	1
ALL	65	29	COM	6	36	0	0	1	0	0	1	0	0	1	0	0	1	0	0	1
ALL	65	29	COM	35	42	0	0	1	0	0	1	0	0	1	0	0	1	0	0	1
ALL	65	29	COM	44	27	0	0	1	0	0	1	0	0	1	0	0	1	0	0	1
ALL	65	29	COM	89	37	0	0	1	0	0	1	0	0	1	0	0	1	0	0	1
ALL	65	29	COM	181	43	0	0	1	0	0	1	0	0	1	0	0	1	0	0	1
ALL	65	29	COM	250	31	0	0	1	0	0	1	0	0	1	0	0	1	1	0.93	0.177124
ALL	65	29	COM	256	12	0	0	1	0	0	1	0	0	1	0	0	1	0	0	1
ALL	65	29	COM	397	34	0	0	1	0	0	1	0	0	1	0	0	1	0	0	1
ALL	65	29	COM	416	45	0	0	1	0	0	1	0	0	1	41	29.59	0	0	0	1
ALL	65	29	COM	820	28	0	0	1	0	0	1	0	0	1	1	0.06	0.476408	0	0	1
ALL	65	29	COM	1051	25	0	0	1	0	0	1	0	0	1	1	0.09	0.463182	0	0	1
ALL	65	29	COM	1521	36	0	0	1	0	0	1	0	0	1	0	0	1	0	0	1
ALL	65	29	COM	1719	35	0	0	1	0	0	1	0	0	1	0	0	1	0	0	1
ALL	65	29	COM	2004	40	0	0	1	0	0	1	0	0	1	0	0	1	0	0	1
ALL	65	29	COR	171	26	0	0	1	12	9.48	0	0	0	1	0	0	1	0	0	1
ALL	65	29	COR	181	24	0	0	1	20	16.88	0	0	0	1	0	0	1	0	0	1
ALL	65	29	COR	330	42	1	0	1	0	0	1	0	0	1	0	0	1	1	0.76	0.222496
ALL	65	29	COR	343	32	0	0	1	5	3.4	0.000336929	0	0	1	0	0	1	0	0	1
ALL	65	29	COR	347	14	0	0	1	10	12.09	0	0	0	1	0	0	1	0	0	1
ALL	65	29	COR	424	43	2	0.22	0.414168	3	1.59	0.0556338	0	0	1	2	0.38	0.35256	0	0	1
ALL	65	29	COP	59	43	0	0	1	14	7.66	8.99281e-15	0	0	1	0	0	1	0	0	1
ALL	65	29	COP	65	45	0	0	1	0	0	1	0	0	1	0	0	1	0	0	1
ALL	65	29	COP	72	39	0	0	1	18	11.03	0	0	0	1	0	0	1	0	0	1
ALL	65	29	COP	85	46	0	0	1	4	1.37	0.0857921	0	0	1	0	0	1	0	0	1
ALL	65	29	COP	88	41	0	0	1	0	0	1	0	0	1	0	0	1	0	0	1
ALL	65	29	COP	118	24	0	0	1	3	2.32	0.0101611	0	0	1	0	0	1	0	0	1
ALL	65	29	FB2U	6	46	0	0	1	16	8.72	0	0	0	1	0	0	1	0	0	1
ALL	65	29	FB2U	7	19	0	0	1	5	4.65	1.65769e-06	0	0	1	0	0	1	0	0	1
ALL	65	29	FB2U	9	12	0	0	1	5	6.18	3.12669e-10	0	0	1	0	0	1	0	0	1
ALL	65	29	FB2U	26	47	0	0	1	8	3.09	0.00101115	0	0	1	0	0	1	0	0	1
ALL	65	29	FB2U	65	43	0	0	1	12	6.23	2.40379e-10	0	0	1	0	0	1	0	0	1
ALL	65	29	FB2U	66	16	0	0	1	1	0.67	0.252493	0	0	1	0	0	1	0	0	1
ALL	65	29	FFL	5	38	0	0	1	30	16.68	0	0	0	1	0	0	1	0	0	1
ALL	65	29	FFL	27	40	0	0	1	3	1.4	0.0810375	0	0	1	0	0	1	1	0.7	0.24209
ALL	65	29	FFL	92	27	0	0	1	4	3.19	0.000704209	0	0	1	0	0	1	0	0	1
ALL	137	44	ALL	6	34	0	0	1	0	0	1	6	2.66	0.00385462	236	169.74	0	663	822.82	0
ALL	137	44	ALL	56	49	0	0	1	0	0	1	0	0	1	0	0	1	0	0	1
ALL	137	44	ALL	65	29	0	0	1	0	0	1	0	0	1	0	0	1	0	0	1
ALL	137	44	ALL	137	44	0	0	1	0	0	1	4	1.22	0.111777	242	145.78	0	724	788.69	0
ALL	137	44	ALL	159	35	0	0	1	0	0	1	0	0	1	0	0	1	0	0	1
ALL	137	44	ALL	189	38	0	0	1	0	0	1	0	0	1	0	0	1	0	0	1
ALL	137	44	ALL	250	35	0	0	1	24	10.22	0	0	0	1	1	0	1	0	0	1
ALL	137	44	ALL	354	48	0	0	1	38	14.88	0	0	0	1	0	0	1	0	0	1
ALL	137	44	ALL	445	11	0	0	1	0	0	1	0	0	1	0	0	1	0	0	1
ALL	137	44	ALL	1194	34	0	0	1	31	14.13	0	0	0	1	0	0	1	0	0	1
ALL	137	44	ALL	1646	24	0	0	1	0	0	1	0	0	1	0	0	1	0	0	1
ALL	137	44	ALL	2093	23	0	0	1	20	13.75	0	0	0	1	0	0	1	1	0.94	0.172537
ALL	137	44	ALL	2305	50	0	0	1	21	8.03	4.44089e-16	0	0	1	0	0	1	0	0	1
ALL	137	44	ALL	2508	24	0	0	1	0	0	1	0	0	1	0	0	1	0	0	1
ALL	137	44	ALL	2869	38	0	0	1	45	18.89	0	0	0	1	0	0	1	0	0	1
ALL	137	44	ALL	2896	13	0	0	1	5	5.55	1.3961e-08	0	0	1	0	0	1	0	0	1
ALL	137	44	COM	6	36	0	0	1	0	0	1	6	2.5	0.00620476	252	168.77	0	663	794.16	0
ALL	137	44	COM	35	42	0	0	1	0	0	1	0	0	1	0	0	1	0	0	1
ALL	137	44	COM	44	27	0	0	1	0	0	1	0	0	1	0	0	1	0	0	1
ALL	137	44	COM	89	37	0	0	1	0	0	1	0	0	1	0	0	1	0	0	1
ALL	137	44	COM	181	43	0	0	1	0	0	1	0	0	1	0	0	1	0	0	1
ALL	137	44	COM	250	31	0	0	1	0	0	1	0	0	1	73	54.27	0	149	188.6	0
ALL	137	44	COM	256	12	0	0	1	0	0	1	0	0	1	0	0	1	0	0	1
ALL	137	44	COM	397	34	0	0	1	0	0	1	0	0	1	0	0	1	0	0	1
ALL	137	44	COM	416	45	0	0	1	0	0	1	0	0	1	0	0	1	0	0	1
ALL	137	44	COM	820	28	0	0	1	0	0	1	0	0	1	0	0	1	0	0	1
ALL	137	44	COM	1051	25	0	0	1	0	0	1	0	0	1	0	0	1	0	0	1
ALL	137	44	COM	1521	36	0	0	1	0	0	1	0	0	1	1	0	1	0	0	1
ALL	137	44	COM	1719	35	0	0	1	0	0	1	0	0	1	1	0	1	0	0	1
ALL	137	44	COM	2004	40	0	0	1	0	0	1	0	0	1	0	0	1	0	0	1
ALL	137	44	COR	171	26	0	0	1	5	2.61	0.00452155	0	0	1	0	0	1	0	0	1
ALL	137	44	COR	181	24	0	0	1	26	16.32	0	0	0	1	0	0	1	0	0	1
ALL	137	44	COR	330	42	0	0	1	2	0.37	0.356264	2	0.17	0.432748	12	6.31	1.3889e-10	20	21.84	0
ALL	137	44	COR	343	32	0	0	1	4	1.78	0.0374412	0	0	1	1	0	1	0	0	1
ALL	137	44	COR	347	14	0	0	1	5	3.62	0.000148372	0	0	1	0	0	1	0	0	1
ALL	137	44	COR	424	43	1	0	1	1	0	1	0	0	1	0	0	1	0	0	1
ALL	137	44	COP	59	43	0	0	1	10	3.66	0.000128477	0	0	1	0	0	1	0	0	1
ALL	137	44	COP	65	45	0	0	1	0	0	1	0	0	1	0	0	1	0	0	1
ALL	137	44	COP	72	39	0	0	1	13	5.37	3.98954e-08	0	0	1	0	0	1	0	0	1
ALL	137	44	COP	85	46	0	0	1	13	4.72	1.15693e-06	0	0	1	0	0	1	0	0	1
ALL	137	44	COP	88	41	0	0	1	0	0	1	0	0	1	0	0	1	0	0	1
ALL	137	44	COP	118	24	0	0	1	0	0	1	0	0	1	0	0	1	0	0	1
ALL	137	44	FB2U	6	46	0	0	1	21	9.38	0	0	0	1	0	0	1	0	0	1
ALL	137	44	FB2U	7	19	0	0	1	1	0.53	0.29712	0	0	1	0	0	1	0	0	1
ALL	137	44	FB2U	9	12	0	0	1	4	5.12	1.56122e-07	0	0	1	0	0	1	0	0	1
ALL	137	44	FB2U	26	47	0	0	1	6	1.93	0.0265502	0	0	1	2	0	1	0	0	1
ALL	137	44	FB2U	65	43	0	0	1	16	5.51	1.75434e-08	0	0	1	0	0	1	0	0	1
ALL	137	44	FB2U	66	16	0	0	1	1	0.69	0.246555	0	0	1	0	0	1	0	0	1
ALL	137	44	FFL	5	38	0	0	1	31	12.9	0	0	0	1	0	0	1	0	0	1
ALL	137	44	FFL	27	40	0	0	1	1	0.08	0.468556	0	0	1	0	0	1	0	0	1
ALL	137	44	FFL	92	27	0	0	1	1	0.16	0.438287	0	0	1	0	0	1	2	2.14	0.0162988
ALL	159	35	ALL	6	34	0	0	1	0	0	1	0	0	1	0	0	1	0	0	1
ALL	159	35	ALL	56	49	0	0	1	0	0	1	0	0	1	0	0	1	0	0	1
ALL	159	35	ALL	65	29	0	0	1	0	0	1	0	0	1	0	0	1	0	0	1
ALL	159	35	ALL	137	44	0	0	1	0	0	1	0	0	1	0	0	1	0	0	1
ALL	159	35	ALL	159	35	0	0	1	0	0	1	8	4.37	6.15222e-06	492	386.63	0	0	0	1
ALL	159	35	ALL	189	38	0	0	1	0	0	1	0	0	1	0	0	1	0	0	1
ALL	159	35	ALL	250	35	0	0	1	9	4.54	2.79655e-06	0	0	1	0	0	1	0	0	1
ALL	159	35	ALL	354	48	0	0	1	35	17.72	0	0	0	1	0	0	1	0	0	1
ALL	159	35	ALL	445	11	0	0	1	0	0	1	0	0	1	0	0	1	0	0	1
ALL	159	35	ALL	1194	34	0	0	1	24	14.77	0	0	0	1	0	0	1	0	0	1
ALL	159	35	ALL	1646	24	0	0	1	0	0	1	0	0	1	0	0	1	0	0	1
ALL	159	35	ALL	2093	23	1	0	1	15	12.35	0	0	0	1	3	1.91	0.0277866	1	1.01	0.155965
ALL	159	35	ALL	2305	50	0	0	1	18	8.42	0	0	0	1	19	10.78	0	0	0	1
ALL	159	35	ALL	2508	24	0	0	1	4	3.34	0.000422014	0	0	1	0	0	1	0	0	1
ALL	159	35	ALL	2869	38	0	0	1	25	12.79	0	0	0	1	0	0	1	0	0	1
ALL	159	35	ALL	2896	13	0	0	1	7	8.99	0	0	0	1	0	0	1	0	0	1
ALL	159	35	COM	6	36	0	0	1	0	0	1	0	0	1	0	0	1	0	0	1
ALL	159	35	COM	35	42	0	0	1	0	0	1	0	0	1	0	0	1	0	0	1
ALL	159	35	COM	44	27	0	0	1	0	0	1	0	0	1	0	0	1	0	0	1
ALL	159	35	COM	89	37	0	0	1	0	0	1	0	0	1	14	9.16	0	0	0	1
ALL	159	35	COM	181	43	0	0	1	0	0	1	2	0.38	0.35383	18	11.2	0	2	1.74	0.0409581
ALL	159	35	COM	250	31	0	0	1	0	0	1	0	0	1	0	0	1	0	0	1
ALL	159	35	COM	256	12	0	0	1	0	0	1	0	0	1	0	0	1	0	0	1
ALL	159	35	COM	397	34	0	0	1	0	0	1	0	0	1	8	5.45	2.50396e-08	0	0	1
ALL	159	35	COM	416	45	0	0	1	0	0	1	0	0	1	0	0	1	0	0	1
ALL	159	35	COM	820	28	0	0	1	0	0	1	0	0	1	1	0	1	0	0	1
ALL	159	35	COM	1051	25	0	0	1	0	0	1	0	0	1	0	0	1	0	0	1
ALL	159	35	COM	1521	36	0	0	1	0	0	1	0	0	1	23	17.64	0	0	0	1
ALL	159	35	COM	1719	35	0	0	1	0	0	1	0	0	1	0	0	1	0	0	1
ALL	159	35	COM	2004	40	0	0	1	1	0.14	0.443202	0	0	1	0	0	1	0	0	1
ALL	159	35	COR	171	26	0	0	1	8	5.65	7.99097e-09	0	0	1	0	0	1	0	0	1
ALL	159	35	COR	181	24	0	0	1	9	4.8	8.02787e-07	0	0	1	2	1	0.157943	1	1.05	0.147514
ALL	159	35	COR	330	42	0	0	1	3	1.08	0.140927	0	0	1	0	0	1	0	0	1
ALL	159	35	COR	343	32	0	0	1	0	0	1	0	0	1	0	0	1	0	0	1
ALL	159	35	COR	347	14	0	0	1	10	13.17	0	0	0	1	3	3.14	0.000834427	0	0	1
ALL	159	35	COR	424	43	0	0	1	6	2.37	0.00893842	0	0	1	12	7.55	2.18714e-14	1	0.5	0.308316
ALL	159	35	COP	59	43	0	0	1	12	5.41	3.23917e-08	0	0	1	0	0	1	0	0	1
ALL	159	35	COP	65	45	0	0	1	0	0	1	0	0	1	0	0	1	0	0	1
ALL	159	35	COP	72	39	0	0	1	11	5.37	3.85561e-08	0	0	1	0	0	1	0	0	1
ALL	159	35	COP	85	46	0	0	1	7	2.91	0.00182826	0	0	1	0	0	1	0	0	1
ALL	159	35	COP	88	41	0	0	1	0	0	1	0	0	1	0	0	1	0	0	1
ALL	159	35	COP	118	24	0	0	1	4	2.25	0.0121634	0	0	1	0	0	1	0	0	1
ALL	159	35	FB2U	6	46	0	0	1	10	4.8	7.99943e-07	0	0	1	0	0	1	0	0	1
ALL	159	35	FB2U	7	19	0	0	1	5	3.67	0.000119488	0	0	1	0	0	1	0	0	1
ALL	159	35	FB2U	9	12	0	0	1	7	6.18	3.13023e-10	0	0	1	0	0	1	0	0	1
ALL	159	35	FB2U	26	47	0	0	1	10	4.5	3.40547e-06	0	0	1	0	0	1	0	0	1
ALL	159	35	FB2U	65	43	0	0	1	12	5.38	3.67969e-08	0	0	1	0	0	1	0	0	1
ALL	159	35	FB2U	66	16	0	0	1	1	0.76	0.224167	0	0	1	0	0	1	0	0	1
ALL	159	35	FFL	5	38	0	0	1	24	11.88	0	0	0	1	0	0	1	0	0	1
ALL	159	35	FFL	27	40	0	0	1	4	1.91	0.0281548	0	0	1	0	0	1	0	0	1
ALL	159	35	FFL	92	27	0	0	1	6	3.15	0.000809602	0	0	1	0	0	1	0	0	1
ALL	189	38	ALL	6	34	0	0	1	0	0	1	0	0	1	0	0	1	0	0	1
ALL	189	38	ALL	56	49	0	0	1	0	0	1	0	0	1	0	0	1	1	0.27	0.394122
ALL	189	38	ALL	65	29	0	0	1	0	0	1	98	71.19	0	823	711.46	0	25	34.29	0
ALL	189	38	ALL	137	44	0	0	1	0	0	1	0	0	1	0	0	1	0	0	1
ALL	189	38	ALL	159	35	0	0	1	0	0	1	0	0	1	0	0	1	0	0	1
ALL	189	38	ALL	189	38	0	0	1	0	0	1	100	58.89	0	1044	747.77	0	26	33.05	0
ALL	189	38	ALL	250	35	0	0	1	18	10.66	0	0	0	1	0	0	1	0	0	1
ALL	189	38	ALL	354	48	0	0	1	60	23.59	0	98	51.23	0	722	464.13	0	22	22.78	0
ALL	189	38	ALL	445	11	0	0	1	0	0	1	0	0	1	0	0	1	0	0	1
ALL	189	38	ALL	1194	34	0	0	1	38	22.15	0	0	0	1	0	0	1	0	0	1
ALL	189	38	ALL	1646	24	0	0	1	0	0	1	2	0.86	0.194766	0	0	1	0	0	1
ALL	189	38	ALL	2093	23	2	0.62	0.267654	18	12.67	0	0	0	1	0	0	1	0	0	1
ALL	189	38	ALL	2305	50	0	0	1	20	8.74	0	0	0	1	0	0	1	0	0	1
ALL	189	38	ALL	2508	24	0	0	1	4	2.65	0.00402283	0	0	1	0	0	1	0	0	1
ALL	189	38	ALL	2869	38	0	0	1	35	15.35	0	0	0	1	0	0	1	0	0	1
ALL	189	38	ALL	2896	13	0	0	1	8	6.89	2.70983e-12	0	0	1	0	0	1	0	0	1
ALL	189	38	COM	6	36	0	0	1	0	0	1	0	0	1	0	0	1	0	0	1
ALL	189	38	COM	35	42	0	0	1	0	0	1	0	0	1	0	0	1	0	0	1
ALL	189	38	COM	44	27	0	0	1	0	0	1	0	0	1	0	0	1	0	0	1
ALL	189	38	COM	89	37	0	0	1	0	0	1	0	0	1	0	0	1	0	0	1
ALL	189	38	COM	181	43	0	0	1	0	0	1	0	0	1	0	0	1	0	0	1
ALL	189	38	COM	250	31	0	0	1	0	0	1	0	0	1	0	0	1	1	0.76	0.223349
ALL	189	38	COM	256	12	0	0	1	0	0	1	0	0	1	0	0	1	0	0	1
ALL	189	38	COM	397	34	0	0	1	0	0	1	0	0	1	0	0	1	0	0	1
ALL	189	38	COM	416	45	0	0	1	0	0	1	0	0	1	45	29.1	0	0	0	1
ALL	189	38	COM	820	28	0	0	1	0	0	1	0	0	1	1	0	1	0	0	1
ALL	189	38	COM	1051	25	0	0	1	0	0	1	0	0	1	1	0	1	0	0	1
ALL	189	38	COM	1521	36	0	0	1	0	0	1	0	0	1	0	0	1	0	0	1
ALL	189	38	COM	1719	35	0	0	1	0	0	1	0	0	1	0	0	1	0	0	1
ALL	189	38	COM	2004	40	0	0	1	0	0	1	0	0	1	0	0	1	0	0	1
ALL	189	38	COR	171	26	0	0	1	16	10.06	0	0	0	1	0	0	1	0	0	1
ALL	189	38	COR	181	24	0	0	1	23	14.75	0	0	0	1	0	0	1	0	0	1
ALL	189	38	COR	330	42	1	0	1	0	0	1	0	0	1	0	0	1	1	0.42	0.337574
ALL	189	38	COR	343	32	0	0	1	7	3.45	0.000277977	0	0	1	0	0	1	0	0	1
ALL	189	38	COR	347	14	0	0	1	12	9.43	0	0	0	1	0	0	1	0	0	1
ALL	189	38	COR	424	43	2	0	1	4	1.46	0.0721145	0	0	1	2	0.05	0.481432	0	0	1
ALL	189	38	COP	59	43	0	0	1	18	7.62	1.24345e-14	0	0	1	0	0	1	0	0	1
ALL	189	38	COP	65	45	0	0	1	1	0.03	0.488588	0	0	1	0	0	1	0	0	1
ALL	189	38	COP	72	39	0	0	1	21	10.08	0	0	0	1	0	0	1	0	0	1
ALL	189	38	COP	85	46	0	0	1	4	1.44	0.074635	0	0	1	0	0	1	0	0	1
ALL	189	38	COP	88	41	0	0	1	0	0	1	0	0	1	0	0	1	0	0	1
ALL	189	38	COP	118	24	0	0	1	4	2.53	0.00563853	0	0	1	0	0	1	0	0	1
ALL	189	38	FB2U	6	46	0	0	1	21	9.31	0	0	0	1	0	0	1	0	0	1
ALL	189	38	FB2U	7	19	0	0	1	6	3.84	6.15035e-05	0	0	1	0	0	1	0	0	1
ALL	189	38	FB2U	9	12	0	0	1	7	8.08	3.33067e-16	0	0	1	0	0	1	0	0	1
ALL	189	38	FB2U	26	47	0	0	1	11	4.44	4.41695e-06	0	0	1	0	0	1	0	0	1
ALL	189	38	FB2U	65	43	0	0	1	13	5.75	4.36328e-09	0	0	1	0	0	1	0	0	1
ALL	189	38	FB2U	66	16	0	0	1	1	0.54	0.293236	0	0	1	0	0	1	0	0	1
ALL	189	38	FFL	5	38	0	0	1	38	22.54	0	0	0	1	0	0	1	0	0	1
ALL	189	38	FFL	27	40	0	0	1	4	1.7	0.0445217	0	0	1	0	0	1	1	0.42	0.338239
ALL	189	38	FFL	92	27	0	0	1	5	3.36	0.000392262	0	0	1	0	0	1	0	0	1
ALL	250	35	ALL	6	34	0	0	1	22	13.51	0	0	0	1	1	0	1	0	0	1
ALL	250	35	ALL	56	49	0	0	1	22	8.39	0	0	0	1	0	0	1	0	0	1
ALL	250	35	ALL	65	29	0	0	1	15	8.33	0	0	0	1	0	0	1	0	0	1
ALL	250	35	ALL	137	44	0	0	1	24	14.13	0	0	0	1	1	0	1	0	0	1
ALL	250	35	ALL	159	35	0	0	1	9	4.54	2.79655e-06	0	0	1	0	0	1	0	0	1
ALL	250	35	ALL	189	38	0	0	1	18	9.11	0	0	0	1	0	0	1	0	0	1
ALL	250	35	ALL	250	35	0	0	1	54	28.94	0	32	19.72	0	292	229.03	0	34	45.69	0
ALL	250	35	ALL	354	48	0	0	1	114	58.63	0	0	0	1	2	0.03	0.489601	2	1.48	0.069669
ALL	250	35	ALL	445	11	0	0	1	11	15.74	0	0	0	1	0	0	1	0	0	1
ALL	250	35	ALL	1194	34	0	0	1	83	52	0	0	0	1	0	0	1	0	0	1
ALL	250	35	ALL	1646	24	0	0	1	14	12.55	0	0	0	1	0	0	1	0	0	1
ALL	250	35	ALL	2093	23	0	0	1	46	38.49	0	0	0	1	0	0	1	0	0	1
ALL	250	35	ALL	2305	50	0	0	1	63	30.5	0	0	0	1	0	0	1	1	0.25	0.402127
ALL	250	35	ALL	2508	24	0	0	1	23	20.83	0	0	0	1	0	0	1	0	0	1
ALL	250	35	ALL	2869	38	0	0	1	76	39.57	0	0	0	1	0	0	1	0	0	1
ALL	250	35	ALL	2896	13	0	0	1	15	19.56	0	0	0	1	0	0	1	0	0	1
ALL	250	35	COM	6	36	0	0	1	22	11.79	0	0	0	1	1	0	1	0	0	1
ALL	250	35	COM	35	42	0	0	1	35	19.32	0	0	0	1	0	0	1	0	0	1
ALL	250	35	COM	44	27	0	0	1	16	10.7	0	0	0	1	0	0	1	0	0	1
ALL	250	35	COM	89	37	0	0	1	25	14.36	0	0	0	1	0	0	1	0	0	1
ALL	250	35	COM	181	43	0	0	1	25	14.1	0	0	0	1	0	0	1	0	0	1
ALL	250	35	COM	250	31	0	0	1	17	12.59	0	0	0	1	0	0	1	0	0	1
ALL	250	35	COM	256	12	0	0	1	13	17.35	0	0	0	1	0	0	1	0	0	1
ALL	250	35	COM	397	34	0	0	1	20	12.08	0	0	0	1	0	0	1	0	0	1
ALL	250	35	COM	416	45	0	0	1	28	16.28	0	0	0	1	0	0	1	0	0	1
ALL	250	35	COM	820	28	0	0	1	14	7.79	3.21965e-15	0	0	1	0	0	1	0	0	1
ALL	250	35	COM	1051	25	0	0	1	15	11.14	0	0	0	1	0	0	1	0	0	1
ALL	250	35	COM	1521	36	0	0	1	12	6.26	1.91536e-10	0	0	1	0	0	1	0	0	1
ALL	250	35	COM	1719	35	0	0	1	29	14.79	0	0	0	1	0	0	1	0	0	1
ALL	250	35	COM	2004	40	0	0	1	28	13.58	0	0	0	1	0	0	1	0	0	1
ALL	250	35	COR	171	26	0	0	1	28	20.64	0	0	0	1	0	0	1	0	0	1
ALL	250	35	COR	181	24	0	0	1	58	32.5	0	0	0	1	0	0	1	0	0	1
ALL	250	35	COR	330	42	0	0	1	35	16.12	0	0	0	1	1	0	1	0	0	1
ALL	250	35	COR	343	32	1	0	1	47	30.01	0	0	0	1	0	0	1	0	0	1
ALL	250	35	COR	347	14	0	0	1	15	19.92	0	0	0	1	0	0	1	0	0	1
ALL	250	35	COR	424	43	3	0.58	0.282047	44	19.55	0	0	0	1	0	0	1	0	0	1
ALL	250	35	COP	59	43	0	0	1	74	35.06	0	0	0	1	0	0	1	1	0.48	0.315104
ALL	250	35	COP	65	45	0	0	1	38	14.09	0	0	0	1	1	0	1	0	0	1
ALL	250	35	COP	72	39	0	0	1	75	38.83	0	0	0	1	0	0	1	1	0.6	0.275811
ALL	250	35	COP	85	46	0	0	1	31	14.14	0	0	0	1	2	0.04	0.482217	0	0	1
ALL	250	35	COP	88	41	0	0	1	28	14.08	0	0	0	1	4	1.68	0.0466432	0	0	1
ALL	250	35	COP	118	24	0	0	1	28	17.68	0	0	0	1	0	0	1	0	0	1
ALL	250	35	FB2U	6	46	0	0	1	58	29.75	0	0	0	1	8	4.3	8.71117e-06	0	0	1
ALL	250	35	FB2U	7	19	0	0	1	23	17.93	0	0	0	1	0	0	1	0	0	1
ALL	250	35	FB2U	9	12	0	0	1	19	17.15	0	0	0	1	0	0	1	0	0	1
ALL	250	35	FB2U	26	47	0	0	1	51	24.48	0	0	0	1	2	0	1	1	0.33	0.372065
ALL	250	35	FB2U	65	43	0	0	1	50	23.7	0	0	0	1	1	0	1	1	0.43	0.335026
ALL	250	35	FB2U	66	16	0	0	1	22	22.27	0	0	0	1	2	1.53	0.0634354	0	0	1
ALL	250	35	FFL	5	38	1	0	1	103	52.16	0	0	0	1	0	0	1	0	0	1
ALL	250	35	FFL	27	40	0	0	1	28	15.36	0	0	0	1	2	0.28	0.39056	0	0	1
ALL	250	35	FFL	92	27	1	0	1	25	14.12	0	0	0	1	0	0	1	0	0	1
ALL	354	48	ALL	6	34	0	0	1	40	18.63	0	0	0	1	0	0	1	0	0	1
ALL	354	48	ALL	56	49	0	0	1	53	21.04	0	0	0	1	0	0	1	2	0.95	0.171032
ALL	354	48	ALL	65	29	0	0	1	48	26.02	0	98	61.39	0	571	424.63	0	21	27.49	0
ALL	354	48	ALL	137	44	0	0	1	38	13.68	0	0	0	1	0	0	1	0	0	1
ALL	354	48	ALL	159	35	0	0	1	35	15.86	0	0	0	1	0	0	1	0	0	1
ALL	354	48	ALL	189	38	0	0	1	60	24.77	0	98	52.32	0	722	471.1	0	22	23.44	0
ALL	354	48	ALL	250	35	0	0	1	114	52.57	0	0	0	1	2	0.04	0.484785	2	1.58	0.0575868
ALL	354	48	ALL	354	48	0	0	1	468	174.88	0	96	44.81	0	490	281.23	0	32	32.33	0
ALL	354	48	ALL	445	11	0	0	1	38	34.04	0	0	0	1	0	0	1	2	3.59	0.00016669
ALL	354	48	ALL	1194	34	1	0	1	320	151.52	0	0	0	1	4	1.41	0.0793637	6	6.1	5.36887e-10
ALL	354	48	ALL	1646	24	0	0	1	45	27.18	0	2	0.73	0.233135	0	0	1	0	0	1
ALL	354	48	ALL	2093	23	14	8.26	1.11022e-16	203	147.61	0	2	0.7	0.241067	6	3.93	4.19956e-05	4	5.05	2.16265e-07
ALL	354	48	ALL	2305	50	0	0	1	267	103.56	0	2	0	1	4	0.7	0.243167	10	8.83	0
ALL	354	48	ALL	2508	24	1	0	1	116	70.58	0	0	0	1	0	0	1	0	0	1
ALL	354	48	ALL	2869	38	0	0	1	193	80.58	0	0	0	1	8	3.83	6.51433e-05	5	4.7	1.31422e-06
ALL	354	48	ALL	2896	13	4	2.81	0.00246175	56	40.99	0	0	0	1	0	0	1	1	1.39	0.0815094
ALL	354	48	COM	6	36	0	0	1	40	19	0	0	0	1	0	0	1	0	0	1
ALL	354	48	COM	35	42	0	0	1	92	35.28	0	0	0	1	0	0	1	0	0	1
ALL	354	48	COM	44	27	0	0	1	65	37.74	0	0	0	1	0	0	1	0	0	1
ALL	354	48	COM	89	37	0	0	1	43	20.23	0	0	0	1	0	0	1	0	0	1
ALL	354	48	COM	181	43	0	0	1	56	20.56	0	0	0	1	0	0	1	0	0	1
ALL	354	48	COM	250	31	0	0	1	51	22.32	0	0	0	1	0	0	1	1	0.46	0.323797
ALL	354	48	COM	256	12	0	0	1	40	31.12	0	0	0	1	0	0	1	2	3.41	0.000320169
ALL	354	48	COM	397	34	0	0	1	42	23.17	0	0	0	1	0	0	1	0	0	1
ALL	354	48	COM	416	45	0	0	1	71	25.35	0	0	0	1	15	7.58	1.77636e-14	0	0	1
ALL	354	48	COM	820	28	0	0	1	61	35.19	0	0	0	1	0	0	1	0	0	1
ALL	354	48	COM	1051	25	0	0	1	83	39.76	0	0	0	1	0	0	1	0	0	1
ALL	354	48	COM	1521	36	0	0	1	25	11.72	0	0	0	1	0	0	1	0	0	1
ALL	354	48	COM	1719	35	0	0	1	111	54.78	0	0	0	1	0	0	1	0	0	1
ALL	354	48	COM	2004	40	0	0	1	108	46.81	0	0	0	1	1	0	1	0	0	1
ALL	354	48	COR	171	26	0	0	1	171	118.55	0	0	0	1	3	1.11	0.132434	1	0.69	0.245668
ALL	354	48	COR	181	24	0	0	1	146	90.94	0	0	0	1	3	1.3	0.0962332	4	4.85	6.23354e-07
ALL	354	48	COR	330	42	14	5.39	3.53897e-08	94	38.3	0	0	0	1	17	8.91	0	1	0.14	0.444415
ALL	354	48	COR	343	32	5	1.67	0.0475893	227	104.41	0	0	0	1	0	0	1	3	2.94	0.00165807
ALL	354	48	COR	347	14	0	0	1	90	77.78	0	0	0	1	0	0	1	1	1.3	0.0969869
ALL	354	48	COR	424	43	8	2.45	0.00718804	198	81.84	0	0	0	1	3	0.36	0.360034	3	2.39	0.00842043
ALL	354	48	COP	59	43	0	0	1	358	117.36	0	0	0	1	4	0.93	0.175497	3	2.15	0.0157214
ALL	354	48	COP	65	45	3	0.06	0.47452	171	64.39	0	0	0	1	11	4.88	5.36768e-07	1	0.1	0.458897
ALL	354	48	COP	72	39	0	0	1	346	180.09	0	4	1.14	0.127042	6	2.55	0.00536937	12	12.01	0
ALL	354	48	COP	85	46	0	0	1	124	44.34	0	0	0	1	2	0	1	4	3.53	0.000209434
ALL	354	48	COP	88	41	0	0	1	101	43.24	0	0	0	1	0	0	1	0	0	1
ALL	354	48	COP	118	24	0	0	1	134	77.21	0	0	0	1	0	0	1	4	5.34	4.61184e-08
ALL	354	48	FB2U	6	46	0	0	1	227	83.43	0	10	3.83	6.46506e-05	110	61.88	0	9	7.96	7.77156e-16
ALL	354	48	FB2U	7	19	0	0	1	126	91.9	0	0	0	1	2	0.84	0.200321	6	8.32	0
ALL	354	48	FB2U	9	12	0	0	1	73	57.8	0	0	0	1	1	0.36	0.360087	5	8.75	0
ALL	354	48	FB2U	26	47	0	0	1	208	88.29	0	0	0	1	16	8.05	4.44089e-16	10	9.14	0
ALL	354	48	FB2U	65	43	0	0	1	203	70	0	0	0	1	3	0.32	0.375091	11	11.11	0
ALL	354	48	FB2U	66	16	0	0	1	97	63.51	0	0	0	1	2	1.08	0.139384	4	6.73	8.43037e-12
ALL	354	48	FFL	5	38	5	1.28	0.0996776	519	207.63	0	0	0	1	3	0.57	0.285043	5	4.69	1.36529e-06
ALL	354	48	FFL	27	40	16	6.44	6.00758e-11	140	63.71	0	0	0	1	4	1.1	0.134719	2	1.33	0.0909714
ALL	354	48	FFL	92	27	8	4.12	1.93373e-05	141	89.66	0	2	0.45	0.324899	1	0	1	0	0	1
ALL	445	11	ALL	6	34	0	0	1	0	0	1	0	0	1	0	0	1	0	0	1
ALL	445	11	ALL	56	49	0	0	1	0	0	1	0	0	1	0	0	1	0	0	1
ALL	445	11	ALL	65	29	0	0	1	0	0	1	0	0	1	0	0	1	0	0	1
ALL	445	11	ALL	137	44	0	0	1	0	0	1	0	0	1	0	0	1	0	0	1
ALL	445	11	ALL	159	35	0	0	1	0	0	1	0	0	1	0	0	1	0	0	1
ALL	445	11	ALL	189	38	0	0	1	0	0	1	0	0	1	0	0	1	0	0	1
ALL	445	11	ALL	250	35	0	0	1	11	13.16	0	0	0	1	0	0	1	0	0	1
ALL	445	11	ALL	354	48	0	0	1	38	35.91	0	0	0	1	0	0	1	2	3.73	9.72938e-05
ALL	445	11	ALL	445	11	0	0	1	0	0	1	16	34.64	0	104	269.05	0	0	0	1
ALL	445	11	ALL	1194	34	0	0	1	24	33.82	0	0	0	1	0	0	1	2	4.53	2.90526e-06
ALL	445	11	ALL	1646	24	0	0	1	0	0	1	0	0	1	0	0	1	0	0	1
ALL	445	11	ALL	2093	23	2	2.71	0.00333257	12	23.48	0	0	0	1	0	0	1	0	0	1
ALL	445	11	ALL	2305	50	0	0	1	14	16.89	0	0	0	1	3	2.98	0.00144676	1	1.57	0.0585488
ALL	445	11	ALL	2508	24	0	0	1	2	3.87	5.55376e-05	0	0	1	0	0	1	0	0	1
ALL	445	11	ALL	2869	38	0	0	1	24	36.43	0	0	0	1	3	3.55	0.000196254	2	4.21	1.27868e-05
ALL	445	11	ALL	2896	13	0	0	1	8	20.19	0	2	3.41	0.000328895	9	21.33	0	4	15.42	0
ALL	445	11	COM	6	36	0	0	1	0	0	1	0	0	1	0	0	1	0	0	1
ALL	445	11	COM	35	42	0	0	1	0	0	1	0	0	1	0	0	1	0	0	1
ALL	445	11	COM	44	27	0	0	1	0	0	1	0	0	1	0	0	1	0	0	1
ALL	445	11	COM	89	37	0	0	1	0	0	1	0	0	1	0	0	1	0	0	1
ALL	445	11	COM	181	43	0	0	1	0	0	1	0	0	1	0	0	1	0	0	1
ALL	445	11	COM	250	31	0	0	1	0	0	1	0	0	1	0	0	1	0	0	1
ALL	445	11	COM	256	12	0	0	1	0	0	1	16	33.02	0	107	258.06	0	3	12.53	0
ALL	445	11	COM	397	34	0	0	1	0	0	1	0	0	1	0	0	1	0	0	1
ALL	445	11	COM	416	45	0	0	1	0	0	1	0	0	1	0	0	1	0	0	1
ALL	445	11	COM	820	28	0	0	1	0	0	1	0	0	1	0	0	1	0	0	1
ALL	445	11	COM	1051	25	0	0	1	0	0	1	0	0	1	0	0	1	0	0	1
ALL	445	11	COM	1521	36	0	0	1	0	0	1	0	0	1	0	0	1	0	0	1
ALL	445	11	COM	1719	35	0	0	1	0	0	1	0	0	1	0	0	1	0	0	1
ALL	445	11	COM	2004	40	0	0	1	0	0	1	4	4.21	1.28905e-05	18	23.8	0	2	4.27	9.62727e-06
ALL	445	11	COR	171	26	0	0	1	11	15.41	0	0	0	1	0	0	1	2	5.5	1.8679e-08
ALL	445	11	COR	181	24	0	0	1	11	17.98	0	4	5.48	2.07949e-08	10	16.26	0	1	2.29	0.0109816
ALL	445	11	COR	330	42	1	0.43	0.33434	2	1.55	0.0600145	0	0	1	0	0	1	0	0	1
ALL	445	11	COR	343	32	0	0	1	4	3.86	5.61104e-05	0	0	1	1	0.88	0.190428	0	0	1
ALL	445	11	COR	347	14	0	0	1	7	17.31	0	0	0	1	0	0	1	2	7.84	2.33147e-15
ALL	445	11	COR	424	43	1	0.4	0.345977	2	1.87	0.0304418	0	0	1	0	0	1	0	0	1
ALL	445	11	COP	59	43	0	0	1	11	9	0	0	0	1	0	0	1	0	0	1
ALL	445	11	COP	65	45	0	0	1	1	0.81	0.209561	0	0	1	0	0	1	0	0	1
ALL	445	11	COP	72	39	0	0	1	8	9.4	0	0	0	1	0	0	1	0	0	1
ALL	445	11	COP	85	46	0	0	1	2	1.74	0.0410474	0	0	1	0	0	1	0	0	1
ALL	445	11	COP	88	41	0	0	1	2	2.08	0.0187045	2	1.74	0.0412533	9	11.35	0	0	0	1
ALL	445	11	COP	118	24	0	0	1	1	1.41	0.0794256	0	0	1	0	0	1	0	0	1
ALL	445	11	FB2U	6	46	0	0	1	22	16.14	0	0	0	1	0	0	1	3	5.9	1.85999e-09
ALL	445	11	FB2U	7	19	0	0	1	1	1.33	0.0913819	0	0	1	0	0	1	0	0	1
ALL	445	11	FB2U	9	12	0	0	1	15	42.95	0	12	29.35	0	68	156.67	0	3	12.72	0
ALL	445	11	FB2U	26	47	0	0	1	21	24.53	0	0	0	1	3	3.09	0.00101297	4	8.07	3.33067e-16
ALL	445	11	FB2U	65	43	0	0	1	5	6.76	6.88882e-12	0	0	1	0	0	1	0	0	1
ALL	445	11	FB2U	66	16	0	0	1	2	5.02	2.60814e-07	0	0	1	0	0	1	0	0	1
ALL	445	11	FFL	5	38	0	0	1	23	23.91	0	0	0	1	0	0	1	0	0	1
ALL	445	11	FFL	27	40	1	0.5	0.307929	7	9.1	0	4	4.31	8.01954e-06	10	12.54	0	0	0	1
ALL	445	11	FFL	92	27	0	0	1	4	5.73	4.91516e-09	0	0	1	0	0	1	1	2.09	0.0181377
ALL	1194	34	ALL	6	34	0	0	1	30	17.35	0	0	0	1	0	0	1	0	0	1
ALL	1194	34	ALL	56	49	0	0	1	33	13.01	0	0	0	1	0	0	1	0	0	1
ALL	1194	34	ALL	65	29	0	0	1	30	25.86	0	0	0	1	0	0	1	0	0	1
ALL	1194	34	ALL	137	44	0	0	1	31	13.43	0	0	0	1	0	0	1	0	0	1
ALL	1194	34	ALL	159	35	0	0	1	24	12.38	0	0	0	1	0	0	1	0	0	1
ALL	1194	34	ALL	189	38	0	0	1	38	24.31	0	0	0	1	0	0	1	0	0	1
ALL	1194	34	ALL	250	35	0	0	1	83	43.6	0	0	0	1	0	0	1	0	0	1
ALL	1194	34	ALL	354	48	1	0	1	320	142.94	0	0	0	1	4	1.47	0.0708248	6	6.32	1.31183e-10
ALL	1194	34	ALL	445	11	0	0	1	24	32.1	0	0	0	1	0	0	1	2	4.75	1.00748e-06
ALL	1194	34	ALL	1194	34	6	2.94	0.00162708	318	187.16	0	4	2.2	0.0137854	26	20.85	0	12	16.6	0
ALL	1194	34	ALL	1646	24	0	0	1	31	26.24	0	0	0	1	2	1	0.15819	1	1.21	0.112488
ALL	1194	34	ALL	2093	23	8	5.68	6.66063e-09	180	132.75	0	0	0	1	2	1.08	0.140909	1	1.15	0.124708
ALL	1194	34	ALL	2305	50	1	0	1	214	93.91	0	0	0	1	6	2.85	0.00218382	7	7.4	6.81677e-14
ALL	1194	34	ALL	2508	24	2	0.71	0.238315	89	75.94	0	0	0	1	2	1	0.15819	3	4.74	1.06469e-06
ALL	1194	34	ALL	2869	38	0	0	1	135	87.34	0	0	0	1	4	2.02	0.0214929	2	1.96	0.0251053
ALL	1194	34	ALL	2896	13	3	2.71	0.00333215	52	59.6	0	0	0	1	0	0	1	0	0	1
ALL	1194	34	COM	6	36	0	0	1	30	15.98	0	0	0	1	0	0	1	0	0	1
ALL	1194	34	COM	35	42	0	0	1	61	32.49	0	0	0	1	0	0	1	0	0	1
ALL	1194	34	COM	44	27	0	0	1	47	30.62	0	0	0	1	0	0	1	1	1.03	0.150877
ALL	1194	34	COM	89	37	0	0	1	37	18.86	0	0	0	1	1	0	1	0	0	1
ALL	1194	34	COM	181	43	0	0	1	51	26.44	0	0	0	1	0	0	1	0	0	1
ALL	1194	34	COM	250	31	0	0	1	28	18.52	0	0	0	1	0	0	1	0	0	1
ALL	1194	34	COM	256	12	0	0	1	27	27.56	0	0	0	1	0	0	1	2	4.28	9.2441e-06
ALL	1194	34	COM	397	34	0	0	1	35	20.39	0	0	0	1	0	0	1	0	0	1
ALL	1194	34	COM	416	45	3	0.48	0.315162	49	22.44	0	0	0	1	0	0	1	0	0	1
ALL	1194	34	COM	820	28	1	0	1	43	30.17	0	0	0	1	0	0	1	1	0.97	0.166421
ALL	1194	34	COM	1051	25	0	0	1	49	39.98	0	0	0	1	0	0	1	0	0	1
ALL	1194	34	COM	1521	36	0	0	1	19	9.99	0	0	0	1	0	0	1	0	0	1
ALL	1194	34	COM	1719	35	0	0	1	63	46.76	0	0	0	1	0	0	1	1	0.77	0.221301
ALL	1194	34	COM	2004	40	0	0	1	91	62.49	0	0	0	1	19	13.85	0	4	4.53	2.92103e-06
ALL	1194	34	COR	171	26	0	0	1	129	89.02	0	0	0	1	2	0.92	0.179781	6	9.48	0
ALL	1194	34	COR	181	24	0	0	1	116	85.96	0	0	0	1	1	0.07	0.471116	0	0	1
ALL	1194	34	COR	330	42	18	9.43	0	73	30.92	0	0	0	1	5	2.4	0.00813331	1	0.53	0.297513
ALL	1194	34	COR	343	32	8	4.23	1.15954e-05	151	85.96	0	0	0	1	2	0.63	0.26537	5	6.3	1.52876e-10
ALL	1194	34	COR	347	14	1	0.36	0.360859	75	74.03	0	0	0	1	2	1.87	0.0308232	1	1.69	0.0451526
ALL	1194	34	COR	424	43	12	5.83	2.84308e-09	165	99.78	0	0	0	1	4	1.56	0.0592607	5	5.45	2.54668e-08
ALL	1194	34	COP	59	43	1	0	1	268	140.33	0	8	3.94	4.07247e-05	11	6.85	3.70293e-12	6	6.82	4.60998e-12
ALL	1194	34	COP	65	45	6	2.24	0.0124653	122	57.05	0	2	0.34	0.365676	6	3	0.00137191	3	2.81	0.00248206
ALL	1194	34	COP	72	39	0	0	1	283	187.64	0	2	0.5	0.309087	10	6.47	4.87381e-11	25	31.1	0
ALL	1194	34	COP	85	46	0	0	1	77	29.95	0	0	0	1	2	0.09	0.46479	5	5.32	5.13418e-08
ALL	1194	34	COP	88	41	0	0	1	67	35.11	0	0	0	1	0	0	1	2	2.06	0.0195593
ALL	1194	34	COP	118	24	0	0	1	145	96.37	0	2	1.01	0.15712	10	8.96	0	21	38.45	0
ALL	1194	34	FB2U	6	46	0	0	1	159	71.46	0	0	0	1	8	4.53	2.88383e-06	3	2.68	0.00365945
ALL	1194	34	FB2U	7	19	0	0	1	139	107.31	0	4	3.26	0.000559069	16	16.57	0	28	54.63	0
ALL	1194	34	FB2U	9	12	0	0	1	54	45.3	0	0	0	1	1	0.78	0.218864	4	9.33	0
ALL	1194	34	FB2U	26	47	0	0	1	154	79.38	0	0	0	1	7	3.52	0.00021374	10	10.95	0
ALL	1194	34	FB2U	65	43	1	0	1	128	64.9	0	0	0	1	9	5.01	2.73528e-07	9	10.15	0
ALL	1194	34	FB2U	66	16	0	0	1	120	119.63	0	2	1.27	0.101499	7	7.81	2.9976e-15	24	48.95	0
ALL	1194	34	FFL	5	38	10	5.19	1.0639e-07	386	219.06	0	4	1.67	0.0470738	8	4.91	4.58143e-07	9	10.87	0
ALL	1194	34	FFL	27	40	9	4.11	1.93804e-05	80	50.19	0	0	0	1	0	0	1	1	0.56	0.289257
ALL	1194	34	FFL	92	27	14	10.73	0	109	78.88	0	0	0	1	0	0	1	5	7.64	1.09912e-14
ALL	1646	24	ALL	6	34	0	0	1	0	0	1	0	0	1	0	0	1	0	0	1
ALL	1646	24	ALL	56	49	0	0	1	0	0	1	0	0	1	0	0	1	0	0	1
ALL	1646	24	ALL	65	29	0	0	1	0	0	1	0	0	1	0	0	1	0	0	1
ALL	1646	24	ALL	137	44	0	0	1	0	0	1	0	0	1	0	0	1	0	0	1
ALL	1646	24	ALL	159	35	0	0	1	0	0	1	0	0	1	0	0	1	0	0	1
ALL	1646	24	ALL	189	38	0	0	1	0	0	1	2	0.88	0.188347	0	0	1	0	0	1
ALL	1646	24	ALL	250	35	0	0	1	14	10.02	0	0	0	1	0	0	1	0	0	1
ALL	1646	24	ALL	354	48	0	0	1	45	29.21	0	2	0.66	0.253967	0	0	1	0	0	1
ALL	1646	24	ALL	445	11	0	0	1	0	0	1	0	0	1	0	0	1	0	0	1
ALL	1646	24	ALL	1194	34	0	0	1	31	21.79	0	0	0	1	2	0.91	0.181478	1	1.07	0.141615
ALL	1646	24	ALL	1646	24	0	0	1	0	0	1	16	15.3	0	16	18.39	0	130	263.19	0
ALL	1646	24	ALL	2093	23	2	1.28	0.100839	22	25.33	0	0	0	1	12	13.23	0	4	7.33	1.12244e-13
ALL	1646	24	ALL	2305	50	0	0	1	30	16.38	0	0	0	1	0	0	1	3	3.47	0.000262033
ALL	1646	24	ALL	2508	24	0	0	1	2	1.87	0.0305355	0	0	1	0	0	1	0	0	1
ALL	1646	24	ALL	2869	38	0	0	1	33	21.89	0	0	0	1	0	0	1	0	0	1
ALL	1646	24	ALL	2896	13	0	0	1	3	3.58	0.000168864	0	0	1	1	0.98	0.163676	3	8.02	5.55112e-16
ALL	1646	24	COM	6	36	0	0	1	0	0	1	0	0	1	0	0	1	0	0	1
ALL	1646	24	COM	35	42	0	0	1	0	0	1	0	0	1	0	0	1	0	0	1
ALL	1646	24	COM	44	27	0	0	1	0	0	1	12	10.64	0	57	64.66	0	31	57.56	0
ALL	1646	24	COM	89	37	0	0	1	0	0	1	0	0	1	0	0	1	2	2.77	0.00280832
ALL	1646	24	COM	181	43	0	0	1	0	0	1	0	0	1	0	0	1	1	0.85	0.197642
ALL	1646	24	COM	250	31	0	0	1	0	0	1	0	0	1	0	0	1	1	1.19	0.116674
ALL	1646	24	COM	256	12	0	0	1	0	0	1	0	0	1	0	0	1	0	0	1
ALL	1646	24	COM	397	34	0	0	1	0	0	1	0	0	1	0	0	1	2	3.09	0.00101001
ALL	1646	24	COM	416	45	0	0	1	0	0	1	0	0	1	0	0	1	0	0	1
ALL	1646	24	COM	820	28	0	0	1	0	0	1	8	6.59	2.21447e-11	37	41.48	0	34	59.75	0
ALL	1646	24	COM	1051	25	0	0	1	0	0	1	0	0	1	0	0	1	0	0	1
ALL	1646	24	COM	1521	36	0	0	1	0	0	1	0	0	1	0	0	1	0	0	1
ALL	1646	24	COM	1719	35	0	0	1	0	0	1	0	0	1	0	0	1	1	1.02	0.152863
ALL	1646	24	COM	2004	40	0	0	1	0	0	1	0	0	1	1	0	1	3	4.03	2.75746e-05
ALL	1646	24	COR	171	26	0	0	1	12	11.97	0	0	0	1	0	0	1	3	5.3	5.89492e-08
ALL	1646	24	COR	181	24	0	0	1	19	19.43	0	0	0	1	1	0.28	0.389654	0	0	1
ALL	1646	24	COR	330	42	0	0	1	4	2.04	0.0205521	0	0	1	1	0	1	0	0	1
ALL	1646	24	COR	343	32	1	0	1	4	2.95	0.00156901	0	0	1	0	0	1	0	0	1
ALL	1646	24	COR	347	14	0	0	1	9	11.71	0	2	2.13	0.0165656	4	5.43	2.81985e-08	11	28.05	0
ALL	1646	24	COR	424	43	1	0	1	2	1.13	0.129092	0	0	1	0	0	1	2	2.46	0.00689413
ALL	1646	24	COP	59	43	0	0	1	15	8.44	0	0	0	1	1	0	1	0	0	1
ALL	1646	24	COP	65	45	1	0	1	0	0	1	0	0	1	0	0	1	0	0	1
ALL	1646	24	COP	72	39	0	0	1	17	12.54	0	0	0	1	0	0	1	0	0	1
ALL	1646	24	COP	85	46	0	0	1	12	6.93	2.06402e-12	2	0.7	0.242876	1	0	1	4	4.97	3.2928e-07
ALL	1646	24	COP	88	41	0	0	1	0	0	1	0	0	1	4	2.52	0.00581419	0	0	1
ALL	1646	24	COP	118	24	0	0	1	3	2.4	0.00816106	0	0	1	0	0	1	0	0	1
ALL	1646	24	FB2U	6	46	0	0	1	20	9.89	0	0	0	1	0	0	1	0	0	1
ALL	1646	24	FB2U	7	19	0	0	1	8	10.55	0	0	0	1	0	0	1	0	0	1
ALL	1646	24	FB2U	9	12	0	0	1	7	11.03	0	0	0	1	0	0	1	0	0	1
ALL	1646	24	FB2U	26	47	0	0	1	14	6.91	2.36544e-12	0	0	1	0	0	1	0	0	1
ALL	1646	24	FB2U	65	43	0	0	1	18	12.34	0	0	0	1	0	0	1	0	0	1
ALL	1646	24	FB2U	66	16	0	0	1	7	9.58	0	0	0	1	0	0	1	0	0	1
ALL	1646	24	FFL	5	38	1	0	1	34	24.39	0	0	0	1	1	0	1	1	1.06	0.14391
ALL	1646	24	FFL	27	40	1	0	1	5	3.05	0.00116141	0	0	1	0	0	1	9	13.15	0
ALL	1646	24	FFL	92	27	1	0.16	0.4358	4	3.45	0.000284359	0	0	1	0	0	1	0	0	1
ALL	2093	23	ALL	6	34	0	0	1	19	15.35	0	0	0	1	0	0	1	1	1.25	0.10565
ALL	2093	23	ALL	56	49	1	0	1	26	16.16	0	0	0	1	0	0	1	0	0	1
ALL	2093	23	ALL	65	29	2	1.08	0.140333	17	12.61	0	0	0	1	0	0	1	0	0	1
ALL	2093	23	ALL	137	44	0	0	1	20	13.11	0	0	0	1	0	0	1	1	0.96	0.169508
ALL	2093	23	ALL	159	35	1	0	1	15	11.12	0	0	0	1	3	2.17	0.0151631	1	1.17	0.120645
ALL	2093	23	ALL	189	38	2	0.69	0.2459	18	11.63	0	0	0	1	0	0	1	0	0	1
ALL	2093	23	ALL	250	35	0	0	1	46	34.71	0	0	0	1	0	0	1	0	0	1
ALL	2093	23	ALL	354	48	14	8.6	0	203	144.41	0	2	0.64	0.261859	6	3.92	4.48909e-05	4	4.83	6.79095e-07
ALL	2093	23	ALL	445	11	2	2.53	0.00578429	12	18.46	0	0	0	1	0	0	1	0	0	1
ALL	2093	23	ALL	1194	34	8	5.83	2.71882e-09	180	148.08	0	0	0	1	2	1.08	0.140177	1	1.25	0.10565
ALL	2093	23	ALL	1646	24	2	1.18	0.11925	22	25.79	0	0	0	1	12	13.55	0	4	7.31	1.32339e-13
ALL	2093	23	ALL	2093	23	28	26.72	0	134	151.81	0	4	3.57	0.000180099	20	25.22	0	0	0	1
ALL	2093	23	ALL	2305	50	10	5.67	7.12096e-09	142	90.21	0	0	0	1	7	4.45	4.2417e-06	4	4.74	1.09304e-06
ALL	2093	23	ALL	2508	24	1	0.21	0.415835	43	50.7	0	0	0	1	0	0	1	0	0	1
ALL	2093	23	ALL	2869	38	4	2.31	0.0105307	93	61.43	0	2	0.96	0.167473	2	0.82	0.205164	1	1.02	0.15289
ALL	2093	23	ALL	2896	13	5	6.31	1.41613e-10	25	38.33	0	0	0	1	0	0	1	1	2.36	0.00914552
ALL	2093	23	COM	6	36	0	0	1	19	12.86	0	0	0	1	0	0	1	1	1.06	0.144862
ALL	2093	23	COM	35	42	3	1.25	0.105073	33	18.62	0	0	0	1	0	0	1	0	0	1
ALL	2093	23	COM	44	27	0	0	1	35	28.78	0	14	12.93	0	95	111.2	0	7	13.92	0
ALL	2093	23	COM	89	37	1	0	1	21	14.04	0	0	0	1	1	0.02	0.493076	0	0	1
ALL	2093	23	COM	181	43	0	0	1	27	15.76	0	0	0	1	0	0	1	0	0	1
ALL	2093	23	COM	250	31	1	0.03	0.489576	25	20.1	0	0	0	1	0	0	1	0	0	1
ALL	2093	23	COM	256	12	2	2.1	0.0180805	13	19.63	0	0	0	1	0	0	1	0	0	1
ALL	2093	23	COM	397	34	1	0	1	18	14.5	0	0	0	1	0	0	1	0	0	1
ALL	2093	23	COM	416	45	4	1.73	0.0413951	33	18.33	0	0	0	1	0	0	1	0	0	1
ALL	2093	23	COM	820	28	2	1.02	0.153494	31	24.17	0	6	4.71	1.21954e-06	64	69.28	0	5	9.08	0
ALL	2093	23	COM	1051	25	3	2.1	0.01778	32	22.09	0	0	0	1	0	0	1	0	0	1
ALL	2093	23	COM	1521	36	0	0	1	14	9.4	0	0	0	1	0	0	1	0	0	1
ALL	2093	23	COM	1719	35	2	0.87	0.192982	40	34.68	0	0	0	1	3	1.89	0.0292811	0	0	1
ALL	2093	23	COM	2004	40	3	1.41	0.0797995	54	32.19	0	0	0	1	5	3.53	0.000205923	2	2.46	0.00693977
ALL	2093	23	COR	171	26	4	3.2	0.000688086	80	79.25	0	2	1.29	0.0993615	1	0.38	0.35164	2	3.48	0.000250632
ALL	2093	23	COR	181	24	6	4.72	1.1719e-06	75	74.27	0	0	0	1	1	0.43	0.333868	0	0	1
ALL	2093	23	COR	330	42	10	6.3	1.50714e-10	45	29.82	0	0	0	1	6	4.42	4.89593e-06	0	0	1
ALL	2093	23	COR	343	32	9	6.91	2.43083e-12	98	76.92	0	0	0	1	0	0	1	1	0.99	0.161283
ALL	2093	23	COR	347	14	4	4.63	1.80598e-06	53	87.66	0	4	4.77	9.43513e-07	16	25.89	0	2	5.35	4.31879e-08
ALL	2093	23	COR	424	43	6	3.31	0.000463366	88	60.09	0	0	0	1	3	1.51	0.0651212	0	0	1
ALL	2093	23	COP	59	43	8	4.62	1.94382e-06	137	78.43	0	2	0.78	0.217906	3	1.73	0.0420072	1	0.97	0.165701
ALL	2093	23	COP	65	45	8	4.8	7.8993e-07	71	49.03	0	0	0	1	2	0.65	0.256439	0	0	1
ALL	2093	23	COP	72	39	7	4.74	1.06611e-06	134	80.4	0	0	0	1	2	0.88	0.190043	2	2.44	0.0072743
ALL	2093	23	COP	85	46	1	0	1	50	32.78	0	0	0	1	0	0	1	0	0	1
ALL	2093	23	COP	88	41	5	2.74	0.00309472	49	41.51	0	0	0	1	6	4.59	2.16379e-06	1	0.94	0.173002
ALL	2093	23	COP	118	24	2	1.38	0.083284	75	70.64	0	0	0	1	0	0	1	0	0	1
ALL	2093	23	FB2U	6	46	5	2.51	0.00602617	121	82.87	0	8	4.79	8.22073e-07	22	17.73	0	1	0.88	0.188624
ALL	2093	23	FB2U	7	19	0	0	1	77	76.61	0	0	0	1	1	0.66	0.253505	0	0	1
ALL	2093	23	FB2U	9	12	4	5.79	3.50243e-09	35	58.18	0	0	0	1	3	4.38	5.81966e-06	3	8.36	0
ALL	2093	23	FB2U	26	47	6	3.06	0.00110309	109	73.11	0	2	0.71	0.238632	19	14.94	0	5	6.83	4.27935e-12
ALL	2093	23	FB2U	65	43	4	1.99	0.0231527	85	64.2	0	0	0	1	2	0.73	0.231182	2	2.42	0.00782349
ALL	2093	23	FB2U	66	16	0	0	1	64	80.26	0	0	0	1	1	0.77	0.220518	0	0	1
ALL	2093	23	FFL	5	38	18	13.25	0	222	138.3	0	0	0	1	1	0	1	2	2.61	0.00454904
ALL	2093	23	FFL	27	40	8	5.02	2.63352e-07	43	32.32	0	1	0.14	0.444402	0	0	1	0	0	1
ALL	2093	23	FFL	92	27	14	12.5	0	63	56.11	0	0	0	1	0	0	1	0	0	1
ALL	2305	50	ALL	6	34	0	0	1	23	10.88	0	0	0	1	0	0	1	0	0	1
ALL	2305	50	ALL	56	49	0	0	1	29	10.1	0	0	0	1	46	23.78	0	24	22.18	0
ALL	2305	50	ALL	65	29	0	0	1	19	9.23	0	0	0	1	0	0	1	0	0	1
ALL	2305	50	ALL	137	44	0	0	1	21	8.29	1.11022e-16	0	0	1	0	0	1	0	0	1
ALL	2305	50	ALL	159	35	0	0	1	18	7.85	2.10942e-15	0	0	1	19	11.76	0	0	0	1
ALL	2305	50	ALL	189	38	0	0	1	20	7.64	1.07692e-14	0	0	1	0	0	1	0	0	1
ALL	2305	50	ALL	250	35	0	0	1	63	28.34	0	0	0	1	0	0	1	1	0.31	0.378889
ALL	2305	50	ALL	354	48	0	0	1	267	91.25	0	2	0	1	4	0.71	0.238599	10	8.52	0
ALL	2305	50	ALL	445	11	0	0	1	14	16.67	0	0	0	1	3	2.87	0.00204937	1	1.65	0.0491373
ALL	2305	50	ALL	1194	34	1	0	1	214	104.41	0	0	0	1	6	2.64	0.00418926	7	7.56	1.95399e-14
ALL	2305	50	ALL	1646	24	0	0	1	30	22.19	0	0	0	1	0	0	1	3	3.61	0.000150459
ALL	2305	50	ALL	2093	23	10	5.59	1.14771e-08	142	97.17	0	0	0	1	7	4.64	1.77423e-06	4	4.93	4.13954e-07
ALL	2305	50	ALL	2305	50	0	0	1	220	88.09	0	12	4.38	5.89715e-06	164	87.9	0	12	10.18	0
ALL	2305	50	ALL	2508	24	0	0	1	55	41.01	0	0	0	1	1	0	1	0	0	1
ALL	2305	50	ALL	2869	38	0	0	1	128	51.12	0	0	0	1	2	0	1	4	3.28	0.000525702
ALL	2305	50	ALL	2896	13	1	0.13	0.447584	39	34.42	0	0	0	1	0	0	1	1	1.36	0.087495
ALL	2305	50	COM	6	36	0	0	1	23	9.06	0	0	0	1	0	0	1	0	0	1
ALL	2305	50	COM	35	42	0	0	1	34	13.14	0	0	0	1	0	0	1	0	0	1
ALL	2305	50	COM	44	27	0	0	1	41	20.77	0	0	0	1	0	0	1	2	1.93	0.0270385
ALL	2305	50	COM	89	37	0	0	1	12	5.57	1.25555e-08	0	0	1	2	0	1	0	0	1
ALL	2305	50	COM	181	43	0	0	1	26	9.89	0	0	0	1	10	4.53	2.98889e-06	0	0	1
ALL	2305	50	COM	250	31	0	0	1	27	9.28	0	0	0	1	6	3.01	0.00131517	0	0	1
ALL	2305	50	COM	256	12	0	0	1	15	15.24	0	0	0	1	3	2.68	0.00363174	1	1.66	0.0482831
ALL	2305	50	COM	397	34	0	0	1	16	5.93	1.55906e-09	0	0	1	0	0	1	0	0	1
ALL	2305	50	COM	416	45	0	0	1	27	12.62	0	0	0	1	2	0	1	1	0.05	0.479315
ALL	2305	50	COM	820	28	0	0	1	39	22.17	0	0	0	1	0	0	1	2	1.86	0.0312652
ALL	2305	50	COM	1051	25	0	0	1	37	17.07	0	0	0	1	0	0	1	0	0	1
ALL	2305	50	COM	1521	36	0	0	1	13	4.96	3.58832e-07	0	0	1	113	73.75	0	6	5.98	1.09563e-09
ALL	2305	50	COM	1719	35	0	0	1	44	19.76	0	0	0	1	4	1.25	0.105026	0	0	1
ALL	2305	50	COM	2004	40	0	0	1	58	22.91	0	0	0	1	1	0	1	0	0	1
ALL	2305	50	COR	171	26	0	0	1	89	48.97	0	0	0	1	1	0	1	3	3.37	0.000376635
ALL	2305	50	COR	181	24	0	0	1	89	46.61	0	0	0	1	9	6.22	2.4239e-10	2	2.01	0.022175
ALL	2305	50	COR	330	42	10	3.17	0.000763153	42	18.44	0	0	0	1	19	9.68	0	3	2.22	0.0132764
ALL	2305	50	COR	343	32	3	0.45	0.326309	115	50.46	0	2	0.35	0.364436	1	0	1	2	1.52	0.0639102
ALL	2305	50	COR	347	14	0	0	1	57	58.01	0	0	0	1	0	0	1	2	2.91	0.0018343
ALL	2305	50	COR	424	43	2	0	1	113	40.28	0	0	0	1	3	0.27	0.39179	7	6.15	3.94369e-10
ALL	2305	50	COP	59	43	0	0	1	202	76.24	0	0	0	1	5	1.44	0.0755454	2	1.04	0.14806
ALL	2305	50	COP	65	45	4	0.52	0.302276	73	26.67	0	0	0	1	0	0	1	1	0.05	0.479137
ALL	2305	50	COP	72	39	0	0	1	200	84.19	0	0	0	1	2	0	1	7	6.75	7.32314e-12
ALL	2305	50	COP	85	46	0	0	1	109	36.91	0	0	0	1	2	0	1	3	2.11	0.0175762
ALL	2305	50	COP	88	41	0	0	1	53	17.27	0	0	0	1	11	5.5	1.94403e-08	1	0.14	0.442846
ALL	2305	50	COP	118	24	0	0	1	78	44.29	0	0	0	1	0	0	1	2	2.21	0.0134294
ALL	2305	50	FB2U	6	46	0	0	1	120	45.63	0	0	0	1	1	0	1	3	1.87	0.0305908
ALL	2305	50	FB2U	7	19	0	0	1	90	81.36	0	0	0	1	1	0	1	2	2.56	0.00526616
ALL	2305	50	FB2U	9	12	0	0	1	33	29.64	0	0	0	1	14	14.68	0	5	8.58	0
ALL	2305	50	FB2U	26	47	0	0	1	106	37.98	0	0	0	1	41	20.81	0	7	5.96	1.2288e-09
ALL	2305	50	FB2U	65	43	0	0	1	129	44.35	0	0	0	1	6	2.11	0.0174849	9	8.1	2.22045e-16
ALL	2305	50	FB2U	66	16	0	0	1	71	53.85	0	0	0	1	2	1.11	0.13389	3	4.82	7.3032e-07
ALL	2305	50	FFL	5	38	5	1.25	0.106523	304	124.71	0	2	0.16	0.43815	4	1.09	0.138668	6	5.94	1.4607e-09
ALL	2305	50	FFL	27	40	5	1.12	0.132347	41	16.27	0	0	0	1	6	2.23	0.0128093	3	2.28	0.0114293
ALL	2305	50	FFL	92	27	4	1.28	0.100385	88	51.38	0	0	0	1	1	0	1	0	0	1
ALL	2508	24	ALL	6	34	0	0	1	0	0	1	0	0	1	0	0	1	0	0	1
ALL	2508	24	ALL	56	49	0	0	1	1	0.23	0.408245	0	0	1	0	0	1	0	0	1
ALL	2508	24	ALL	65	29	0	0	1	3	2.87	0.00208104	0	0	1	0	0	1	0	0	1
ALL	2508	24	ALL	137	44	0	0	1	0	0	1	0	0	1	0	0	1	0	0	1
ALL	2508	24	ALL	159	35	0	0	1	4	2.61	0.00451883	0	0	1	0	0	1	0	0	1
ALL	2508	24	ALL	189	38	0	0	1	4	2.73	0.00320783	0	0	1	0	0	1	0	0	1
ALL	2508	24	ALL	250	35	0	0	1	23	16.44	0	0	0	1	0	0	1	0	0	1
ALL	2508	24	ALL	354	48	1	0	1	116	69.91	0	0	0	1	0	0	1	0	0	1
ALL	2508	24	ALL	445	11	0	0	1	2	3.35	0.000404843	0	0	1	0	0	1	0	0	1
ALL	2508	24	ALL	1194	34	2	0.71	0.238513	89	81.5	0	0	0	1	2	1.09	0.138834	3	4.34	7.07426e-06
ALL	2508	24	ALL	1646	24	0	0	1	2	1.65	0.0496098	0	0	1	0	0	1	0	0	1
ALL	2508	24	ALL	2093	23	1	0.27	0.39274	43	43.32	0	0	0	1	0	0	1	0	0	1
ALL	2508	24	ALL	2305	50	0	0	1	55	29.71	0	0	0	1	1	0	1	0	0	1
ALL	2508	24	ALL	2508	24	6	5.21	9.38621e-08	64	61.49	0	0	0	1	16	18.78	0	8	14.46	0
ALL	2508	24	ALL	2869	38	0	0	1	45	34.05	0	0	0	1	0	0	1	0	0	1
ALL	2508	24	ALL	2896	13	1	0.87	0.192984	12	18.71	0	0	0	1	0	0	1	0	0	1
ALL	2508	24	COM	6	36	0	0	1	0	0	1	0	0	1	0	0	1	0	0	1
ALL	2508	24	COM	35	42	0	0	1	4	2.18	0.0146513	0	0	1	0	0	1	0	0	1
ALL	2508	24	COM	44	27	0	0	1	4	3.07	0.00106519	0	0	1	0	0	1	0	0	1
ALL	2508	24	COM	89	37	0	0	1	4	3	0.00134251	0	0	1	0	0	1	0	0	1
ALL	2508	24	COM	181	43	0	0	1	1	0.24	0.403871	0	0	1	0	0	1	0	0	1
ALL	2508	24	COM	250	31	0	0	1	1	0.46	0.323062	0	0	1	0	0	1	0	0	1
ALL	2508	24	COM	256	12	0	0	1	2	2.98	0.00143065	0	0	1	0	0	1	0	0	1
ALL	2508	24	COM	397	34	0	0	1	3	2.03	0.0210651	0	0	1	0	0	1	0	0	1
ALL	2508	24	COM	416	45	2	0.42	0.336027	2	1.17	0.121827	0	0	1	0	0	1	0	0	1
ALL	2508	24	COM	820	28	0	0	1	3	2.17	0.0149397	0	0	1	0	0	1	0	0	1
ALL	2508	24	COM	1051	25	0	0	1	8	7.07	8.0258e-13	0	0	1	0	0	1	0	0	1
ALL	2508	24	COM	1521	36	0	0	1	0	0	1	0	0	1	0	0	1	0	0	1
ALL	2508	24	COM	1719	35	0	0	1	8	5.14	1.37628e-07	0	0	1	0	0	1	0	0	1
ALL	2508	24	COM	2004	40	0	0	1	8	4.92	4.26188e-07	0	0	1	0	0	1	0	0	1
ALL	2508	24	COR	171	26	2	1.01	0.155843	48	45.91	0	0	0	1	0	0	1	2	3.18	0.000732602
ALL	2508	24	COR	181	24	0	0	1	32	31.61	0	0	0	1	0	0	1	0	0	1
ALL	2508	24	COR	330	42	1	0	1	10	6.7	1.01383e-11	0	0	1	0	0	1	0	0	1
ALL	2508	24	COR	343	32	2	0.75	0.225832	27	22.58	0	0	0	1	3	2.28	0.0112925	1	1.25	0.106219
ALL	2508	24	COR	347	14	0	0	1	20	21.13	0	0	0	1	2	2.63	0.00427087	0	0	1
ALL	2508	24	COR	424	43	2	0.51	0.303488	19	13.78	0	0	0	1	0	0	1	0	0	1
ALL	2508	24	COP	59	43	1	0	1	73	60.34	0	0	0	1	0	0	1	0	0	1
ALL	2508	24	COP	65	45	2	0.38	0.352757	13	7.64	1.05471e-14	0	0	1	0	0	1	2	2.34	0.00971236
ALL	2508	24	COP	72	39	2	0.56	0.289064	78	41.7	0	0	0	1	2	0.82	0.205845	3	4.05	2.51372e-05
ALL	2508	24	COP	85	46	1	0	1	15	8.81	0	0	0	1	0	0	1	0	0	1
ALL	2508	24	COP	88	41	0	0	1	12	7.45	4.5075e-14	0	0	1	0	0	1	0	0	1
ALL	2508	24	COP	118	24	1	0.22	0.412678	51	45.95	0	0	0	1	4	3.84	6.21934e-05	4	8	6.66134e-16
ALL	2508	24	FB2U	6	46	0	0	1	39	30.52	0	0	0	1	0	0	1	0	0	1
ALL	2508	24	FB2U	7	19	2	1.71	0.0433024	56	75.18	0	0	0	1	12	15.14	0	6	13.13	0
ALL	2508	24	FB2U	9	12	0	0	1	10	18.37	0	0	0	1	0	0	1	0	0	1
ALL	2508	24	FB2U	26	47	1	0	1	31	14.1	0	0	0	1	1	0	1	0	0	1
ALL	2508	24	FB2U	65	43	0	0	1	25	17.26	0	0	0	1	0	0	1	0	0	1
ALL	2508	24	FB2U	66	16	1	0.51	0.304197	29	34.67	0	0	0	1	4	4.89	4.95665e-07	4	9.74	0
ALL	2508	24	FFL	5	38	6	3.72	0.00010078	118	81.18	0	0	0	1	1	0	1	1	0.93	0.175769
ALL	2508	24	FFL	27	40	2	0.55	0.292506	18	12.99	0	0	0	1	0	0	1	0	0	1
ALL	2508	24	FFL	92	27	5	3.62	0.000149287	49	42.21	0	0	0	1	0	0	1	0	0	1
ALL	2869	38	ALL	6	34	0	0	1	39	23.61	0	0	0	1	0	0	1	0	0	1
ALL	2869	38	ALL	56	49	0	0	1	40	14.44	0	0	0	1	0	0	1	0	0	1
ALL	2869	38	ALL	65	29	0	0	1	29	18.81	0	0	0	1	0	0	1	0	0	1
ALL	2869	38	ALL	137	44	0	0	1	45	21.03	0	0	0	1	0	0	1	0	0	1
ALL	2869	38	ALL	159	35	0	0	1	25	12.63	0	0	0	1	0	0	1	0	0	1
ALL	2869	38	ALL	189	38	0	0	1	35	16.85	0	0	0	1	0	0	1	0	0	1
ALL	2869	38	ALL	250	35	0	0	1	76	39.09	0	0	0	1	0	0	1	0	0	1
ALL	2869	38	ALL	354	48	0	0	1	193	75.7	0	0	0	1	8	3.67	0.000122366	5	4.31	8.1776e-06
ALL	2869	38	ALL	445	11	0	0	1	24	23.46	0	0	0	1	3	3.42	0.000311076	2	4.21	1.27044e-05
ALL	2869	38	ALL	1194	34	0	0	1	135	82.58	0	0	0	1	4	1.97	0.0245705	2	2.09	0.0182569
ALL	2869	38	ALL	1646	24	0	0	1	33	18.89	0	0	0	1	0	0	1	0	0	1
ALL	2869	38	ALL	2093	23	4	2.07	0.0194242	93	64.86	0	2	0.82	0.204748	2	0.92	0.178396	1	1.03	0.150375
ALL	2869	38	ALL	2305	50	0	0	1	128	53.58	0	0	0	1	2	0	1	4	3.24	0.000589729
ALL	2869	38	ALL	2508	24	0	0	1	45	25.86	0	0	0	1	0	0	1	0	0	1
ALL	2869	38	ALL	2869	38	0	0	1	146	71.44	0	8	4.14	1.76298e-05	48	33.13	0	2	1.83	0.0339737
ALL	2869	38	ALL	2896	13	1	0.36	0.360492	31	36.22	0	0	0	1	2	1.87	0.0309377	0	0	1
ALL	2869	38	COM	6	36	0	0	1	40	20.93	0	0	0	1	0	0	1	0	0	1
ALL	2869	38	COM	35	42	0	0	1	59	27.85	0	0	0	1	0	0	1	0	0	1
ALL	2869	38	COM	44	27	0	0	1	46	22.92	0	0	0	1	0	0	1	0	0	1
ALL	2869	38	COM	89	37	0	0	1	37	17.17	0	0	0	1	0	0	1	0	0	1
ALL	2869	38	COM	181	43	0	0	1	56	23.36	0	0	0	1	12	6.76	6.81843e-12	0	0	1
ALL	2869	38	COM	250	31	0	0	1	32	17.99	0	0	0	1	2	0.53	0.298093	1	0.82	0.20701
ALL	2869	38	COM	256	12	0	0	1	26	30.61	0	0	0	1	3	3.38	0.000364085	2	4.39	5.68259e-06
ALL	2869	38	COM	397	34	0	0	1	36	20.96	0	0	0	1	0	0	1	0	0	1
ALL	2869	38	COM	416	45	0	0	1	40	18.22	0	0	0	1	0	0	1	0	0	1
ALL	2869	38	COM	820	28	0	0	1	41	23.72	0	0	0	1	1	0	1	0	0	1
ALL	2869	38	COM	1051	25	0	0	1	30	21.51	0	0	0	1	0	0	1	0	0	1
ALL	2869	38	COM	1521	36	0	0	1	22	11.36	0	0	0	1	2	0.31	0.379006	0	0	1
ALL	2869	38	COM	1719	35	0	0	1	53	26.5	0	2	0.6	0.275654	1	0	1	0	0	1
ALL	2869	38	COM	2004	40	0	0	1	61	27.29	0	0	0	1	2	0.18	0.426795	0	0	1
ALL	2869	38	COR	171	26	0	0	1	77	45.44	0	0	0	1	2	0.76	0.223286	1	0.82	0.206472
ALL	2869	38	COR	181	24	0	0	1	85	57.84	0	0	0	1	0	0	1	0	0	1
ALL	2869	38	COR	330	42	3	0.44	0.3299	67	32.62	0	0	0	1	5	2.03	0.0210638	1	0.37	0.356326
ALL	2869	38	COR	343	32	2	0.21	0.416247	95	55.89	0	0	0	1	0	0	1	2	2.18	0.0147538
ALL	2869	38	COR	347	14	0	0	1	41	27.9	0	0	0	1	0	0	1	0	0	1
ALL	2869	38	COR	424	43	4	0.94	0.173102	78	37.07	0	0	0	1	1	0	1	4	4.04	2.70137e-05
ALL	2869	38	COP	59	43	0	0	1	154	66.27	0	0	0	1	6	2.61	0.00455256	1	0.41	0.339226
ALL	2869	38	COP	65	45	3	0.39	0.350112	79	38.93	0	0	0	1	4	1.44	0.074811	2	1.42	0.0777451
ALL	2869	38	COP	72	39	0	0	1	130	60.69	0	0	0	1	0	0	1	2	1.7	0.044231
ALL	2869	38	COP	85	46	0	0	1	93	34.04	0	2	0.2	0.419466	7	3.28	0.000514413	3	2.67	0.00377367
ALL	2869	38	COP	88	41	0	0	1	50	23.03	0	0	0	1	1	0	1	0	0	1
ALL	2869	38	COP	118	24	0	0	1	53	46.32	0	0	0	1	0	0	1	0	0	1
ALL	2869	38	FB2U	6	46	0	0	1	128	51.47	0	6	2.29	0.0110535	34	20.19	0	2	1.32	0.0937776
ALL	2869	38	FB2U	7	19	0	0	1	41	39.98	0	0	0	1	0	0	1	0	0	1
ALL	2869	38	FB2U	9	12	0	0	1	40	46.01	0	0	0	1	4	4.26	1.02916e-05	4	8.11	2.22045e-16
ALL	2869	38	FB2U	26	47	0	0	1	104	50.5	0	2	0.25	0.401509	18	9.97	0	8	8.26	1.11022e-16
ALL	2869	38	FB2U	65	43	0	0	1	103	58.19	0	0	0	1	4	1.33	0.0913905	9	9.92	0
ALL	2869	38	FB2U	66	16	0	0	1	40	38.42	0	0	0	1	1	0.26	0.395992	0	0	1
ALL	2869	38	FFL	5	38	2	0	1	193	89.8	0	2	0.42	0.335468	2	0.25	0.400786	3	2.82	0.00238893
ALL	2869	38	FFL	27	40	2	0	1	52	21.59	0	0	0	1	0	0	1	1	0.38	0.350628
ALL	2869	38	FFL	92	27	3	1.04	0.148604	53	27.48	0	0	0	1	2	0.68	0.24946	0	0	1
ALL	2896	13	ALL	6	34	0	0	1	5	4.59	2.25578e-06	0	0	1	0	0	1	0	0	1
ALL	2896	13	ALL	56	49	0	0	1	5	4.11	2.00806e-05	0	0	1	0	0	1	1	1.42	0.0771546
ALL	2896	13	ALL	65	29	0	0	1	6	7.44	4.996e-14	0	0	1	0	0	1	0	0	1
ALL	2896	13	ALL	137	44	0	0	1	5	5.04	2.29897e-07	0	0	1	0	0	1	0	0	1
ALL	2896	13	ALL	159	35	0	0	1	7	7.73	5.32907e-15	0	0	1	0	0	1	0	0	1
ALL	2896	13	ALL	189	38	0	0	1	8	7.43	5.4623e-14	0	0	1	0	0	1	0	0	1
ALL	2896	13	ALL	250	35	0	0	1	15	16.84	0	0	0	1	0	0	1	0	0	1
ALL	2896	13	ALL	354	48	4	2.97	0.00150115	56	42.06	0	0	0	1	0	0	1	1	1.39	0.0819776
ALL	2896	13	ALL	445	11	0	0	1	8	17.45	0	2	3.82	6.75221e-05	9	20.66	0	4	15.26	0
ALL	2896	13	ALL	1194	34	3	2.76	0.00285641	52	49.91	0	0	0	1	0	0	1	0	0	1
ALL	2896	13	ALL	1646	24	0	0	1	3	3.87	5.37245e-05	0	0	1	1	0.99	0.162131	3	7.37	8.68194e-14
ALL	2896	13	ALL	2093	23	5	6.78	6.06759e-12	25	49.08	0	0	0	1	0	0	1	1	2.19	0.0143472
ALL	2896	13	ALL	2305	50	1	0.1	0.459476	39	32.01	0	0	0	1	0	0	1	1	1.38	0.0837168
ALL	2896	13	ALL	2508	24	1	0.89	0.18646	12	16.15	0	0	0	1	0	0	1	0	0	1
ALL	2896	13	ALL	2869	38	1	0.31	0.379763	31	29.61	0	0	0	1	2	1.87	0.0309619	0	0	1
ALL	2896	13	ALL	2896	13	10	17.96	0	20	52.61	0	0	0	1	6	12.68	0	4	13.66	0
ALL	2896	13	COM	6	36	0	0	1	5	5.41	3.16001e-08	0	0	1	0	0	1	0	0	1
ALL	2896	13	COM	35	42	0	0	1	10	8.6	0	0	0	1	0	0	1	0	0	1
ALL	2896	13	COM	44	27	0	0	1	15	20.64	0	0	0	1	0	0	1	2	4.35	6.83273e-06
ALL	2896	13	COM	89	37	0	0	1	4	2.82	0.00240598	0	0	1	0	0	1	1	1.76	0.039444
ALL	2896	13	COM	181	43	0	0	1	9	9.7	0	0	0	1	0	0	1	0	0	1
ALL	2896	13	COM	250	31	0	0	1	3	3.35	0.000405717	0	0	1	0	0	1	0	0	1
ALL	2896	13	COM	256	12	0	0	1	8	20.49	0	2	3.57	0.000179583	9	21.96	0	4	16.08	0
ALL	2896	13	COM	397	34	0	0	1	4	4.38	5.87388e-06	0	0	1	0	0	1	1	1.86	0.0313911
ALL	2896	13	COM	416	45	0	0	1	7	6.86	3.32712e-12	0	0	1	0	0	1	0	0	1
ALL	2896	13	COM	820	28	0	0	1	12	13.88	0	0	0	1	0	0	1	2	4.43	4.74297e-06
ALL	2896	13	COM	1051	25	1	0.75	0.225619	9	9.43	0	0	0	1	0	0	1	0	0	1
ALL	2896	13	COM	1521	36	0	0	1	6	6.54	3.06108e-11	0	0	1	0	0	1	0	0	1
ALL	2896	13	COM	1719	35	1	0.41	0.342118	9	9.79	0	2	1.61	0.0539303	4	4.8	8.0314e-07	1	1.69	0.045478
ALL	2896	13	COM	2004	40	0	0	1	9	9.38	0	2	1.5	0.0662223	3	3.33	0.000440326	3	5.66	7.63346e-09
ALL	2896	13	COR	171	26	1	0.7	0.241317	29	46.66	0	0	0	1	0	0	1	0	0	1
ALL	2896	13	COR	181	24	1	0.84	0.200612	14	22.08	0	0	0	1	1	1.06	0.145148	0	0	1
ALL	2896	13	COR	330	42	8	7.04	9.42912e-13	5	3.7	0.000105773	0	0	1	0	0	1	1	1.75	0.0398237
ALL	2896	13	COR	343	32	4	4.03	2.813e-05	22	31.08	0	0	0	1	0	0	1	0	0	1
ALL	2896	13	COR	347	14	2	3.41	0.000325581	19	36.57	0	0	0	1	0	0	1	0	0	1
ALL	2896	13	COR	424	43	9	8.09	3.33067e-16	30	22.84	0	0	0	1	0	0	1	0	0	1
ALL	2896	13	COP	59	43	2	1.25	0.105189	45	62.28	0	0	0	1	1	0.41	0.342129	0	0	1
ALL	2896	13	COP	65	45	3	2	0.0228504	13	12.98	0	0	0	1	0	0	1	1	1.45	0.0735293
ALL	2896	13	COP	72	39	1	0.36	0.359392	39	56.3	0	0	0	1	0	0	1	1	1.77	0.038741
ALL	2896	13	COP	85	46	2	1.14	0.127482	16	15.68	0	0	0	1	0	0	1	0	0	1
ALL	2896	13	COP	88	41	2	1.34	0.0907612	12	10.16	0	2	1.4	0.080441	1	0.46	0.323558	1	1.85	0.0324995
ALL	2896	13	COP	118	24	0	0	1	23	36.01	0	0	0	1	0	0	1	0	0	1
ALL	2896	13	FB2U	6	46	2	1.08	0.139737	30	28.08	0	0	0	1	0	0	1	1	1.45	0.0734084
ALL	2896	13	FB2U	7	19	0	0	1	17	27.61	0	0	0	1	0	0	1	0	0	1
ALL	2896	13	FB2U	9	12	1	1.52	0.0644327	20	45.47	0	2	3.72	0.000101093	6	12.53	0	6	24.25	0
ALL	2896	13	FB2U	26	47	2	1.04	0.148705	32	26.71	0	0	0	1	1	0.32	0.37531	7	14.22	0
ALL	2896	13	FB2U	65	43	0	0	1	18	17.24	0	0	0	1	0	0	1	0	0	1
ALL	2896	13	FB2U	66	16	2	2.96	0.00151967	15	32.04	0	0	0	1	0	0	1	0	0	1
ALL	2896	13	FFL	5	38	5	4.42	4.92204e-06	64	56.79	0	0	0	1	0	0	1	0	0	1
ALL	2896	13	FFL	27	40	3	2.21	0.013459	15	14.36	0	0	0	1	1	0.48	0.314481	1	1.73	0.0418132
ALL	2896	13	FFL	92	27	1	0.6	0.273112	22	32.72	0	0	0	1	0	0	1	0	0	1
COM	6	36	ALL	6	34	0	0	1	0	0	1	16	9.45	0	444	351.26	0	818	1100.26	0
COM	6	36	ALL	56	49	0	0	1	0	0	1	0	0	1	0	0	1	0	0	1
COM	6	36	ALL	65	29	0	0	1	0	0	1	0	0	1	0	0	1	0	0	1
COM	6	36	ALL	137	44	0	0	1	0	0	1	6	2.65	0.00408306	252	172.51	0	663	788.51	0
COM	6	36	ALL	159	35	0	0	1	0	0	1	0	0	1	0	0	1	0	0	1
COM	6	36	ALL	189	38	0	0	1	0	0	1	0	0	1	0	0	1	0	0	1
COM	6	36	ALL	250	35	0	0	1	22	10.84	0	0	0	1	1	0	1	0	0	1
COM	6	36	ALL	354	48	0	0	1	40	18.5	0	0	0	1	0	0	1	0	0	1
COM	6	36	ALL	445	11	0	0	1	0	0	1	0	0	1	0	0	1	0	0	1
COM	6	36	ALL	1194	34	0	0	1	30	17.98	0	0	0	1	0	0	1	0	0	1
COM	6	36	ALL	1646	24	0	0	1	0	0	1	0	0	1	0	0	1	0	0	1
COM	6	36	ALL	2093	23	0	0	1	19	11.31	0	0	0	1	0	0	1	1	0.99	0.16132
COM	6	36	ALL	2305	50	0	0	1	23	9.49	0	0	0	1	0	0	1	0	0	1
COM	6	36	ALL	2508	24	0	0	1	0	0	1	0	0	1	0	0	1	0	0	1
COM	6	36	ALL	2869	38	0	0	1	40	20.88	0	0	0	1	0	0	1	0	0	1
COM	6	36	ALL	2896	13	0	0	1	5	5.11	1.63995e-07	0	0	1	0	0	1	0	0	1
COM	6	36	COM	6	36	0	0	1	0	0	1	16	9.52	0	486	379.42	0	818	1109.2	0
COM	6	36	COM	35	42	0	0	1	0	0	1	0	0	1	0	0	1	0	0	1
COM	6	36	COM	44	27	0	0	1	0	0	1	0	0	1	0	0	1	0	0	1
COM	6	36	COM	89	37	0	0	1	0	0	1	0	0	1	0	0	1	0	0	1
COM	6	36	COM	181	43	0	0	1	0	0	1	0	0	1	0	0	1	0	0	1
COM	6	36	COM	250	31	0	0	1	0	0	1	0	0	1	58	50.14	0	165	234.72	0
COM	6	36	COM	256	12	0	0	1	0	0	1	0	0	1	0	0	1	0	0	1
COM	6	36	COM	397	34	0	0	1	0	0	1	0	0	1	0	0	1	0	0	1
COM	6	36	COM	416	45	0	0	1	0	0	1	0	0	1	0	0	1	0	0	1
COM	6	36	COM	820	28	0	0	1	0	0	1	0	0	1	0	0	1	0	0	1
COM	6	36	COM	1051	25	0	0	1	0	0	1	0	0	1	0	0	1	0	0	1
COM	6	36	COM	1521	36	0	0	1	0	0	1	0	0	1	0	0	1	0	0	1
COM	6	36	COM	1719	35	0	0	1	0	0	1	0	0	1	0	0	1	0	0	1
COM	6	36	COM	2004	40	0	0	1	0	0	1	0	0	1	0	0	1	0	0	1
COM	6	36	COR	171	26	0	0	1	6	4.49	3.53484e-06	0	0	1	0	0	1	0	0	1
COM	6	36	COR	181	24	0	0	1	23	18.52	0	0	0	1	0	0	1	0	0	1
COM	6	36	COR	330	42	0	0	1	2	0.61	0.270106	2	0.3	0.380976	29	18.77	0	28	35.64	0
COM	6	36	COR	343	32	0	0	1	5	2.05	0.0203955	0	0	1	0	0	1	0	0	1
COM	6	36	COR	347	14	0	0	1	4	3.16	0.000784182	0	0	1	0	0	1	0	0	1
COM	6	36	COR	424	43	0	0	1	3	1.11	0.13313	0	0	1	0	0	1	0	0	1
COM	6	36	COP	59	43	0	0	1	15	7.06	8.15681e-13	0	0	1	0	0	1	0	0	1
COM	6	36	COP	65	45	0	0	1	0	0	1	0	0	1	0	0	1	0	0	1
COM	6	36	COP	72	39	0	0	1	13	5.28	6.6272e-08	0	0	1	0	0	1	0	0	1
COM	6	36	COP	85	46	0	0	1	11	4.4	5.43642e-06	0	0	1	0	0	1	0	0	1
COM	6	36	COP	88	41	0	0	1	0	0	1	0	0	1	0	0	1	0	0	1
COM	6	36	COP	118	24	0	0	1	0	0	1	0	0	1	0	0	1	0	0	1
COM	6	36	FB2U	6	46	0	0	1	17	7.54	2.37588e-14	0	0	1	0	0	1	0	0	1
COM	6	36	FB2U	7	19	0	0	1	1	0.73	0.231866	0	0	1	0	0	1	0	0	1
COM	6	36	FB2U	9	12	0	0	1	2	1.78	0.0374281	0	0	1	0	0	1	0	0	1
COM	6	36	FB2U	26	47	0	0	1	4	1.35	0.0882332	0	0	1	0	0	1	1	0.22	0.414591
COM	6	36	FB2U	65	43	0	0	1	16	6.95	1.84908e-12	0	0	1	0	0	1	0	0	1
COM	6	36	FB2U	66	16	0	0	1	1	0.75	0.226242	0	0	1	0	0	1	0	0	1
COM	6	36	FFL	5	38	0	0	1	34	20.09	0	0	0	1	0	0	1	0	0	1
COM	6	36	FFL	27	40	0	0	1	1	0.19	0.423382	0	0	1	0	0	1	0	0	1
COM	6	36	FFL	92	27	0	0	1	3	1.56	0.0599652	0	0	1	0	0	1	2	2.59	0.00478103
COM	35	42	ALL	6	34	0	0	1	0	0	1	0	0	1	0	0	1	0	0	1
COM	35	42	ALL	56	49	0	0	1	0	0	1	0	0	1	0	0	1	0	0	1
COM	35	42	ALL	65	29	0	0	1	0	0	1	0	0	1	0	0	1	0	0	1
COM	35	42	ALL	137	44	0	0	1	0	0	1	0	0	1	0	0	1	0	0	1
COM	35	42	ALL	159	35	0	0	1	0	0	1	0	0	1	0	0	1	0	0	1
COM	35	42	ALL	189	38	0	0	1	0	0	1	0	0	1	0	0	1	0	0	1
COM	35	42	ALL	250	35	0	0	1	35	16.11	0	0	0	1	0	0	1	0	0	1
COM	35	42	ALL	354	48	0	0	1	92	36.25	0	0	0	1	0	0	1	0	0	1
COM	35	42	ALL	445	11	0	0	1	0	0	1	0	0	1	0	0	1	0	0	1
COM	35	42	ALL	1194	34	0	0	1	61	25.75	0	0	0	1	0	0	1	0	0	1
COM	35	42	ALL	1646	24	0	0	1	0	0	1	0	0	1	0	0	1	0	0	1
COM	35	42	ALL	2093	23	3	1.19	0.116377	33	22.46	0	0	0	1	0	0	1	0	0	1
COM	35	42	ALL	2305	50	0	0	1	34	11.58	0	0	0	1	0	0	1	0	0	1
COM	35	42	ALL	2508	24	0	0	1	4	2.33	0.00998605	0	0	1	0	0	1	0	0	1
COM	35	42	ALL	2869	38	0	0	1	59	26.26	0	0	0	1	0	0	1	0	0	1
COM	35	42	ALL	2896	13	0	0	1	10	9.25	0	0	0	1	0	0	1	0	0	1
COM	35	42	COM	6	36	0	0	1	0	0	1	0	0	1	0	0	1	0	0	1
COM	35	42	COM	35	42	0	0	1	0	0	1	56	29.92	0	1046	661.19	0	6	6.02	8.50792e-10
COM	35	42	COM	44	27	0	0	1	0	0	1	0	0	1	0	0	1	0	0	1
COM	35	42	COM	89	37	0	0	1	0	0	1	0	0	1	0	0	1	0	0	1
COM	35	42	COM	181	43	0	0	1	0	0	1	0	0	1	0	0	1	0	0	1
COM	35	42	COM	250	31	0	0	1	0	0	1	0	0	1	0	0	1	0	0	1
COM	35	42	COM	256	12	0	0	1	0	0	1	0	0	1	0	0	1	0	0	1
COM	35	42	COM	397	34	0	0	1	0	0	1	0	0	1	0	0	1	0	0	1
COM	35	42	COM	416	45	0	0	1	0	0	1	0	0	1	0	0	1	0	0	1
COM	35	42	COM	820	28	0	0	1	0	0	1	0	0	1	0	0	1	0	0	1
COM	35	42	COM	1051	25	0	0	1	0	0	1	0	0	1	0	0	1	0	0	1
COM	35	42	COM	1521	36	0	0	1	0	0	1	0	0	1	0	0	1	0	0	1
COM	35	42	COM	1719	35	0	0	1	0	0	1	0	0	1	0	0	1	0	0	1
COM	35	42	COM	2004	40	0	0	1	2	0.57	0.285942	0	0	1	0	0	1	0	0	1
COM	35	42	COR	171	26	0	0	1	17	10.85	0	0	0	1	0	0	1	0	0	1
COM	35	42	COR	181	24	0	0	1	38	20.78	0	0	0	1	0	0	1	0	0	1
COM	35	42	COR	330	42	0	0	1	1	0.1	0.461359	0	0	1	0	0	1	0	0	1
COM	35	42	COR	343	32	0	0	1	15	9.73	0	0	0	1	0	0	1	0	0	1
COM	35	42	COR	347	14	0	0	1	2	1.76	0.0389093	0	0	1	0	0	1	0	0	1
COM	35	42	COR	424	43	0	0	1	10	4.79	8.33233e-07	0	0	1	0	0	1	0	0	1
COM	35	42	COP	59	43	0	0	1	43	19.82	0	8	3.47	0.000261393	64	41.54	0	0	0	1
COM	35	42	COP	65	45	0	0	1	2	0.39	0.347533	0	0	1	0	0	1	0	0	1
COM	35	42	COP	72	39	0	0	1	34	14.61	0	0	0	1	0	0	1	1	0.29	0.384903
COM	35	42	COP	85	46	0	0	1	3	0.75	0.227508	0	0	1	0	0	1	0	0	1
COM	35	42	COP	88	41	0	0	1	0	0	1	0	0	1	0	0	1	0	0	1
COM	35	42	COP	118	24	0	0	1	4	1.93	0.0270125	0	0	1	1	0	1	0	0	1
COM	35	42	FB2U	6	46	0	0	1	40	13.89	0	0	0	1	0	0	1	0	0	1
COM	35	42	FB2U	7	19	0	0	1	7	5.1	1.7405e-07	0	0	1	0	0	1	0	0	1
COM	35	42	FB2U	9	12	0	0	1	4	3.49	0.000243398	0	0	1	0	0	1	0	0	1
COM	35	42	FB2U	26	47	0	0	1	17	7.15	4.3987e-13	0	0	1	0	0	1	0	0	1
COM	35	42	FB2U	65	43	0	0	1	9	3.04	0.00119728	0	0	1	0	0	1	0	0	1
COM	35	42	FB2U	66	16	0	0	1	4	2.71	0.00341155	0	0	1	0	0	1	0	0	1
COM	35	42	FFL	5	38	0	0	1	88	48.79	0	0	0	1	0	0	1	0	0	1
COM	35	42	FFL	27	40	0	0	1	8	3.49	0.000242661	0	0	1	0	0	1	0	0	1
COM	35	42	FFL	92	27	0	0	1	13	6.73	8.67295e-12	0	0	1	0	0	1	0	0	1
COM	44	27	ALL	6	34	0	0	1	0	0	1	0	0	1	0	0	1	0	0	1
COM	44	27	ALL	56	49	0	0	1	0	0	1	0	0	1	0	0	1	0	0	1
COM	44	27	ALL	65	29	0	0	1	0	0	1	0	0	1	0	0	1	0	0	1
COM	44	27	ALL	137	44	0	0	1	0	0	1	0	0	1	0	0	1	0	0	1
COM	44	27	ALL	159	35	0	0	1	0	0	1	0	0	1	0	0	1	0	0	1
COM	44	27	ALL	189	38	0	0	1	0	0	1	0	0	1	0	0	1	0	0	1
COM	44	27	ALL	250	35	0	0	1	16	9.47	0	0	0	1	0	0	1	0	0	1
COM	44	27	ALL	354	48	0	0	1	65	31.05	0	0	0	1	0	0	1	0	0	1
COM	44	27	ALL	445	11	0	0	1	0	0	1	0	0	1	0	0	1	0	0	1
COM	44	27	ALL	1194	34	0	0	1	47	29.4	0	0	0	1	0	0	1	1	0.94	0.17271
COM	44	27	ALL	1646	24	0	0	1	0	0	1	12	9.18	0	57	62.24	0	31	62.75	0
COM	44	27	ALL	2093	23	0	0	1	35	37.49	0	14	12.92	0	95	104.41	0	7	13.1	0
COM	44	27	ALL	2305	50	0	0	1	41	17.16	0	0	0	1	0	0	1	2	1.88	0.0302505
COM	44	27	ALL	2508	24	0	0	1	4	3.25	0.000575674	0	0	1	0	0	1	0	0	1
COM	44	27	ALL	2869	38	0	0	1	46	29.8	0	0	0	1	0	0	1	0	0	1
COM	44	27	ALL	2896	13	0	0	1	15	24.73	0	0	0	1	0	0	1	2	4.78	8.7244e-07
COM	44	27	COM	6	36	0	0	1	0	0	1	0	0	1	0	0	1	0	0	1
COM	44	27	COM	35	42	0	0	1	0	0	1	0	0	1	0	0	1	0	0	1
COM	44	27	COM	44	27	0	0	1	0	0	1	60	50.39	0	544	584.1	0	38	65.8	0
COM	44	27	COM	89	37	0	0	1	0	0	1	0	0	1	2	0.72	0.235942	2	2.31	0.0105586
COM	44	27	COM	181	43	0	0	1	0	0	1	0	0	1	0	0	1	0	0	1
COM	44	27	COM	250	31	0	0	1	0	0	1	0	0	1	0	0	1	0	0	1
COM	44	27	COM	256	12	0	0	1	0	0	1	0	0	1	0	0	1	0	0	1
COM	44	27	COM	397	34	0	0	1	0	0	1	0	0	1	6	4.56	2.61364e-06	4	6.13	4.35783e-10
COM	44	27	COM	416	45	0	0	1	0	0	1	0	0	1	0	0	1	0	0	1
COM	44	27	COM	820	28	0	0	1	0	0	1	38	32.26	0	367	380.61	0	39	67.38	0
COM	44	27	COM	1051	25	0	0	1	0	0	1	0	0	1	0	0	1	0	0	1
COM	44	27	COM	1521	36	0	0	1	0	0	1	0	0	1	0	0	1	0	0	1
COM	44	27	COM	1719	35	0	0	1	1	0.45	0.325877	0	0	1	0	0	1	0	0	1
COM	44	27	COM	2004	40	0	0	1	3	1.47	0.0703933	0	0	1	1	0	1	2	2.13	0.0164299
COM	44	27	COR	171	26	0	0	1	22	18.41	0	0	0	1	0	0	1	0	0	1
COM	44	27	COR	181	24	0	0	1	21	18.35	0	0	0	1	2	1.49	0.0679375	0	0	1
COM	44	27	COR	330	42	0	0	1	6	2.9	0.00187747	0	0	1	0	0	1	0	0	1
COM	44	27	COR	343	32	0	0	1	9	6.8	5.37037e-12	0	0	1	0	0	1	0	0	1
COM	44	27	COR	347	14	0	0	1	20	33.46	0	10	12.01	0	65	97.87	0	8	20.12	0
COM	44	27	COR	424	43	1	0	1	8	3.81	6.8541e-05	0	0	1	2	0.53	0.296864	0	0	1
COM	44	27	COP	59	43	0	0	1	24	12.41	0	0	0	1	0	0	1	0	0	1
COM	44	27	COP	65	45	1	0	1	2	0.78	0.218635	0	0	1	0	0	1	0	0	1
COM	44	27	COP	72	39	0	0	1	21	11.47	0	0	0	1	0	0	1	0	0	1
COM	44	27	COP	85	46	0	0	1	11	5.74	4.8653e-09	0	0	1	0	0	1	2	2.1	0.0178088
COM	44	27	COP	88	41	0	0	1	4	1.76	0.0393605	2	0.71	0.238185	36	28.4	0	1	0.73	0.23211
COM	44	27	COP	118	24	0	0	1	7	6.33	1.25728e-10	0	0	1	0	0	1	0	0	1
COM	44	27	FB2U	6	46	0	0	1	31	14.51	0	0	0	1	0	0	1	0	0	1
COM	44	27	FB2U	7	19	0	0	1	9	12.26	0	0	0	1	0	0	1	0	0	1
COM	44	27	FB2U	9	12	0	0	1	20	35.21	0	0	0	1	0	0	1	0	0	1
COM	44	27	FB2U	26	47	0	0	1	27	14.57	0	0	0	1	0	0	1	0	0	1
COM	44	27	FB2U	65	43	0	0	1	25	12.94	0	0	0	1	0	0	1	0	0	1
COM	44	27	FB2U	66	16	0	0	1	7	8.08	3.33067e-16	0	0	1	0	0	1	0	0	1
COM	44	27	FFL	5	38	0	0	1	41	24.02	0	0	0	1	0	0	1	0	0	1
COM	44	27	FFL	27	40	0	0	1	10	5.7	6.001e-09	0	0	1	0	0	1	1	0.73	0.232525
COM	44	27	FFL	92	27	0	0	1	10	9.11	0	0	0	1	0	0	1	0	0	1
COM	89	37	ALL	6	34	0	0	1	0	0	1	0	0	1	0	0	1	0	0	1
COM	89	37	ALL	56	49	0	0	1	0	0	1	0	0	1	0	0	1	0	0	1
COM	89	37	ALL	65	29	0	0	1	0	0	1	0	0	1	0	0	1	0	0	1
COM	89	37	ALL	137	44	0	0	1	0	0	1	0	0	1	0	0	1	0	0	1
COM	89	37	ALL	159	35	0	0	1	0	0	1	0	0	1	14	9.42	0	0	0	1
COM	89	37	ALL	189	38	0	0	1	0	0	1	0	0	1	0	0	1	0	0	1
COM	89	37	ALL	250	35	0	0	1	25	14.84	0	0	0	1	0	0	1	0	0	1
COM	89	37	ALL	354	48	0	0	1	43	16.55	0	0	0	1	0	0	1	0	0	1
COM	89	37	ALL	445	11	0	0	1	0	0	1	0	0	1	0	0	1	0	0	1
COM	89	37	ALL	1194	34	0	0	1	37	24.61	0	0	0	1	1	0	1	0	0	1
COM	89	37	ALL	1646	24	0	0	1	0	0	1	0	0	1	0	0	1	2	2.69	0.00361722
COM	89	37	ALL	2093	23	1	0	1	21	12.49	0	0	0	1	1	0	1	0	0	1
COM	89	37	ALL	2305	50	0	0	1	12	5.94	1.38374e-09	0	0	1	2	0	1	0	0	1
COM	89	37	ALL	2508	24	0	0	1	4	3.34	0.000424843	0	0	1	0	0	1	0	0	1
COM	89	37	ALL	2869	38	0	0	1	37	22.75	0	0	0	1	0	0	1	0	0	1
COM	89	37	ALL	2896	13	0	0	1	4	3.31	0.000461421	0	0	1	0	0	1	1	1.76	0.0393985
COM	89	37	COM	6	36	0	0	1	0	0	1	0	0	1	0	0	1	0	0	1
COM	89	37	COM	35	42	0	0	1	0	0	1	0	0	1	0	0	1	0	0	1
COM	89	37	COM	44	27	0	0	1	0	0	1	0	0	1	2	0.72	0.234841	2	2.44	0.00743948
COM	89	37	COM	89	37	0	0	1	0	0	1	68	41.58	0	636	473.8	0	8	9.95	0
COM	89	37	COM	181	43	0	0	1	0	0	1	0	0	1	0	0	1	0	0	1
COM	89	37	COM	250	31	0	0	1	0	0	1	0	0	1	1	0	1	0	0	1
COM	89	37	COM	256	12	0	0	1	0	0	1	0	0	1	0	0	1	0	0	1
COM	89	37	COM	397	34	0	0	1	0	0	1	6	3.05	0.00115954	458	353.61	0	12	16.76	0
COM	89	37	COM	416	45	0	0	1	0	0	1	0	0	1	1	0	1	0	0	1
COM	89	37	COM	820	28	0	0	1	0	0	1	0	0	1	2	0.66	0.255117	2	2.39	0.00852698
COM	89	37	COM	1051	25	0	0	1	0	0	1	0	0	1	0	0	1	0	0	1
COM	89	37	COM	1521	36	0	0	1	0	0	1	0	0	1	0	0	1	0	0	1
COM	89	37	COM	1719	35	0	0	1	0	0	1	0	0	1	0	0	1	0	0	1
COM	89	37	COM	2004	40	0	0	1	1	0.13	0.448603	0	0	1	18	11.55	0	1	0.47	0.319514
COM	89	37	COR	171	26	0	0	1	10	6.14	4.03846e-10	0	0	1	1	0	1	0	0	1
COM	89	37	COR	181	24	0	0	1	25	17.16	0	0	0	1	2	0.97	0.166156	0	0	1
COM	89	37	COR	330	42	0	0	1	1	0.07	0.472337	0	0	1	0	0	1	0	0	1
COM	89	37	COR	343	32	1	0	1	4	1.79	0.0367176	0	0	1	0	0	1	0	0	1
COM	89	37	COR	347	14	0	0	1	4	3.84	6.25105e-05	0	0	1	4	4.44	4.56758e-06	0	0	1
COM	89	37	COR	424	43	0	0	1	2	0.41	0.340514	0	0	1	4	1.53	0.0634748	0	0	1
COM	89	37	COP	59	43	0	0	1	18	7.67	8.77076e-15	0	0	1	0	0	1	0	0	1
COM	89	37	COP	65	45	0	0	1	0	0	1	0	0	1	0	0	1	0	0	1
COM	89	37	COP	72	39	0	0	1	15	8.08	3.33067e-16	0	0	1	0	0	1	0	0	1
COM	89	37	COP	85	46	0	0	1	6	2.32	0.0103011	0	0	1	0	0	1	0	0	1
COM	89	37	COP	88	41	0	0	1	0	0	1	0	0	1	0	0	1	0	0	1
COM	89	37	COP	118	24	0	0	1	4	1.93	0.0269292	0	0	1	0	0	1	0	0	1
COM	89	37	FB2U	6	46	0	0	1	23	10.44	0	0	0	1	3	0.69	0.245372	0	0	1
COM	89	37	FB2U	7	19	0	0	1	5	4.56	2.59237e-06	0	0	1	1	0.21	0.418681	0	0	1
COM	89	37	FB2U	9	12	0	0	1	4	3.78	7.85904e-05	0	0	1	0	0	1	0	0	1
COM	89	37	FB2U	26	47	0	0	1	7	2.92	0.00174266	0	0	1	0	0	1	0	0	1
COM	89	37	FB2U	65	43	0	0	1	9	4.11	1.98586e-05	0	0	1	0	0	1	0	0	1
COM	89	37	FB2U	66	16	0	0	1	2	1.92	0.0276282	0	0	1	0	0	1	0	0	1
COM	89	37	FFL	5	38	1	0	1	37	20.22	0	0	0	1	0	0	1	0	0	1
COM	89	37	FFL	27	40	1	0	1	1	0.14	0.44484	0	0	1	0	0	1	0	0	1
COM	89	37	FFL	92	27	1	0	1	6	3.95	3.973e-05	0	0	1	0	0	1	0	0	1
COM	181	43	ALL	6	34	0	0	1	0	0	1	0	0	1	0	0	1	0	0	1
COM	181	43	ALL	56	49	0	0	1	0	0	1	0	0	1	0	0	1	0	0	1
COM	181	43	ALL	65	29	0	0	1	0	0	1	0	0	1	0	0	1	0	0	1
COM	181	43	ALL	137	44	0	0	1	0	0	1	0	0	1	0	0	1	0	0	1
COM	181	43	ALL	159	35	0	0	1	0	0	1	2	0.44	0.33109	18	11.51	0	2	1.6	0.0542762
COM	181	43	ALL	189	38	0	0	1	0	0	1	0	0	1	0	0	1	0	0	1
COM	181	43	ALL	250	35	0	0	1	25	10.31	0	0	0	1	0	0	1	0	0	1
COM	181	43	ALL	354	48	0	0	1	56	22.08	0	0	0	1	0	0	1	0	0	1
COM	181	43	ALL	445	11	0	0	1	0	0	1	0	0	1	0	0	1	0	0	1
COM	181	43	ALL	1194	34	0	0	1	51	20.95	0	0	0	1	0	0	1	0	0	1
COM	181	43	ALL	1646	24	0	0	1	0	0	1	0	0	1	0	0	1	1	0.86	0.195743
COM	181	43	ALL	2093	23	0	0	1	27	16.55	0	0	0	1	0	0	1	0	0	1
COM	181	43	ALL	2305	50	0	0	1	26	10.02	0	0	0	1	10	4.65	1.63403e-06	0	0	1
COM	181	43	ALL	2508	24	0	0	1	1	0.31	0.37936	0	0	1	0	0	1	0	0	1
COM	181	43	ALL	2869	38	0	0	1	56	25	0	0	0	1	12	6.53	3.32597e-11	0	0	1
COM	181	43	ALL	2896	13	0	0	1	9	8.76	0	0	0	1	0	0	1	0	0	1
COM	181	43	COM	6	36	0	0	1	0	0	1	0	0	1	0	0	1	0	0	1
COM	181	43	COM	35	42	0	0	1	0	0	1	0	0	1	0	0	1	0	0	1
COM	181	43	COM	44	27	0	0	1	0	0	1	0	0	1	0	0	1	0	0	1
COM	181	43	COM	89	37	0	0	1	0	0	1	0	0	1	0	0	1	0	0	1
COM	181	43	COM	181	43	0	0	1	0	0	1	8	3.37	0.000373689	576	354.19	0	10	10.33	0
COM	181	43	COM	250	31	0	0	1	0	0	1	0	0	1	0	0	1	0	0	1
COM	181	43	COM	256	12	0	0	1	0	0	1	0	0	1	0	0	1	0	0	1
COM	181	43	COM	397	34	0	0	1	0	0	1	0	0	1	2	0.2	0.419065	0	0	1
COM	181	43	COM	416	45	0	0	1	0	0	1	0	0	1	0	0	1	0	0	1
COM	181	43	COM	820	28	0	0	1	0	0	1	0	0	1	0	0	1	0	0	1
COM	181	43	COM	1051	25	0	0	1	0	0	1	0	0	1	0	0	1	0	0	1
COM	181	43	COM	1521	36	0	0	1	0	0	1	0	0	1	0	0	1	0	0	1
COM	181	43	COM	1719	35	0	0	1	2	0.72	0.235088	0	0	1	0	0	1	0	0	1
COM	181	43	COM	2004	40	0	0	1	2	0.48	0.316933	0	0	1	0	0	1	0	0	1
COM	181	43	COR	171	26	0	0	1	20	12	0	0	0	1	2	0.58	0.280164	0	0	1
COM	181	43	COR	181	24	0	0	1	31	16.57	0	0	0	1	0	0	1	0	0	1
COM	181	43	COR	330	42	0	0	1	0	0	1	0	0	1	0	0	1	0	0	1
COM	181	43	COR	343	32	0	0	1	8	3.37	0.000371438	0	0	1	3	0.99	0.161284	0	0	1
COM	181	43	COR	347	14	0	0	1	9	7.66	8.99281e-15	0	0	1	0	0	1	0	0	1
COM	181	43	COR	424	43	0	0	1	7	3.06	0.00109342	0	0	1	2	0	1	0	0	1
COM	181	43	COP	59	43	0	0	1	26	11.87	0	0	0	1	0	0	1	0	0	1
COM	181	43	COP	65	45	0	0	1	0	0	1	0	0	1	1	0	1	1	0.2	0.420331
COM	181	43	COP	72	39	0	0	1	25	8.84	0	0	0	1	1	0	1	0	0	1
COM	181	43	COP	85	46	0	0	1	9	3.25	0.000575595	0	0	1	0	0	1	0	0	1
COM	181	43	COP	88	41	0	0	1	3	0.87	0.193032	0	0	1	13	6.74	7.68285e-12	0	0	1
COM	181	43	COP	118	24	0	0	1	6	3.38	0.000359671	0	0	1	0	0	1	0	0	1
COM	181	43	FB2U	6	46	0	0	1	27	11.11	0	0	0	1	0	0	1	0	0	1
COM	181	43	FB2U	7	19	0	0	1	9	7.32	1.20903e-13	0	0	1	0	0	1	0	0	1
COM	181	43	FB2U	9	12	0	0	1	4	3.52	0.0002136	0	0	1	0	0	1	0	0	1
COM	181	43	FB2U	26	47	0	0	1	12	3.82	6.73236e-05	0	0	1	0	0	1	0	0	1
COM	181	43	FB2U	65	43	0	0	1	16	6.46	5.25389e-11	0	0	1	0	0	1	0	0	1
COM	181	43	FB2U	66	16	0	0	1	7	4.41	5.28415e-06	0	0	1	0	0	1	0	0	1
COM	181	43	FFL	5	38	1	0	1	51	23.36	0	0	0	1	0	0	1	1	0.44	0.330235
COM	181	43	FFL	27	40	0	0	1	4	1.26	0.104495	0	0	1	0	0	1	0	0	1
COM	181	43	FFL	92	27	0	0	1	7	3.43	0.000307005	0	0	1	0	0	1	0	0	1
COM	250	31	ALL	6	34	0	0	1	0	0	1	0	0	1	58	49.63	0	165	249.75	0
COM	250	31	ALL	56	49	0	0	1	0	0	1	0	0	1	0	0	1	0	0	1
COM	250	31	ALL	65	29	0	0	1	0	0	1	0	0	1	0	0	1	1	0.96	0.168996
COM	250	31	ALL	137	44	0	0	1	0	0	1	0	0	1	73	52.36	0	149	191.48	0
COM	250	31	ALL	159	35	0	0	1	0	0	1	0	0	1	0	0	1	0	0	1
COM	250	31	ALL	189	38	0	0	1	0	0	1	0	0	1	0	0	1	1	0.77	0.221725
COM	250	31	ALL	250	35	0	0	1	17	13.47	0	0	0	1	0	0	1	0	0	1
COM	250	31	ALL	354	48	0	0	1	51	27.31	0	0	0	1	0	0	1	1	0.53	0.298131
COM	250	31	ALL	445	11	0	0	1	0	0	1	0	0	1	0	0	1	0	0	1
COM	250	31	ALL	1194	34	0	0	1	28	17.03	0	0	0	1	0	0	1	0	0	1
COM	250	31	ALL	1646	24	0	0	1	0	0	1	0	0	1	0	0	1	1	1.22	0.111491
COM	250	31	ALL	2093	23	1	0.06	0.477791	25	20.84	0	0	0	1	0	0	1	0	0	1
COM	250	31	ALL	2305	50	0	0	1	27	12.53	0	0	0	1	6	2.97	0.0015091	0	0	1
COM	250	31	ALL	2508	24	0	0	1	1	0.36	0.359704	0	0	1	0	0	1	0	0	1
COM	250	31	ALL	2869	38	0	0	1	32	15.09	0	0	0	1	2	0.51	0.304874	1	0.77	0.221725
COM	250	31	ALL	2896	13	0	0	1	3	3.69	0.00011178	0	0	1	0	0	1	0	0	1
COM	250	31	COM	6	36	0	0	1	0	0	1	0	0	1	58	50.96	0	165	240.57	0
COM	250	31	COM	35	42	0	0	1	0	0	1	0	0	1	0	0	1	0	0	1
COM	250	31	COM	44	27	0	0	1	0	0	1	0	0	1	0	0	1	0	0	1
COM	250	31	COM	89	37	0	0	1	0	0	1	0	0	1	1	0	1	0	0	1
COM	250	31	COM	181	43	0	0	1	0	0	1	0	0	1	0	0	1	0	0	1
COM	250	31	COM	250	31	0	0	1	0	0	1	20	13.85	0	352	319	0	36	53.06	0
COM	250	31	COM	256	12	0	0	1	0	0	1	0	0	1	0	0	1	0	0	1
COM	250	31	COM	397	34	0	0	1	0	0	1	0	0	1	0	0	1	0	0	1
COM	250	31	COM	416	45	0	0	1	0	0	1	0	0	1	1	0	1	0	0	1
COM	250	31	COM	820	28	0	0	1	0	0	1	0	0	1	0	0	1	0	0	1
COM	250	31	COM	1051	25	0	0	1	0	0	1	0	0	1	0	0	1	0	0	1
COM	250	31	COM	1521	36	0	0	1	0	0	1	0	0	1	3	1.59	0.0556407	0	0	1
COM	250	31	COM	1719	35	0	0	1	0	0	1	0	0	1	1	0	1	1	0.86	0.195919
COM	250	31	COM	2004	40	0	0	1	2	0.87	0.192393	0	0	1	0	0	1	0	0	1
COM	250	31	COR	171	26	0	0	1	5	3.53	0.00020725	0	0	1	0	0	1	0	0	1
COM	250	31	COR	181	24	0	0	1	26	18.16	0	0	0	1	0	0	1	0	0	1
COM	250	31	COR	330	42	1	0	1	0	0	1	0	0	1	0	0	1	6	7.17	3.87357e-13
COM	250	31	COR	343	32	1	0	1	8	5.09	1.74956e-07	0	0	1	3	1.75	0.0403443	0	0	1
COM	250	31	COR	347	14	0	0	1	9	10.44	0	0	0	1	0	0	1	0	0	1
COM	250	31	COR	424	43	0	0	1	4	1.67	0.0474959	0	0	1	0	0	1	0	0	1
COM	250	31	COP	59	43	0	0	1	17	6.89	2.80687e-12	0	0	1	0	0	1	0	0	1
COM	250	31	COP	65	45	0	0	1	0	0	1	0	0	1	0	0	1	0	0	1
COM	250	31	COP	72	39	0	0	1	22	15.28	0	2	0.53	0.297373	9	6.26	1.87581e-10	0	0	1
COM	250	31	COP	85	46	0	0	1	8	4.85	6.24918e-07	0	0	1	0	0	1	0	0	1
COM	250	31	COP	88	41	0	0	1	2	0.76	0.222252	0	0	1	0	0	1	0	0	1
COM	250	31	COP	118	24	0	0	1	3	2.33	0.00990074	0	0	1	0	0	1	0	0	1
COM	250	31	FB2U	6	46	0	0	1	16	6.98	1.5119e-12	0	0	1	0	0	1	0	0	1
COM	250	31	FB2U	7	19	0	0	1	3	2.47	0.00668819	0	0	1	1	0.46	0.323797	0	0	1
COM	250	31	FB2U	9	12	0	0	1	1	1.23	0.110281	0	0	1	0	0	1	0	0	1
COM	250	31	FB2U	26	47	0	0	1	6	2.68	0.00369422	0	0	1	12	7.44	5.04041e-14	0	0	1
COM	250	31	FB2U	65	43	0	0	1	19	11.15	0	0	0	1	0	0	1	0	0	1
COM	250	31	FB2U	66	16	0	0	1	1	0.68	0.247262	0	0	1	0	0	1	0	0	1
COM	250	31	FFL	5	38	1	0	1	36	26.77	0	0	0	1	0	0	1	0	0	1
COM	250	31	FFL	27	40	1	0	1	3	1.14	0.126693	0	0	1	0	0	1	0	0	1
COM	250	31	FFL	92	27	1	0	1	4	2.56	0.005272	0	0	1	0	0	1	2	2.61	0.0045407
COM	256	12	ALL	6	34	0	0	1	0	0	1	0	0	1	0	0	1	0	0	1
COM	256	12	ALL	56	49	0	0	1	0	0	1	0	0	1	0	0	1	0	0	1
COM	256	12	ALL	65	29	0	0	1	0	0	1	0	0	1	0	0	1	0	0	1
COM	256	12	ALL	137	44	0	0	1	0	0	1	0	0	1	0	0	1	0	0	1
COM	256	12	ALL	159	35	0	0	1	0	0	1	0	0	1	0	0	1	0	0	1
COM	256	12	ALL	189	38	0	0	1	0	0	1	0	0	1	0	0	1	0	0	1
COM	256	12	ALL	250	35	0	0	1	13	16.76	0	0	0	1	0	0	1	0	0	1
COM	256	12	ALL	354	48	0	0	1	40	32.1	0	0	0	1	0	0	1	2	3.36	0.000382906
COM	256	12	ALL	445	11	0	0	1	0	0	1	16	32.76	0	107	263.83	0	3	14.01	0
COM	256	12	ALL	1194	34	0	0	1	27	29.95	0	0	0	1	0	0	1	2	4.64	1.73016e-06
COM	256	12	ALL	1646	24	0	0	1	0	0	1	0	0	1	0	0	1	0	0	1
COM	256	12	ALL	2093	23	2	2.38	0.00874852	13	21.14	0	0	0	1	0	0	1	0	0	1
COM	256	12	ALL	2305	50	0	0	1	15	14.16	0	0	0	1	3	2.5	0.00619999	1	1.53	0.0629525
COM	256	12	ALL	2508	24	0	0	1	2	3.04	0.00118034	0	0	1	0	0	1	0	0	1
COM	256	12	ALL	2869	38	0	0	1	26	22.27	0	0	0	1	3	3.22	0.000635682	2	4.16	1.62213e-05
COM	256	12	ALL	2896	13	0	0	1	8	20.94	0	2	3.7	0.000109403	9	20.5	0	4	15	0
COM	256	12	COM	6	36	0	0	1	0	0	1	0	0	1	0	0	1	0	0	1
COM	256	12	COM	35	42	0	0	1	0	0	1	0	0	1	0	0	1	0	0	1
COM	256	12	COM	44	27	0	0	1	0	0	1	0	0	1	0	0	1	0	0	1
COM	256	12	COM	89	37	0	0	1	0	0	1	0	0	1	0	0	1	0	0	1
COM	256	12	COM	181	43	0	0	1	0	0	1	0	0	1	0	0	1	0	0	1
COM	256	12	COM	250	31	0	0	1	0	0	1	0	0	1	0	0	1	0	0	1
COM	256	12	COM	256	12	0	0	1	0	0	1	16	24.11	0	110	271.21	0	6	24.86	0
COM	256	12	COM	397	34	0	0	1	0	0	1	0	0	1	0	0	1	0	0	1
COM	256	12	COM	416	45	0	0	1	0	0	1	0	0	1	0	0	1	0	0	1
COM	256	12	COM	820	28	0	0	1	0	0	1	0	0	1	0	0	1	0	0	1
COM	256	12	COM	1051	25	0	0	1	0	0	1	0	0	1	0	0	1	0	0	1
COM	256	12	COM	1521	36	0	0	1	0	0	1	0	0	1	0	0	1	0	0	1
COM	256	12	COM	1719	35	0	0	1	0	0	1	0	0	1	0	0	1	0	0	1
COM	256	12	COM	2004	40	0	0	1	0	0	1	4	3.94	4.10144e-05	18	23.89	0	2	3.74	9.12305e-05
COM	256	12	COR	171	26	0	0	1	11	12.61	0	0	0	1	0	0	1	2	5.1	1.68849e-07
COM	256	12	COR	181	24	0	0	1	13	18.36	0	4	5.74	4.85947e-09	11	18.47	0	2	5.43	2.77593e-08
COM	256	12	COR	330	42	1	0.42	0.338594	2	1.8	0.0362283	0	0	1	0	0	1	0	0	1
COM	256	12	COR	343	32	0	0	1	4	3.64	0.000135973	0	0	1	2	2.06	0.0197135	0	0	1
COM	256	12	COR	347	14	0	0	1	7	14.52	0	0	0	1	0	0	1	2	6.41	7.37075e-11
COM	256	12	COR	424	43	1	0.33	0.370478	2	2.35	0.00933639	0	0	1	0	0	1	0	0	1
COM	256	12	COP	59	43	0	0	1	12	9.31	0	0	0	1	0	0	1	0	0	1
COM	256	12	COP	65	45	0	0	1	1	0.67	0.252493	0	0	1	0	0	1	0	0	1
COM	256	12	COP	72	39	0	0	1	9	8.27	1.11022e-16	0	0	1	0	0	1	0	0	1
COM	256	12	COP	85	46	0	0	1	2	1.56	0.0590785	0	0	1	0	0	1	0	0	1
COM	256	12	COP	88	41	0	0	1	2	1.68	0.0467333	2	1.52	0.0641745	9	11.28	0	0	0	1
COM	256	12	COP	118	24	0	0	1	1	1.67	0.0472181	0	0	1	0	0	1	0	0	1
COM	256	12	FB2U	6	46	0	0	1	23	18.69	0	0	0	1	0	0	1	3	5.41	3.15469e-08
COM	256	12	FB2U	7	19	0	0	1	2	4.02	2.92244e-05	0	0	1	0	0	1	0	0	1
COM	256	12	FB2U	9	12	0	0	1	15	39.65	0	12	23.6	0	70	173.28	0	5	20.78	0
COM	256	12	FB2U	26	47	0	0	1	21	16.65	0	0	0	1	3	3.07	0.00106355	4	7.93	1.11022e-15
COM	256	12	FB2U	65	43	0	0	1	5	6.73	8.44158e-12	0	0	1	0	0	1	0	0	1
COM	256	12	FB2U	66	16	0	0	1	3	5.45	2.57395e-08	0	0	1	0	0	1	0	0	1
COM	256	12	FFL	5	38	0	0	1	26	29.01	0	0	0	1	0	0	1	0	0	1
COM	256	12	FFL	27	40	1	0.39	0.348547	7	9.69	0	4	3.86	5.58896e-05	11	13.44	0	1	1.74	0.0411974
COM	256	12	FFL	92	27	0	0	1	4	6.38	8.78596e-11	0	0	1	0	0	1	1	2.36	0.00916964
COM	397	34	ALL	6	34	0	0	1	0	0	1	0	0	1	0	0	1	0	0	1
COM	397	34	ALL	56	49	0	0	1	0	0	1	0	0	1	0	0	1	0	0	1
COM	397	34	ALL	65	29	0	0	1	0	0	1	0	0	1	0	0	1	0	0	1
COM	397	34	ALL	137	44	0	0	1	0	0	1	0	0	1	0	0	1	0	0	1
COM	397	34	ALL	159	35	0	0	1	0	0	1	0	0	1	8	5.3	5.79523e-08	0	0	1
COM	397	34	ALL	189	38	0	0	1	0	0	1	0	0	1	0	0	1	0	0	1
COM	397	34	ALL	250	35	0	0	1	20	13.13	0	0	0	1	0	0	1	0	0	1
COM	397	34	ALL	354	48	0	0	1	42	21.25	0	0	0	1	0	0	1	0	0	1
COM	397	34	ALL	445	11	0	0	1	0	0	1	0	0	1	0	0	1	0	0	1
COM	397	34	ALL	1194	34	0	0	1	35	21.05	0	0	0	1	0	0	1	0	0	1
COM	397	34	ALL	1646	24	0	0	1	0	0	1	0	0	1	0	0	1	2	2.6	0.00468279
COM	397	34	ALL	2093	23	1	0	1	18	12.79	0	0	0	1	0	0	1	0	0	1
COM	397	34	ALL	2305	50	0	0	1	16	6.44	5.8632e-11	0	0	1	0	0	1	0	0	1
COM	397	34	ALL	2508	24	0	0	1	3	1.81	0.0350416	0	0	1	0	0	1	0	0	1
COM	397	34	ALL	2869	38	0	0	1	36	17.84	0	0	0	1	0	0	1	0	0	1
COM	397	34	ALL	2896	13	0	0	1	4	4.29	8.87064e-06	0	0	1	0	0	1	1	2.11	0.0172854
COM	397	34	COM	6	36	0	0	1	0	0	1	0	0	1	0	0	1	0	0	1
COM	397	34	COM	35	42	0	0	1	0	0	1	0	0	1	0	0	1	0	0	1
COM	397	34	COM	44	27	0	0	1	0	0	1	0	0	1	6	4.47	3.97688e-06	4	5.63	9.0178e-09
COM	397	34	COM	89	37	0	0	1	0	0	1	6	3.08	0.00102293	458	360.84	0	12	15.34	0
COM	397	34	COM	181	43	0	0	1	0	0	1	0	0	1	2	0.23	0.409538	0	0	1
COM	397	34	COM	250	31	0	0	1	0	0	1	0	0	1	0	0	1	0	0	1
COM	397	34	COM	256	12	0	0	1	0	0	1	0	0	1	0	0	1	0	0	1
COM	397	34	COM	397	34	0	0	1	0	0	1	8	4.82	7.10719e-07	526	428.98	0	18	24.6	0
COM	397	34	COM	416	45	0	0	1	0	0	1	0	0	1	0	0	1	0	0	1
COM	397	34	COM	820	28	0	0	1	0	0	1	0	0	1	6	4.53	2.89622e-06	4	6.16	3.74428e-10
COM	397	34	COM	1051	25	0	0	1	0	0	1	0	0	1	0	0	1	0	0	1
COM	397	34	COM	1521	36	0	0	1	0	0	1	0	0	1	0	0	1	1	0.72	0.236725
COM	397	34	COM	1719	35	0	0	1	0	0	1	0	0	1	0	0	1	0	0	1
COM	397	34	COM	2004	40	0	0	1	2	0.62	0.26627	0	0	1	32	22.57	0	1	0.55	0.291557
COM	397	34	COR	171	26	0	0	1	12	7.9	1.44329e-15	0	0	1	0	0	1	0	0	1
COM	397	34	COR	181	24	0	0	1	20	14.46	0	0	0	1	2	1.01	0.157261	0	0	1
COM	397	34	COR	330	42	0	0	1	0	0	1	0	0	1	0	0	1	0	0	1
COM	397	34	COR	343	32	0	0	1	8	4.49	3.5697e-06	0	0	1	0	0	1	0	0	1
COM	397	34	COR	347	14	0	0	1	5	4.81	7.46454e-07	0	0	1	2	1.86	0.0312617	0	0	1
COM	397	34	COR	424	43	0	0	1	3	1.29	0.0979776	0	0	1	4	1.83	0.0332636	0	0	1
COM	397	34	COP	59	43	0	0	1	16	7.94	9.99201e-16	0	0	1	0	0	1	0	0	1
COM	397	34	COP	65	45	0	0	1	0	0	1	0	0	1	0	0	1	0	0	1
COM	397	34	COP	72	39	0	0	1	12	8.06	4.44089e-16	0	0	1	0	0	1	0	0	1
COM	397	34	COP	85	46	0	0	1	6	2.57	0.00513333	0	0	1	0	0	1	0	0	1
COM	397	34	COP	88	41	0	0	1	0	0	1	0	0	1	0	0	1	0	0	1
COM	397	34	COP	118	24	0	0	1	3	1.76	0.0390705	0	0	1	0	0	1	0	0	1
COM	397	34	FB2U	6	46	0	0	1	19	7.35	9.68114e-14	0	0	1	0	0	1	0	0	1
COM	397	34	FB2U	7	19	0	0	1	4	3.25	0.00057658	0	0	1	0	0	1	0	0	1
COM	397	34	FB2U	9	12	0	0	1	4	4.49	3.622e-06	0	0	1	0	0	1	0	0	1
COM	397	34	FB2U	26	47	0	0	1	8	3.45	0.000279598	0	0	1	0	0	1	0	0	1
COM	397	34	FB2U	65	43	0	0	1	12	5.51	1.75577e-08	0	0	1	0	0	1	0	0	1
COM	397	34	FB2U	66	16	0	0	1	1	0.94	0.172402	0	0	1	0	0	1	0	0	1
COM	397	34	FFL	5	38	0	0	1	37	20.14	0	0	0	1	0	0	1	0	0	1
COM	397	34	FFL	27	40	0	0	1	0	0	1	0	0	1	0	0	1	0	0	1
COM	397	34	FFL	92	27	0	0	1	4	2.55	0.00536766	0	0	1	0	0	1	0	0	1
COM	416	45	ALL	6	34	0	0	1	0	0	1	0	0	1	0	0	1	0	0	1
COM	416	45	ALL	56	49	0	0	1	0	0	1	0	0	1	0	0	1	2	1.14	0.1272
COM	416	45	ALL	65	29	0	0	1	0	0	1	0	0	1	41	31.65	0	0	0	1
COM	416	45	ALL	137	44	0	0	1	0	0	1	0	0	1	0	0	1	0	0	1
COM	416	45	ALL	159	35	0	0	1	0	0	1	0	0	1	0	0	1	0	0	1
COM	416	45	ALL	189	38	0	0	1	0	0	1	0	0	1	45	29.6	0	0	0	1
COM	416	45	ALL	250	35	0	0	1	28	13.35	0	0	0	1	0	0	1	0	0	1
COM	416	45	ALL	354	48	0	0	1	71	27.39	0	0	0	1	15	7.05	9.01945e-13	0	0	1
COM	416	45	ALL	445	11	0	0	1	0	0	1	0	0	1	0	0	1	0	0	1
COM	416	45	ALL	1194	34	3	0.54	0.294916	49	23.78	0	0	0	1	0	0	1	0	0	1
COM	416	45	ALL	1646	24	0	0	1	0	0	1	0	0	1	0	0	1	0	0	1
COM	416	45	ALL	2093	23	4	1.7	0.0447467	33	23.01	0	0	0	1	0	0	1	0	0	1
COM	416	45	ALL	2305	50	0	0	1	27	9.5	0	0	0	1	2	0	1	1	0.04	0.482457
COM	416	45	ALL	2508	24	2	0.38	0.352769	2	0.89	0.187143	0	0	1	0	0	1	0	0	1
COM	416	45	ALL	2869	38	0	0	1	40	17.24	0	0	0	1	0	0	1	0	0	1
COM	416	45	ALL	2896	13	0	0	1	7	6.38	8.97267e-11	0	0	1	0	0	1	0	0	1
COM	416	45	COM	6	36	0	0	1	0	0	1	0	0	1	0	0	1	0	0	1
COM	416	45	COM	35	42	0	0	1	0	0	1	0	0	1	0	0	1	0	0	1
COM	416	45	COM	44	27	0	0	1	0	0	1	0	0	1	0	0	1	0	0	1
COM	416	45	COM	89	37	0	0	1	0	0	1	0	0	1	1	0	1	0	0	1
COM	416	45	COM	181	43	0	0	1	0	0	1	0	0	1	0	0	1	0	0	1
COM	416	45	COM	250	31	0	0	1	0	0	1	0	0	1	1	0	1	0	0	1
COM	416	45	COM	256	12	0	0	1	0	0	1	0	0	1	0	0	1	0	0	1
COM	416	45	COM	397	34	0	0	1	0	0	1	0	0	1	0	0	1	0	0	1
COM	416	45	COM	416	45	0	0	1	0	0	1	208	107.08	0	578	337.38	0	20	19.84	0
COM	416	45	COM	820	28	0	0	1	0	0	1	0	0	1	0	0	1	0	0	1
COM	416	45	COM	1051	25	0	0	1	0	0	1	2	0.66	0.255945	24	19.14	0	2	2.31	0.0104954
COM	416	45	COM	1521	36	0	0	1	0	0	1	0	0	1	0	0	1	0	0	1
COM	416	45	COM	1719	35	0	0	1	1	0.17	0.432065	0	0	1	0	0	1	0	0	1
COM	416	45	COM	2004	40	0	0	1	1	0.02	0.491513	0	0	1	1	0	1	0	0	1
COM	416	45	COR	171	26	0	0	1	9	4.44	4.39633e-06	0	0	1	0	0	1	0	0	1
COM	416	45	COR	181	24	0	0	1	32	21.08	0	0	0	1	0	0	1	2	2.37	0.00887841
COM	416	45	COR	330	42	3	0.2	0.422346	1	0.06	0.47487	0	0	1	0	0	1	0	0	1
COM	416	45	COR	343	32	0	0	1	5	2.3	0.010639	0	0	1	0	0	1	0	0	1
COM	416	45	COR	347	14	0	0	1	8	6.42	6.85971e-11	0	0	1	0	0	1	0	0	1
COM	416	45	COR	424	43	4	0.74	0.228833	9	3.12	0.000906412	2	0.1	0.460296	38	22.55	0	1	0.25	0.399621
COM	416	45	COP	59	43	0	0	1	23	10.54	0	0	0	1	0	0	1	0	0	1
COM	416	45	COP	65	45	5	1.15	0.125446	0	0	1	0	0	1	0	0	1	0	0	1
COM	416	45	COP	72	39	0	0	1	21	11.49	0	0	0	1	0	0	1	0	0	1
COM	416	45	COP	85	46	0	0	1	6	1.98	0.0238346	0	0	1	0	0	1	0	0	1
COM	416	45	COP	88	41	0	0	1	0	0	1	0	0	1	0	0	1	0	0	1
COM	416	45	COP	118	24	0	0	1	2	0.95	0.172247	0	0	1	1	0	1	0	0	1
COM	416	45	FB2U	6	46	0	0	1	28	11.51	0	0	0	1	0	0	1	0	0	1
COM	416	45	FB2U	7	19	0	0	1	7	4.67	1.48202e-06	0	0	1	0	0	1	0	0	1
COM	416	45	FB2U	9	12	0	0	1	2	1.82	0.0341024	0	0	1	0	0	1	0	0	1
COM	416	45	FB2U	26	47	0	0	1	9	2.68	0.00372781	0	0	1	0	0	1	0	0	1
COM	416	45	FB2U	65	43	0	0	1	11	4.34	7.18177e-06	0	0	1	0	0	1	0	0	1
COM	416	45	FB2U	66	16	0	0	1	5	3.69	0.000111817	0	0	1	0	0	1	0	0	1
COM	416	45	FFL	5	38	0	0	1	55	27.17	0	0	0	1	0	0	1	0	0	1
COM	416	45	FFL	27	40	3	0.34	0.368279	7	2.57	0.00510131	0	0	1	0	0	1	0	0	1
COM	416	45	FFL	92	27	3	0.82	0.207306	7	4.14	1.74142e-05	0	0	1	0	0	1	0	0	1
COM	820	28	ALL	6	34	0	0	1	0	0	1	0	0	1	0	0	1	0	0	1
COM	820	28	ALL	56	49	0	0	1	0	0	1	0	0	1	0	0	1	0	0	1
COM	820	28	ALL	65	29	0	0	1	0	0	1	0	0	1	1	0.04	0.483301	0	0	1
COM	820	28	ALL	137	44	0	0	1	0	0	1	0	0	1	0	0	1	0	0	1
COM	820	28	ALL	159	35	0	0	1	0	0	1	0	0	1	1	0	1	0	0	1
COM	820	28	ALL	189	38	0	0	1	0	0	1	0	0	1	1	0	1	0	0	1
COM	820	28	ALL	250	35	0	0	1	14	8.81	0	0	0	1	0	0	1	0	0	1
COM	820	28	ALL	354	48	0	0	1	61	33.75	0	0	0	1	0	0	1	0	0	1
COM	820	28	ALL	445	11	0	0	1	0	0	1	0	0	1	0	0	1	0	0	1
COM	820	28	ALL	1194	34	1	0	1	43	23.1	0	0	0	1	0	0	1	1	0.92	0.177686
COM	820	28	ALL	1646	24	0	0	1	0	0	1	8	6.38	9.00073e-11	37	39.49	0	34	57.01	0
COM	820	28	ALL	2093	23	2	1.06	0.145706	31	27.4	0	6	5.25	7.64491e-08	64	68.66	0	5	9.44	0
COM	820	28	ALL	2305	50	0	0	1	39	21.42	0	0	0	1	0	0	1	2	1.99	0.0235658
COM	820	28	ALL	2508	24	0	0	1	3	2.56	0.00521824	0	0	1	0	0	1	0	0	1
COM	820	28	ALL	2869	38	0	0	1	41	23.84	0	0	0	1	1	0	1	0	0	1
COM	820	28	ALL	2896	13	0	0	1	12	20.12	0	0	0	1	0	0	1	2	4.53	3.00839e-06
COM	820	28	COM	6	36	0	0	1	0	0	1	0	0	1	0	0	1	0	0	1
COM	820	28	COM	35	42	0	0	1	0	0	1	0	0	1	0	0	1	0	0	1
COM	820	28	COM	44	27	0	0	1	0	0	1	38	31.71	0	367	374.73	0	39	72.23	0
COM	820	28	COM	89	37	0	0	1	0	0	1	0	0	1	2	0.71	0.240212	2	2.41	0.00788917
COM	820	28	COM	181	43	0	0	1	0	0	1	0	0	1	0	0	1	0	0	1
COM	820	28	COM	250	31	0	0	1	0	0	1	0	0	1	0	0	1	0	0	1
COM	820	28	COM	256	12	0	0	1	0	0	1	0	0	1	0	0	1	0	0	1
COM	820	28	COM	397	34	0	0	1	0	0	1	0	0	1	6	4.34	7.04267e-06	4	6	9.76611e-10
COM	820	28	COM	416	45	0	0	1	0	0	1	0	0	1	0	0	1	0	0	1
COM	820	28	COM	820	28	0	0	1	0	0	1	68	56.84	0	278	279.63	0	50	85.95	0
COM	820	28	COM	1051	25	0	0	1	0	0	1	0	0	1	0	0	1	0	0	1
COM	820	28	COM	1521	36	0	0	1	0	0	1	0	0	1	0	0	1	1	0.84	0.200171
COM	820	28	COM	1719	35	0	0	1	0	0	1	0	0	1	1	0	1	0	0	1
COM	820	28	COM	2004	40	0	0	1	3	1.36	0.0866157	0	0	1	1	0	1	2	2.1	0.0179675
COM	820	28	COR	171	26	0	0	1	19	14.73	0	0	0	1	0	0	1	0	0	1
COM	820	28	COR	181	24	0	0	1	19	17.5	0	0	0	1	0	0	1	0	0	1
COM	820	28	COR	330	42	0	0	1	6	3.95	3.84081e-05	0	0	1	0	0	1	0	0	1
COM	820	28	COR	343	32	0	0	1	11	6.28	1.69861e-10	0	0	1	0	0	1	0	0	1
COM	820	28	COR	347	14	0	0	1	19	26.41	0	14	16.06	0	44	63.37	0	10	25.26	0
COM	820	28	COR	424	43	0	0	1	6	4.1	2.10574e-05	2	0.6	0.273942	8	5.44	2.62668e-08	1	0.69	0.246021
COM	820	28	COP	59	43	0	0	1	18	11.33	0	0	0	1	0	0	1	0	0	1
COM	820	28	COP	65	45	0	0	1	1	0.13	0.448368	0	0	1	0	0	1	0	0	1
COM	820	28	COP	72	39	0	0	1	18	9.43	0	0	0	1	0	0	1	0	0	1
COM	820	28	COP	85	46	0	0	1	6	2.91	0.00183324	0	0	1	0	0	1	2	1.87	0.0307179
COM	820	28	COP	88	41	0	0	1	2	0.98	0.163617	2	0.7	0.240492	26	20.17	0	0	0	1
COM	820	28	COP	118	24	0	0	1	4	3.22	0.000643256	0	0	1	0	0	1	0	0	1
COM	820	28	FB2U	6	46	0	0	1	25	11.96	0	0	0	1	0	0	1	0	0	1
COM	820	28	FB2U	7	19	0	0	1	8	7.79	3.33067e-15	0	0	1	0	0	1	0	0	1
COM	820	28	FB2U	9	12	0	0	1	17	24.63	0	0	0	1	0	0	1	0	0	1
COM	820	28	FB2U	26	47	0	0	1	20	9.81	0	0	0	1	0	0	1	0	0	1
COM	820	28	FB2U	65	43	0	0	1	21	10.44	0	0	0	1	0	0	1	0	0	1
COM	820	28	FB2U	66	16	0	0	1	7	6.91	2.43405e-12	0	0	1	0	0	1	0	0	1
COM	820	28	FFL	5	38	0	0	1	44	23.79	0	0	0	1	0	0	1	0	0	1
COM	820	28	FFL	27	40	0	0	1	7	4.77	9.14904e-07	0	0	1	0	0	1	1	0.75	0.225878
COM	820	28	FFL	92	27	1	0.03	0.487934	8	6.6	2.0582e-11	0	0	1	0	0	1	0	0	1
COM	1051	25	ALL	6	34	0	0	1	0	0	1	0	0	1	0	0	1	0	0	1
COM	1051	25	ALL	56	49	0	0	1	0	0	1	0	0	1	0	0	1	0	0	1
COM	1051	25	ALL	65	29	0	0	1	0	0	1	0	0	1	1	0.19	0.424761	0	0	1
COM	1051	25	ALL	137	44	0	0	1	0	0	1	0	0	1	0	0	1	0	0	1
COM	1051	25	ALL	159	35	0	0	1	0	0	1	0	0	1	0	0	1	0	0	1
COM	1051	25	ALL	189	38	0	0	1	0	0	1	0	0	1	1	0	1	0	0	1
COM	1051	25	ALL	250	35	0	0	1	15	10.74	0	0	0	1	0	0	1	0	0	1
COM	1051	25	ALL	354	48	0	0	1	83	50.76	0	0	0	1	0	0	1	0	0	1
COM	1051	25	ALL	445	11	0	0	1	0	0	1	0	0	1	0	0	1	0	0	1
COM	1051	25	ALL	1194	34	0	0	1	49	38.49	0	0	0	1	0	0	1	0	0	1
COM	1051	25	ALL	1646	24	0	0	1	0	0	1	0	0	1	0	0	1	0	0	1
COM	1051	25	ALL	2093	23	3	2.13	0.0164907	32	32.11	0	0	0	1	0	0	1	0	0	1
COM	1051	25	ALL	2305	50	0	0	1	37	19.46	0	0	0	1	0	0	1	0	0	1
COM	1051	25	ALL	2508	24	0	0	1	8	5.69	6.3112e-09	0	0	1	0	0	1	0	0	1
COM	1051	25	ALL	2869	38	0	0	1	30	19.19	0	0	0	1	0	0	1	0	0	1
COM	1051	25	ALL	2896	13	1	0.84	0.20133	9	9.45	0	0	0	1	0	0	1	0	0	1
COM	1051	25	COM	6	36	0	0	1	0	0	1	0	0	1	0	0	1	0	0	1
COM	1051	25	COM	35	42	0	0	1	0	0	1	0	0	1	0	0	1	0	0	1
COM	1051	25	COM	44	27	0	0	1	0	0	1	0	0	1	0	0	1	0	0	1
COM	1051	25	COM	89	37	0	0	1	0	0	1	0	0	1	0	0	1	0	0	1
COM	1051	25	COM	181	43	0	0	1	0	0	1	0	0	1	0	0	1	0	0	1
COM	1051	25	COM	250	31	0	0	1	0	0	1	0	0	1	0	0	1	0	0	1
COM	1051	25	COM	256	12	0	0	1	0	0	1	0	0	1	0	0	1	0	0	1
COM	1051	25	COM	397	34	0	0	1	0	0	1	0	0	1	0	0	1	0	0	1
COM	1051	25	COM	416	45	0	0	1	0	0	1	2	0.68	0.249049	24	18.5	0	2	2.03	0.0210811
COM	1051	25	COM	820	28	0	0	1	0	0	1	0	0	1	0	0	1	0	0	1
COM	1051	25	COM	1051	25	0	0	1	0	0	1	20	19.39	0	100	108.29	0	72	147.35	0
COM	1051	25	COM	1521	36	0	0	1	0	0	1	0	0	1	0	0	1	1	1	0.158655
COM	1051	25	COM	1719	35	0	0	1	1	0.57	0.285648	0	0	1	0	0	1	0	0	1
COM	1051	25	COM	2004	40	0	0	1	5	2.61	0.00451631	0	0	1	0	0	1	0	0	1
COM	1051	25	COR	171	26	0	0	1	18	13.52	0	0	0	1	0	0	1	0	0	1
COM	1051	25	COR	181	24	0	0	1	26	18.63	0	0	0	1	0	0	1	0	0	1
COM	1051	25	COR	330	42	6	3.12	0.000902321	1	0.36	0.360755	0	0	1	0	0	1	0	0	1
COM	1051	25	COR	343	32	3	1.67	0.0475397	16	11.27	0	0	0	1	0	0	1	0	0	1
COM	1051	25	COR	347	14	0	0	1	10	12.17	0	0	0	1	0	0	1	0	0	1
COM	1051	25	COR	424	43	4	1.81	0.0353692	13	8.8	0	0	0	1	2	0.58	0.282207	0	0	1
COM	1051	25	COP	59	43	0	0	1	30	18.58	0	0	0	1	7	5.17	1.16441e-07	0	0	1
COM	1051	25	COP	65	45	0	0	1	6	3.51	0.000228205	0	0	1	0	0	1	0	0	1
COM	1051	25	COP	72	39	0	0	1	40	29.93	0	0	0	1	0	0	1	1	0.81	0.209698
COM	1051	25	COP	85	46	0	0	1	1	0.35	0.364644	0	0	1	0	0	1	0	0	1
COM	1051	25	COP	88	41	0	0	1	0	0	1	0	0	1	0	0	1	0	0	1
COM	1051	25	COP	118	24	0	0	1	10	7.21	2.73004e-13	0	0	1	2	1.48	0.0689167	7	13.57	0
COM	1051	25	FB2U	6	46	0	0	1	32	22.83	0	0	0	1	0	0	1	0	0	1
COM	1051	25	FB2U	7	19	0	0	1	14	17.35	0	0	0	1	0	0	1	0	0	1
COM	1051	25	FB2U	9	12	0	0	1	6	8.54	0	0	0	1	1	1.01	0.155583	0	0	1
COM	1051	25	FB2U	26	47	0	0	1	20	13.71	0	0	0	1	3	1.34	0.0902062	7	8.53	0
COM	1051	25	FB2U	65	43	0	0	1	8	4.92	4.32259e-07	0	0	1	0	0	1	0	0	1
COM	1051	25	FB2U	66	16	0	0	1	6	8.42	0	0	0	1	0	0	1	0	0	1
COM	1051	25	FFL	5	38	3	1.23	0.10991	74	50.31	0	0	0	1	2	0.79	0.215906	7	10.31	0
COM	1051	25	FFL	27	40	5	2.68	0.00365787	9	5.87	2.20917e-09	2	0.84	0.199777	6	4.26	1.00842e-05	13	18.72	0
COM	1051	25	FFL	92	27	3	1.93	0.0270463	16	14.61	0	0	0	1	0	0	1	0	0	1
COM	1521	36	ALL	6	34	0	0	1	0	0	1	0	0	1	0	0	1	0	0	1
COM	1521	36	ALL	56	49	0	0	1	0	0	1	0	0	1	0	0	1	1	0.31	0.378451
COM	1521	36	ALL	65	29	0	0	1	0	0	1	0	0	1	0	0	1	0	0	1
COM	1521	36	ALL	137	44	0	0	1	0	0	1	0	0	1	1	0	1	0	0	1
COM	1521	36	ALL	159	35	0	0	1	0	0	1	0	0	1	23	16.3	0	0	0	1
COM	1521	36	ALL	189	38	0	0	1	0	0	1	0	0	1	0	0	1	0	0	1
COM	1521	36	ALL	250	35	0	0	1	12	6.09	5.65679e-10	0	0	1	0	0	1	0	0	1
COM	1521	36	ALL	354	48	0	0	1	25	11.86	0	0	0	1	0	0	1	0	0	1
COM	1521	36	ALL	445	11	0	0	1	0	0	1	0	0	1	0	0	1	0	0	1
COM	1521	36	ALL	1194	34	0	0	1	19	11.59	0	0	0	1	0	0	1	0	0	1
COM	1521	36	ALL	1646	24	0	0	1	0	0	1	0	0	1	0	0	1	0	0	1
COM	1521	36	ALL	2093	23	0	0	1	14	10.85	0	0	0	1	0	0	1	0	0	1
COM	1521	36	ALL	2305	50	0	0	1	13	4.88	5.44042e-07	0	0	1	113	70.59	0	6	5.68	6.64619e-09
COM	1521	36	ALL	2508	24	0	0	1	0	0	1	0	0	1	0	0	1	0	0	1
COM	1521	36	ALL	2869	38	0	0	1	22	10.66	0	0	0	1	2	0.25	0.400722	0	0	1
COM	1521	36	ALL	2896	13	0	0	1	6	7.78	3.66374e-15	0	0	1	0	0	1	0	0	1
COM	1521	36	COM	6	36	0	0	1	0	0	1	0	0	1	0	0	1	0	0	1
COM	1521	36	COM	35	42	0	0	1	0	0	1	0	0	1	0	0	1	0	0	1
COM	1521	36	COM	44	27	0	0	1	0	0	1	0	0	1	0	0	1	0	0	1
COM	1521	36	COM	89	37	0	0	1	0	0	1	0	0	1	0	0	1	0	0	1
COM	1521	36	COM	181	43	0	0	1	0	0	1	0	0	1	0	0	1	0	0	1
COM	1521	36	COM	250	31	0	0	1	0	0	1	0	0	1	3	1.43	0.0770274	0	0	1
COM	1521	36	COM	256	12	0	0	1	0	0	1	0	0	1	0	0	1	0	0	1
COM	1521	36	COM	397	34	0	0	1	0	0	1	0	0	1	0	0	1	1	0.72	0.236585
COM	1521	36	COM	416	45	0	0	1	0	0	1	0	0	1	0	0	1	0	0	1
COM	1521	36	COM	820	28	0	0	1	0	0	1	0	0	1	0	0	1	1	0.88	0.190119
COM	1521	36	COM	1051	25	0	0	1	0	0	1	0	0	1	0	0	1	1	1.12	0.132032
COM	1521	36	COM	1521	36	0	0	1	0	0	1	0	0	1	906	731.26	0	20	25.16	0
COM	1521	36	COM	1719	35	0	0	1	0	0	1	0	0	1	0	0	1	0	0	1
COM	1521	36	COM	2004	40	0	0	1	0	0	1	0	0	1	0	0	1	0	0	1
COM	1521	36	COR	171	26	0	0	1	2	0.98	0.162751	0	0	1	0	0	1	0	0	1
COM	1521	36	COR	181	24	0	0	1	14	10.77	0	0	0	1	53	48.94	0	0	0	1
COM	1521	36	COR	330	42	0	0	1	0	0	1	0	0	1	0	0	1	0	0	1
COM	1521	36	COR	343	32	0	0	1	1	0.33	0.370695	0	0	1	0	0	1	0	0	1
COM	1521	36	COR	347	14	0	0	1	4	3.28	0.00052045	0	0	1	0	0	1	0	0	1
COM	1521	36	COR	424	43	0	0	1	4	1.58	0.0566402	0	0	1	1	0	1	0	0	1
COM	1521	36	COP	59	43	0	0	1	12	5.3	5.78264e-08	0	0	1	0	0	1	0	0	1
COM	1521	36	COP	65	45	1	0	1	0	0	1	0	0	1	0	0	1	0	0	1
COM	1521	36	COP	72	39	0	0	1	8	3.59	0.000164508	0	0	1	0	0	1	0	0	1
COM	1521	36	COP	85	46	0	0	1	6	2.77	0.00284338	0	0	1	0	0	1	0	0	1
COM	1521	36	COP	88	41	0	0	1	1	0.13	0.448	0	0	1	0	0	1	0	0	1
COM	1521	36	COP	118	24	0	0	1	1	0.49	0.311981	0	0	1	0	0	1	0	0	1
COM	1521	36	FB2U	6	46	0	0	1	10	3.75	8.96982e-05	0	0	1	0	0	1	1	0.39	0.347748
COM	1521	36	FB2U	7	19	0	0	1	1	0.56	0.286609	0	0	1	0	0	1	0	0	1
COM	1521	36	FB2U	9	12	0	0	1	2	1.68	0.0462173	0	0	1	0	0	1	0	0	1
COM	1521	36	FB2U	26	47	0	0	1	3	1.18	0.118091	0	0	1	0	0	1	0	0	1
COM	1521	36	FB2U	65	43	0	0	1	8	4.11	1.93812e-05	0	0	1	0	0	1	0	0	1
COM	1521	36	FB2U	66	16	0	0	1	2	1.7	0.0447675	0	0	1	0	0	1	0	0	1
COM	1521	36	FFL	5	38	0	0	1	16	7.98	7.77156e-16	0	0	1	0	0	1	0	0	1
COM	1521	36	FFL	27	40	0	0	1	1	0.1	0.460592	0	0	1	1	0	1	1	0.58	0.281381
COM	1521	36	FFL	92	27	0	0	1	5	2.81	0.00250906	0	0	1	0	0	1	0	0	1
COM	1719	35	ALL	6	34	0	0	1	0	0	1	0	0	1	0	0	1	0	0	1
COM	1719	35	ALL	56	49	0	0	1	0	0	1	0	0	1	2	0	1	0	0	1
COM	1719	35	ALL	65	29	0	0	1	0	0	1	0	0	1	0	0	1	0	0	1
COM	1719	35	ALL	137	44	0	0	1	0	0	1	0	0	1	1	0	1	0	0	1
COM	1719	35	ALL	159	35	0	0	1	0	0	1	0	0	1	0	0	1	0	0	1
COM	1719	35	ALL	189	38	0	0	1	0	0	1	0	0	1	0	0	1	0	0	1
COM	1719	35	ALL	250	35	0	0	1	29	15.65	0	0	0	1	0	0	1	0	0	1
COM	1719	35	ALL	354	48	0	0	1	111	55.87	0	0	0	1	0	0	1	0	0	1
COM	1719	35	ALL	445	11	0	0	1	0	0	1	0	0	1	0	0	1	0	0	1
COM	1719	35	ALL	1194	34	0	0	1	63	36.65	0	0	0	1	0	0	1	1	0.83	0.204196
COM	1719	35	ALL	1646	24	0	0	1	0	0	1	0	0	1	0	0	1	1	1.03	0.151212
COM	1719	35	ALL	2093	23	2	0.83	0.203611	40	33.14	0	0	0	1	3	2.23	0.0127623	0	0	1
COM	1719	35	ALL	2305	50	0	0	1	44	18.37	0	0	0	1	4	1.32	0.0926154	0	0	1
COM	1719	35	ALL	2508	24	0	0	1	8	4.47	3.91685e-06	0	0	1	0	0	1	0	0	1
COM	1719	35	ALL	2869	38	0	0	1	53	27.22	0	2	0.53	0.296901	1	0	1	0	0	1
COM	1719	35	ALL	2896	13	1	0.42	0.336089	9	9.85	0	2	1.69	0.0458983	4	4.54	2.76592e-06	1	1.79	0.0364232
COM	1719	35	COM	6	36	0	0	1	0	0	1	0	0	1	0	0	1	0	0	1
COM	1719	35	COM	35	42	0	0	1	0	0	1	0	0	1	0	0	1	0	0	1
COM	1719	35	COM	44	27	0	0	1	1	0.26	0.397849	0	0	1	0	0	1	0	0	1
COM	1719	35	COM	89	37	0	0	1	0	0	1	0	0	1	0	0	1	0	0	1
COM	1719	35	COM	181	43	0	0	1	2	0.56	0.28816	0	0	1	0	0	1	0	0	1
COM	1719	35	COM	250	31	0	0	1	0	0	1	0	0	1	1	0	1	1	0.8	0.212853
COM	1719	35	COM	256	12	0	0	1	0	0	1	0	0	1	0	0	1	0	0	1
COM	1719	35	COM	397	34	0	0	1	0	0	1	0	0	1	0	0	1	0	0	1
COM	1719	35	COM	416	45	0	0	1	1	0.1	0.458249	0	0	1	0	0	1	0	0	1
COM	1719	35	COM	820	28	0	0	1	0	0	1	0	0	1	1	0	1	0	0	1
COM	1719	35	COM	1051	25	0	0	1	1	0.33	0.371761	0	0	1	0	0	1	0	0	1
COM	1719	35	COM	1521	36	0	0	1	0	0	1	0	0	1	0	0	1	0	0	1
COM	1719	35	COM	1719	35	0	0	1	0	0	1	12	7.25	2.06612e-13	100	79.43	0	44	60.23	0
COM	1719	35	COM	2004	40	0	0	1	4	1.8	0.0356777	0	0	1	0	0	1	0	0	1
COM	1719	35	COR	171	26	0	0	1	23	12.84	0	2	0.9	0.184557	2	0.93	0.175242	0	0	1
COM	1719	35	COR	181	24	0	0	1	37	23.79	0	0	0	1	0	0	1	0	0	1
COM	1719	35	COR	330	42	3	0.59	0.278243	4	1.79	0.0364677	0	0	1	0	0	1	0	0	1
COM	1719	35	COR	343	32	0	0	1	20	13.87	0	0	0	1	1	0	1	2	2.31	0.0103802
COM	1719	35	COR	347	14	0	0	1	15	18.03	0	0	0	1	0	0	1	0	0	1
COM	1719	35	COR	424	43	1	0	1	14	5.51	1.79166e-08	0	0	1	0	0	1	0	0	1
COM	1719	35	COP	59	43	0	0	1	45	20.65	0	2	0.34	0.367478	1	0	1	0	0	1
COM	1719	35	COP	65	45	0	0	1	5	1.61	0.0533912	0	0	1	0	0	1	0	0	1
COM	1719	35	COP	72	39	0	0	1	48	23.74	0	0	0	1	0	0	1	0	0	1
COM	1719	35	COP	85	46	0	0	1	9	3.73	9.51353e-05	0	0	1	0	0	1	1	0.36	0.357785
COM	1719	35	COP	88	41	0	0	1	3	1.2	0.115671	0	0	1	0	0	1	0	0	1
COM	1719	35	COP	118	24	0	0	1	8	8.15	2.22045e-16	0	0	1	0	0	1	0	0	1
COM	1719	35	FB2U	6	46	0	0	1	39	19.01	0	6	2.6	0.0046062	7	3.39	0.000350599	0	0	1
COM	1719	35	FB2U	7	19	0	0	1	9	9.55	0	0	0	1	0	0	1	0	0	1
COM	1719	35	FB2U	9	12	0	0	1	7	8.47	0	0	0	1	1	0.64	0.259595	1	1.93	0.0267492
COM	1719	35	FB2U	26	47	0	0	1	26	12.07	0	2	0.32	0.374844	15	8.16	1.11022e-16	1	0.38	0.353444
COM	1719	35	FB2U	65	43	0	0	1	22	11.78	0	0	0	1	4	1.62	0.0530125	1	0.42	0.336696
COM	1719	35	FB2U	66	16	0	0	1	5	3.39	0.000349491	0	0	1	0	0	1	0	0	1
COM	1719	35	FFL	5	38	0	0	1	83	37.48	0	0	0	1	0	0	1	0	0	1
COM	1719	35	FFL	27	40	0	0	1	11	5.49	1.99638e-08	0	0	1	0	0	1	2	1.79	0.0371095
COM	1719	35	FFL	92	27	0	0	1	12	7.52	2.80886e-14	0	0	1	0	0	1	0	0	1
COM	2004	40	ALL	6	34	0	0	1	0	0	1	0	0	1	0	0	1	0	0	1
COM	2004	40	ALL	56	49	0	0	1	0	0	1	0	0	1	0	0	1	0	0	1
COM	2004	40	ALL	65	29	0	0	1	0	0	1	0	0	1	0	0	1	0	0	1
COM	2004	40	ALL	137	44	0	0	1	0	0	1	0	0	1	0	0	1	0	0	1
COM	2004	40	ALL	159	35	0	0	1	1	0.12	0.453987	0	0	1	0	0	1	0	0	1
COM	2004	40	ALL	189	38	0	0	1	0	0	1	0	0	1	0	0	1	0	0	1
COM	2004	40	ALL	250	35	0	0	1	28	13.57	0	0	0	1	0	0	1	0	0	1
COM	2004	40	ALL	354	48	0	0	1	108	48.76	0	0	0	1	1	0	1	0	0	1
COM	2004	40	ALL	445	11	0	0	1	0	0	1	4	3.9	4.89217e-05	18	24.24	0	2	4.13	1.81274e-05
COM	2004	40	ALL	1194	34	0	0	1	91	48.48	0	0	0	1	19	13.16	0	4	4.41	5.26073e-06
COM	2004	40	ALL	1646	24	0	0	1	0	0	1	0	0	1	1	0	1	3	3.78	7.83399e-05
COM	2004	40	ALL	2093	23	3	1.24	0.108133	54	33.11	0	0	0	1	5	3.26	0.000557094	2	2.72	0.00328059
COM	2004	40	ALL	2305	50	0	0	1	58	24.06	0	0	0	1	1	0	1	0	0	1
COM	2004	40	ALL	2508	24	0	0	1	8	6	1.00109e-09	0	0	1	0	0	1	0	0	1
COM	2004	40	ALL	2869	38	0	0	1	61	28.9	0	0	0	1	2	0.13	0.447279	0	0	1
COM	2004	40	ALL	2896	13	0	0	1	9	8.19	1.11022e-16	2	1.55	0.0603854	3	2.94	0.00164703	3	5.48	2.08967e-08
COM	2004	40	COM	6	36	0	0	1	0	0	1	0	0	1	0	0	1	0	0	1
COM	2004	40	COM	35	42	0	0	1	2	0.6	0.274027	0	0	1	0	0	1	0	0	1
COM	2004	40	COM	44	27	0	0	1	3	1.64	0.0507588	0	0	1	1	0	1	2	2.49	0.00638968
COM	2004	40	COM	89	37	0	0	1	1	0.06	0.47749	0	0	1	18	11.53	0	1	0.52	0.302326
COM	2004	40	COM	181	43	0	0	1	2	0.5	0.308765	0	0	1	0	0	1	0	0	1
COM	2004	40	COM	250	31	0	0	1	2	1.06	0.145247	0	0	1	0	0	1	0	0	1
COM	2004	40	COM	256	12	0	0	1	0	0	1	4	3.7	0.000107227	18	20.41	0	2	3.82	6.66911e-05
COM	2004	40	COM	397	34	0	0	1	2	0.64	0.262226	0	0	1	32	22.49	0	1	0.58	0.281175
COM	2004	40	COM	416	45	0	0	1	1	0.02	0.490934	0	0	1	1	0	1	0	0	1
COM	2004	40	COM	820	28	0	0	1	3	1.37	0.0858499	0	0	1	1	0	1	2	2.14	0.0162475
COM	2004	40	COM	1051	25	0	0	1	5	3.66	0.000124298	0	0	1	0	0	1	0	0	1
COM	2004	40	COM	1521	36	0	0	1	0	0	1	0	0	1	0	0	1	0	0	1
COM	2004	40	COM	1719	35	0	0	1	4	1.82	0.034014	0	0	1	0	0	1	0	0	1
COM	2004	40	COM	2004	40	0	0	1	10	4.09	2.11217e-05	28	15.23	0	164	114.19	0	58	67.54	0
COM	2004	40	COR	171	26	0	0	1	28	16.64	0	0	0	1	4	2.54	0.00546973	4	5.47	2.28632e-08
COM	2004	40	COR	181	24	0	0	1	39	25.49	0	0	0	1	2	0.79	0.215417	0	0	1
COM	2004	40	COR	330	42	5	1.51	0.0659407	6	2.07	0.0192839	0	0	1	3	0.75	0.225733	0	0	1
COM	2004	40	COR	343	32	1	0	1	28	16.67	0	0	0	1	2	0.38	0.350326	0	0	1
COM	2004	40	COR	347	14	0	0	1	18	15.63	0	0	0	1	0	0	1	0	0	1
COM	2004	40	COR	424	43	1	0	1	15	5.48	2.09038e-08	0	0	1	0	0	1	0	0	1
COM	2004	40	COP	59	43	0	0	1	52	22.85	0	6	2.39	0.00833918	7	3.42	0.000318633	9	9.79	0
COM	2004	40	COP	65	45	2	0	1	11	4.32	7.69868e-06	0	0	1	3	0.6	0.275164	1	0.3	0.381782
COM	2004	40	COP	72	39	0	0	1	59	25.9	0	0	0	1	2	0.17	0.432531	1	0.45	0.324718
COM	2004	40	COP	85	46	0	0	1	19	6.94	1.94988e-12	0	0	1	0	0	1	1	0.26	0.396237
COM	2004	40	COP	88	41	0	0	1	12	5.7	5.96542e-09	2	0.33	0.372474	3	0.81	0.209947	2	1.57	0.0584194
COM	2004	40	COP	118	24	0	0	1	22	11.89	0	0	0	1	0	0	1	0	0	1
COM	2004	40	FB2U	6	46	0	0	1	54	24.96	0	0	0	1	1	0	1	0	0	1
COM	2004	40	FB2U	7	19	0	0	1	21	18.2	0	0	0	1	2	1.19	0.117553	0	0	1
COM	2004	40	FB2U	9	12	0	0	1	7	10.39	0	4	4.06	2.49003e-05	10	12.58	0	2	4.05	2.54376e-05
COM	2004	40	FB2U	26	47	0	0	1	26	11.16	0	0	0	1	0	0	1	0	0	1
COM	2004	40	FB2U	65	43	0	0	1	35	18.58	0	10	4.62	1.89769e-06	22	14.4	0	37	42.09	0
COM	2004	40	FB2U	66	16	0	0	1	17	17.89	0	0	0	1	0	0	1	0	0	1
COM	2004	40	FFL	5	38	1	0	1	120	78.44	0	2	0.32	0.374318	5	2.21	0.0133876	4	4.43	4.71849e-06
COM	2004	40	FFL	27	40	2	0	1	10	4.66	1.55604e-06	0	0	1	2	0.07	0.47143	0	0	1
COM	2004	40	FFL	92	27	1	0	1	12	6.94	1.95355e-12	2	0.66	0.254157	2	0.63	0.265498	0	0	1
COP	59	43	ALL	6	34	0	0	1	15	6.34	1.12874e-10	0	0	1	0	0	1	0	0	1
COP	59	43	ALL	56	49	0	0	1	18	6.47	4.75084e-11	0	0	1	1	0	1	1	0.16	0.435197
COP	59	43	ALL	65	29	0	0	1	14	8.42	0	0	0	1	0	0	1	0	0	1
COP	59	43	ALL	137	44	0	0	1	10	4.32	7.784e-06	0	0	1	0	0	1	0	0	1
COP	59	43	ALL	159	35	0	0	1	12	5.62	9.37324e-09	0	0	1	0	0	1	0	0	1
COP	59	43	ALL	189	38	0	0	1	18	11.1	0	0	0	1	0	0	1	0	0	1
COP	59	43	ALL	250	35	0	0	1	74	36.61	0	0	0	1	0	0	1	1	0.5	0.310236
COP	59	43	ALL	354	48	0	0	1	358	140.91	0	0	0	1	4	0.97	0.16614	3	2.3	0.010673
COP	59	43	ALL	445	11	0	0	1	11	12.55	0	0	0	1	0	0	1	0	0	1
COP	59	43	ALL	1194	34	1	0	1	268	119.39	0	8	3.9	4.72912e-05	11	6.58	2.29733e-11	6	6.65	1.49577e-11
COP	59	43	ALL	1646	24	0	0	1	15	10.21	0	0	0	1	1	0	1	0	0	1
COP	59	43	ALL	2093	23	8	4.75	1.00106e-06	137	81.54	0	2	0.85	0.198249	3	1.61	0.0536837	1	0.96	0.168018
COP	59	43	ALL	2305	50	0	0	1	202	77.37	0	0	0	1	5	1.37	0.0847486	2	1.23	0.108902
COP	59	43	ALL	2508	24	1	0	1	73	50.94	0	0	0	1	0	0	1	0	0	1
COP	59	43	ALL	2869	38	0	0	1	154	98.28	0	0	0	1	6	2.92	0.00175238	1	0.38	0.351929
COP	59	43	ALL	2896	13	2	1.29	0.0992714	45	42.49	0	0	0	1	1	0.48	0.315577	0	0	1
COP	59	43	COM	6	36	0	0	1	15	7.85	2.10942e-15	0	0	1	0	0	1	0	0	1
COP	59	43	COM	35	42	0	0	1	43	20.82	0	8	3.45	0.000275864	64	40.74	0	0	0	1
COP	59	43	COM	44	27	0	0	1	24	13.68	0	0	0	1	0	0	1	0	0	1
COP	59	43	COM	89	37	0	0	1	18	8.63	0	0	0	1	0	0	1	0	0	1
COP	59	43	COM	181	43	0	0	1	26	9.43	0	0	0	1	0	0	1	0	0	1
COP	59	43	COM	250	31	0	0	1	17	8.41	0	0	0	1	0	0	1	0	0	1
COP	59	43	COM	256	12	0	0	1	12	17.04	0	0	0	1	0	0	1	0	0	1
COP	59	43	COM	397	34	0	0	1	16	7.24	2.20379e-13	0	0	1	0	0	1	0	0	1
COP	59	43	COM	416	45	0	0	1	23	9	0	0	0	1	0	0	1	0	0	1
COP	59	43	COM	820	28	0	0	1	18	9.04	0	0	0	1	0	0	1	0	0	1
COP	59	43	COM	1051	25	0	0	1	30	20.09	0	0	0	1	7	5.01	2.70394e-07	0	0	1
COP	59	43	COM	1521	36	0	0	1	12	6.2	2.83899e-10	0	0	1	0	0	1	0	0	1
COP	59	43	COM	1719	35	0	0	1	45	22.1	0	2	0.37	0.357467	1	0	1	0	0	1
COP	59	43	COM	2004	40	0	0	1	52	23.39	0	6	2.5	0.00619967	7	3.23	0.000620845	9	9.67	0
COP	59	43	COR	171	26	0	0	1	99	63.96	0	0	0	1	1	0	1	1	0.79	0.216138
COP	59	43	COR	181	24	0	0	1	84	64.29	0	0	0	1	1	0	1	1	0.84	0.200039
COP	59	43	COR	330	42	8	2.85	0.0021849	47	21.59	0	0	0	1	3	0.6	0.275117	0	0	1
COP	59	43	COR	343	32	3	0.72	0.235671	131	78.3	0	2	0.45	0.327287	3	1	0.159182	4	4.77	8.99153e-07
COP	59	43	COR	347	14	0	0	1	31	24.12	0	0	0	1	0	0	1	0	0	1
COP	59	43	COR	424	43	4	0.73	0.234073	123	41.8	0	0	0	1	3	0.62	0.268713	1	0.27	0.395162
COP	59	43	COP	59	43	0	0	1	362	151.38	0	24	12.14	0	20	11.29	0	14	13.72	0
COP	59	43	COP	65	45	3	0.2	0.422307	87	34.28	0	0	0	1	0	0	1	4	3.53	0.000208805
COP	59	43	COP	72	39	0	0	1	251	105.54	0	0	0	1	1	0	1	7	7.32	1.24234e-13
COP	59	43	COP	85	46	0	0	1	59	30.29	0	0	0	1	0	0	1	0	0	1
COP	59	43	COP	88	41	0	0	1	42	17.7	0	0	0	1	0	0	1	0	0	1
COP	59	43	COP	118	24	0	0	1	74	46.08	0	0	0	1	0	0	1	4	5.33	4.98195e-08
COP	59	43	FB2U	6	46	0	0	1	150	64.67	0	6	2.06	0.0196229	5	1.64	0.0506784	2	1.26	0.103919
COP	59	43	FB2U	7	19	0	0	1	93	81.85	0	0	0	1	0	0	1	7	11.35	0
COP	59	43	FB2U	9	12	0	0	1	28	20.21	0	0	0	1	1	0.49	0.311785	0	0	1
COP	59	43	FB2U	26	47	0	0	1	136	51.14	0	2	0.12	0.451674	17	9.2	0	1	0.23	0.409343
COP	59	43	FB2U	65	43	0	0	1	128	65.74	0	10	4.36	6.4113e-06	9	4.18	1.45415e-05	21	22.75	0
COP	59	43	FB2U	66	16	0	0	1	83	58.43	0	4	3.01	0.00132643	2	1.32	0.0932572	9	16.74	0
COP	59	43	FFL	5	38	5	1.56	0.0588967	403	159.05	0	2	0.34	0.365544	3	0.75	0.227919	3	2.71	0.00340826
COP	59	43	FFL	27	40	7	2.42	0.00767618	54	22.78	0	0	0	1	0	0	1	0	0	1
COP	59	43	FFL	92	27	6	2.79	0.00259694	121	63.38	0	0	0	1	2	0.52	0.300465	3	3.4	0.000332221
COP	65	45	ALL	6	34	0	0	1	0	0	1	0	0	1	0	0	1	0	0	1
COP	65	45	ALL	56	49	1	0	1	0	0	1	0	0	1	1	0	1	4	3	0.0013499
COP	65	45	ALL	65	29	0	0	1	0	0	1	0	0	1	0	0	1	0	0	1
COP	65	45	ALL	137	44	0	0	1	0	0	1	0	0	1	0	0	1	0	0	1
COP	65	45	ALL	159	35	0	0	1	0	0	1	0	0	1	0	0	1	0	0	1
COP	65	45	ALL	189	38	0	0	1	1	0.1	0.459847	0	0	1	0	0	1	0	0	1
COP	65	45	ALL	250	35	0	0	1	38	18.01	0	0	0	1	1	0	1	0	0	1
COP	65	45	ALL	354	48	3	0.01	0.496409	171	68.3	0	0	0	1	11	5.12	1.49662e-07	1	0.12	0.451725
COP	65	45	ALL	445	11	0	0	1	1	0.85	0.197786	0	0	1	0	0	1	0	0	1
COP	65	45	ALL	1194	34	6	2.23	0.0129963	122	51.86	0	2	0.29	0.38412	6	2.96	0.00153692	3	2.68	0.003675
COP	65	45	ALL	1646	24	1	0	1	0	0	1	0	0	1	0	0	1	0	0	1
COP	65	45	ALL	2093	23	8	4.73	1.13814e-06	71	45.91	0	0	0	1	2	0.7	0.241991	0	0	1
COP	65	45	ALL	2305	50	4	0.48	0.31562	73	28.4	0	0	0	1	0	0	1	1	0.06	0.474305
COP	65	45	ALL	2508	24	2	0.37	0.355815	13	11.69	0	0	0	1	0	0	1	2	2.38	0.00867738
COP	65	45	ALL	2869	38	3	0.41	0.342696	79	37.73	0	0	0	1	4	1.35	0.0886319	2	1.57	0.058276
COP	65	45	ALL	2896	13	3	2.22	0.0131973	13	9.3	0	0	0	1	0	0	1	1	1.48	0.0691511
COP	65	45	COM	6	36	0	0	1	0	0	1	0	0	1	0	0	1	0	0	1
COP	65	45	COM	35	42	0	0	1	2	0.5	0.308378	0	0	1	0	0	1	0	0	1
COP	65	45	COM	44	27	1	0	1	2	0.68	0.24719	0	0	1	0	0	1	0	0	1
COP	65	45	COM	89	37	0	0	1	0	0	1	0	0	1	0	0	1	0	0	1
COP	65	45	COM	181	43	0	0	1	0	0	1	0	0	1	1	0	1	1	0.23	0.410254
COP	65	45	COM	250	31	0	0	1	0	0	1	0	0	1	0	0	1	0	0	1
COP	65	45	COM	256	12	0	0	1	1	1.23	0.109517	0	0	1	0	0	1	0	0	1
COP	65	45	COM	397	34	0	0	1	0	0	1	0	0	1	0	0	1	0	0	1
COP	65	45	COM	416	45	5	1.06	0.143682	0	0	1	0	0	1	0	0	1	0	0	1
COP	65	45	COM	820	28	0	0	1	1	0.17	0.431257	0	0	1	0	0	1	0	0	1
COP	65	45	COM	1051	25	0	0	1	6	2.66	0.00386821	0	0	1	0	0	1	0	0	1
COP	65	45	COM	1521	36	1	0	1	0	0	1	0	0	1	0	0	1	0	0	1
COP	65	45	COM	1719	35	0	0	1	5	2.2	0.013981	0	0	1	0	0	1	0	0	1
COP	65	45	COM	2004	40	2	0	1	11	5.39	3.52113e-08	0	0	1	3	0.55	0.290621	1	0.32	0.375154
COP	65	45	COR	171	26	5	2.35	0.00936945	47	26.03	0	0	0	1	3	1.4	0.0806073	4	4.6	2.07253e-06
COP	65	45	COR	181	24	1	0	1	65	35.75	0	0	0	1	7	4.45	4.35643e-06	3	3.58	0.000173977
COP	65	45	COR	330	42	8	2.49	0.00641977	16	5.62	9.4185e-09	0	0	1	21	12.06	0	3	2.77	0.00278698
COP	65	45	COR	343	32	4	1.2	0.115761	40	22.16	0	0	0	1	1	0	1	3	3.12	0.000895883
COP	65	45	COR	347	14	4	2.88	0.00200352	25	24.39	0	0	0	1	0	0	1	1	1.29	0.0991383
COP	65	45	COR	424	43	10	3.56	0.000184219	82	34.44	0	12	5.47	2.21654e-08	19	10.28	0	5	4.64	1.75685e-06
COP	65	45	COP	59	43	3	0.19	0.425916	87	37.78	0	0	0	1	0	0	1	4	3.4	0.000331724
COP	65	45	COP	65	45	2	0	1	178	64.89	0	32	15.56	0	50	28.8	0	16	17.04	0
COP	65	45	COP	72	39	4	0.88	0.190355	102	46.14	0	0	0	1	1	0	1	0	0	1
COP	65	45	COP	85	46	1	0	1	6	1.89	0.0296873	0	0	1	1	0	1	2	1.2	0.115398
COP	65	45	COP	88	41	2	0	1	2	0.53	0.29899	0	0	1	0	0	1	1	0.24	0.40498
COP	65	45	COP	118	24	2	0.47	0.318384	25	16.28	0	0	0	1	0	0	1	0	0	1
COP	65	45	FB2U	6	46	3	0.1	0.460244	80	30.76	0	8	3.19	0.0007173	60	34.48	0	2	1.23	0.110085
COP	65	45	FB2U	7	19	1	0	1	40	26.84	0	0	0	1	0	0	1	0	0	1
COP	65	45	FB2U	9	12	2	1.3	0.0973666	14	20.31	0	0	0	1	0	0	1	1	1.61	0.0534266
COP	65	45	FB2U	26	47	4	0.53	0.296701	43	16.72	0	0	0	1	5	1.49	0.0675485	1	0.14	0.444925
COP	65	45	FB2U	65	43	1	0	1	48	18.7	0	0	0	1	3	0.41	0.339291	2	1.31	0.0948008
COP	65	45	FB2U	66	16	1	0.03	0.488516	28	20.89	0	0	0	1	0	0	1	0	0	1
COP	65	45	FFL	5	38	11	4.47	3.83299e-06	173	74.13	0	0	0	1	1	0	1	4	3.78	7.9198e-05
COP	65	45	FFL	27	40	12	5.08	1.85176e-07	25	10.63	0	0	0	1	3	0.56	0.287235	0	0	1
COP	65	45	FFL	92	27	6	2.8	0.00254199	25	11.24	0	0	0	1	0	0	1	0	0	1
COP	72	39	ALL	6	34	0	0	1	13	7.8	2.9976e-15	0	0	1	0	0	1	0	0	1
COP	72	39	ALL	56	49	0	0	1	19	7.13	4.85501e-13	0	0	1	0	0	1	0	0	1
COP	72	39	ALL	65	29	0	0	1	18	9.67	0	0	0	1	0	0	1	0	0	1
COP	72	39	ALL	137	44	0	0	1	13	6.24	2.20709e-10	0	0	1	0	0	1	0	0	1
COP	72	39	ALL	159	35	0	0	1	11	5.89	1.97762e-09	0	0	1	0	0	1	0	0	1
COP	72	39	ALL	189	38	0	0	1	21	10.75	0	0	0	1	0	0	1	0	0	1
COP	72	39	ALL	250	35	0	0	1	75	42.17	0	0	0	1	0	0	1	1	0.56	0.286916
COP	72	39	ALL	354	48	0	0	1	346	154.85	0	4	1.12	0.130456	6	2.4	0.00826573	12	12.97	0
COP	72	39	ALL	445	11	0	0	1	8	10.18	0	0	0	1	0	0	1	0	0	1
COP	72	39	ALL	1194	34	0	0	1	283	177.83	0	2	0.45	0.327123	10	6.63	1.62311e-11	25	33.28	0
COP	72	39	ALL	1646	24	0	0	1	17	15.09	0	0	0	1	0	0	1	0	0	1
COP	72	39	ALL	2093	23	7	4.54	2.82125e-06	134	118.76	0	0	0	1	2	0.85	0.196731	2	2.65	0.00401975
COP	72	39	ALL	2305	50	0	0	1	200	81.48	0	0	0	1	2	0	1	7	6.49	4.21749e-11
COP	72	39	ALL	2508	24	2	0.58	0.2796	78	70.55	0	0	0	1	2	0.85	0.198178	3	4.08	2.23971e-05
COP	72	39	ALL	2869	38	0	0	1	130	68.54	0	0	0	1	0	0	1	2	1.69	0.0452314
COP	72	39	ALL	2896	13	1	0.28	0.390697	39	43.1	0	0	0	1	0	0	1	1	1.78	0.0374758
COP	72	39	COM	6	36	0	0	1	13	8.33	0	0	0	1	0	0	1	0	0	1
COP	72	39	COM	35	42	0	0	1	34	14.24	0	0	0	1	0	0	1	1	0.41	0.339358
COP	72	39	COM	44	27	0	0	1	21	10.67	0	0	0	1	0	0	1	0	0	1
COP	72	39	COM	89	37	0	0	1	15	7.69	7.32747e-15	0	0	1	0	0	1	0	0	1
COP	72	39	COM	181	43	0	0	1	25	12.61	0	0	0	1	1	0	1	0	0	1
COP	72	39	COM	250	31	0	0	1	22	11.69	0	2	0.58	0.282315	9	6.17	3.32355e-10	0	0	1
COP	72	39	COM	256	12	0	0	1	9	13.35	0	0	0	1	0	0	1	0	0	1
COP	72	39	COM	397	34	0	0	1	12	5.42	3.05647e-08	0	0	1	0	0	1	0	0	1
COP	72	39	COM	416	45	0	0	1	21	8.93	0	0	0	1	0	0	1	0	0	1
COP	72	39	COM	820	28	0	0	1	18	10.18	0	0	0	1	0	0	1	0	0	1
COP	72	39	COM	1051	25	0	0	1	40	24.23	0	0	0	1	0	0	1	1	0.9	0.183229
COP	72	39	COM	1521	36	0	0	1	8	4.98	3.12617e-07	0	0	1	0	0	1	0	0	1
COP	72	39	COM	1719	35	0	0	1	48	22.7	0	0	0	1	0	0	1	0	0	1
COP	72	39	COM	2004	40	0	0	1	59	24.18	0	0	0	1	2	0.17	0.43244	1	0.42	0.336273
COP	72	39	COR	171	26	0	0	1	103	69.04	0	0	0	1	1	0	1	8	11.21	0
COP	72	39	COR	181	24	0	0	1	87	50.48	0	0	0	1	0	0	1	2	2.79	0.00263322
COP	72	39	COR	330	42	4	0.97	0.166234	54	28.79	0	0	0	1	6	2.7	0.00344731	3	2.81	0.00249525
COP	72	39	COR	343	32	5	2.15	0.0157751	134	69.67	0	4	1.84	0.0329544	2	0.45	0.326241	5	6.39	8.44566e-11
COP	72	39	COR	347	14	0	0	1	46	48.64	0	0	0	1	2	1.83	0.0335202	1	1.68	0.0461553
COP	72	39	COR	424	43	7	2.46	0.00702711	105	39.53	0	0	0	1	1	0	1	0	0	1
COP	72	39	COP	59	43	0	0	1	251	114.72	0	0	0	1	1	0	1	7	7.31	1.35336e-13
COP	72	39	COP	65	45	4	0.86	0.196193	102	43.18	0	0	0	1	1	0	1	0	0	1
COP	72	39	COP	72	39	0	0	1	336	202.77	0	4	1.48	0.0692193	18	11.47	0	38	45.06	0
COP	72	39	COP	85	46	0	0	1	64	26.49	0	0	0	1	2	0	1	2	1.42	0.0780569
COP	72	39	COP	88	41	0	0	1	53	25.15	0	0	0	1	0	0	1	2	1.61	0.0536937
COP	72	39	COP	118	24	0	0	1	127	79.71	0	0	0	1	13	11.47	0	25	37.09	0
COP	72	39	FB2U	6	46	0	0	1	126	51.71	0	0	0	1	1	0	1	2	1.37	0.085482
COP	72	39	FB2U	7	19	0	0	1	119	102.9	0	2	1.24	0.107141	20	19.29	0	31	52.45	0
COP	72	39	FB2U	9	12	0	0	1	34	45.04	0	0	0	1	0	0	1	1	1.75	0.0400592
COP	72	39	FB2U	26	47	0	0	1	109	42.81	0	0	0	1	7	3.19	0.000705278	1	0.24	0.404266
COP	72	39	FB2U	65	43	0	0	1	118	49.61	0	0	0	1	3	0.7	0.242377	2	1.48	0.0700188
COP	72	39	FB2U	66	16	0	0	1	100	111.52	0	2	1.31	0.0950396	9	9.32	0	24	47.62	0
COP	72	39	FFL	5	38	6	2.17	0.0150489	379	208	0	6	2.59	0.00479405	6	3.03	0.00121807	15	17.88	0
COP	72	39	FFL	27	40	5	1.52	0.0639225	51	25.49	0	0	0	1	0	0	1	0	0	1
COP	72	39	FFL	92	27	8	4.5	3.39224e-06	106	60.9	0	2	0.75	0.226075	1	0	1	3	3.74	9.22355e-05
COP	85	46	ALL	6	34	0	0	1	11	6.01	9.41357e-10	0	0	1	0	0	1	0	0	1
COP	85	46	ALL	56	49	0	0	1	10	3.57	0.000176161	0	0	1	0	0	1	1	0.07	0.472329
COP	85	46	ALL	65	29	0	0	1	4	1.69	0.0459338	0	0	1	0	0	1	0	0	1
COP	85	46	ALL	137	44	0	0	1	13	3.96	3.7477e-05	0	0	1	0	0	1	0	0	1
COP	85	46	ALL	159	35	0	0	1	7	3.02	0.00125977	0	0	1	0	0	1	0	0	1
COP	85	46	ALL	189	38	0	0	1	4	1.58	0.0569685	0	0	1	0	0	1	0	0	1
COP	85	46	ALL	250	35	0	0	1	31	14.73	0	0	0	1	2	0.12	0.452384	0	0	1
COP	85	46	ALL	354	48	0	0	1	124	42.21	0	0	0	1	2	0	1	4	3.06	0.00111147
COP	85	46	ALL	445	11	0	0	1	2	1.42	0.0779209	0	0	1	0	0	1	0	0	1
COP	85	46	ALL	1194	34	0	0	1	77	44.67	0	0	0	1	2	0.11	0.455492	5	5.04	2.35026e-07
COP	85	46	ALL	1646	24	0	0	1	12	8.1	2.22045e-16	2	0.7	0.241858	1	0	1	4	5.56	1.33932e-08
COP	85	46	ALL	2093	23	1	0	1	50	33.63	0	0	0	1	0	0	1	0	0	1
COP	85	46	ALL	2305	50	0	0	1	109	43.36	0	0	0	1	2	0	1	3	2.2	0.013941
COP	85	46	ALL	2508	24	1	0	1	15	10.21	0	0	0	1	0	0	1	0	0	1
COP	85	46	ALL	2869	38	0	0	1	93	46.21	0	2	0.18	0.429276	7	3.37	0.000374626	3	2.59	0.00474628
COP	85	46	ALL	2896	13	2	1.12	0.130922	16	14.96	0	0	0	1	0	0	1	0	0	1
COP	85	46	COM	6	36	0	0	1	11	5.32	5.16521e-08	0	0	1	0	0	1	0	0	1
COP	85	46	COM	35	42	0	0	1	3	0.97	0.164997	0	0	1	0	0	1	0	0	1
COP	85	46	COM	44	27	0	0	1	11	5.48	2.07175e-08	0	0	1	0	0	1	2	2	0.0225367
COP	85	46	COM	89	37	0	0	1	6	2.52	0.00592636	0	0	1	0	0	1	0	0	1
COP	85	46	COM	181	43	0	0	1	9	2.97	0.00149863	0	0	1	0	0	1	0	0	1
COP	85	46	COM	250	31	0	0	1	8	3.48	0.000246823	0	0	1	0	0	1	0	0	1
COP	85	46	COM	256	12	0	0	1	2	1.32	0.0940753	0	0	1	0	0	1	0	0	1
COP	85	46	COM	397	34	0	0	1	6	2.64	0.00411441	0	0	1	0	0	1	0	0	1
COP	85	46	COM	416	45	0	0	1	6	2.07	0.0194504	0	0	1	0	0	1	0	0	1
COP	85	46	COM	820	28	0	0	1	6	3.04	0.00118886	0	0	1	0	0	1	2	1.96	0.0251676
COP	85	46	COM	1051	25	0	0	1	1	0.21	0.418038	0	0	1	0	0	1	0	0	1
COP	85	46	COM	1521	36	0	0	1	6	2.71	0.00333817	0	0	1	0	0	1	0	0	1
COP	85	46	COM	1719	35	0	0	1	9	3.18	0.000744626	0	0	1	0	0	1	1	0.39	0.349134
COP	85	46	COM	2004	40	0	0	1	19	10.19	0	0	0	1	0	0	1	1	0.24	0.404541
COP	85	46	COR	171	26	0	0	1	34	20.06	0	0	0	1	0	0	1	3	3.47	0.000255493
COP	85	46	COR	181	24	0	0	1	43	26.77	0	0	0	1	0	0	1	1	0.75	0.226946
COP	85	46	COR	330	42	0	0	1	10	3.76	8.59607e-05	0	0	1	3	0.44	0.331746	0	0	1
COP	85	46	COR	343	32	1	0	1	28	11.92	0	0	0	1	0	0	1	1	0.58	0.282133
COP	85	46	COR	347	14	0	0	1	22	18.06	0	0	0	1	0	0	1	1	1.39	0.0821785
COP	85	46	COR	424	43	2	0	1	50	20.54	0	0	0	1	5	1.72	0.0429292	9	8.88	0
COP	85	46	COP	59	43	0	0	1	59	23.86	0	0	0	1	0	0	1	0	0	1
COP	85	46	COP	65	45	1	0	1	6	1.97	0.0244803	0	0	1	1	0	1	2	1.31	0.0944397
COP	85	46	COP	72	39	0	0	1	64	24.1	0	0	0	1	2	0	1	2	1.35	0.0887433
COP	85	46	COP	85	46	0	0	1	176	67.41	0	0	0	1	10	4.69	1.3702e-06	10	9.86	0
COP	85	46	COP	88	41	0	0	1	11	4.27	9.81818e-06	0	0	1	2	0	1	0	0	1
COP	85	46	COP	118	24	0	0	1	26	16.48	0	0	0	1	1	0	1	1	0.8	0.211519
COP	85	46	FB2U	6	46	0	0	1	49	20.15	0	0	0	1	0	0	1	0	0	1
COP	85	46	FB2U	7	19	0	0	1	24	20.31	0	0	0	1	0	0	1	1	1.09	0.138333
COP	85	46	FB2U	9	12	0	0	1	11	10	0	0	0	1	0	0	1	0	0	1
COP	85	46	FB2U	26	47	0	0	1	33	10.89	0	0	0	1	0	0	1	0	0	1
COP	85	46	FB2U	65	43	0	0	1	121	45.89	0	2	0.12	0.453149	15	7.43	5.4623e-14	18	19.27	0
COP	85	46	FB2U	66	16	0	0	1	25	21.66	0	0	0	1	1	0.19	0.424834	1	1.3	0.095948
COP	85	46	FFL	5	38	1	0	1	99	38.26	0	2	0.22	0.411363	3	0.59	0.276081	4	3.82	6.57591e-05
COP	85	46	FFL	27	40	1	0	1	18	7.5	3.19744e-14	0	0	1	1	0	1	1	0.21	0.415512
COP	85	46	FFL	92	27	2	0.15	0.442276	27	15.79	0	2	0.59	0.278679	0	0	1	1	0.65	0.2563
COP	88	41	ALL	6	34	0	0	1	0	0	1	0	0	1	0	0	1	0	0	1
COP	88	41	ALL	56	49	0	0	1	0	0	1	0	0	1	0	0	1	1	0.13	0.448848
COP	88	41	ALL	65	29	0	0	1	0	0	1	0	0	1	0	0	1	0	0	1
COP	88	41	ALL	137	44	0	0	1	0	0	1	0	0	1	0	0	1	0	0	1
COP	88	41	ALL	159	35	0	0	1	0	0	1	0	0	1	0	0	1	0	0	1
COP	88	41	ALL	189	38	0	0	1	0	0	1	0	0	1	0	0	1	0	0	1
COP	88	41	ALL	250	35	0	0	1	28	12.22	0	0	0	1	4	1.71	0.0436912	0	0	1
COP	88	41	ALL	354	48	0	0	1	101	41.96	0	0	0	1	0	0	1	0	0	1
COP	88	41	ALL	445	11	0	0	1	2	1.66	0.0489448	2	1.72	0.0424056	9	10.19	0	0	0	1
COP	88	41	ALL	1194	34	0	0	1	67	35.45	0	0	0	1	0	0	1	2	1.82	0.0346422
COP	88	41	ALL	1646	24	0	0	1	0	0	1	0	0	1	4	2.38	0.00864525	0	0	1
COP	88	41	ALL	2093	23	5	2.7	0.00349891	49	37.25	0	0	0	1	6	4.27	9.991e-06	1	0.87	0.191607
COP	88	41	ALL	2305	50	0	0	1	53	21.52	0	0	0	1	11	5.05	2.15418e-07	1	0.15	0.440776
COP	88	41	ALL	2508	24	0	0	1	12	7.61	1.40998e-14	0	0	1	0	0	1	0	0	1
COP	88	41	ALL	2869	38	0	0	1	50	24.59	0	0	0	1	1	0	1	0	0	1
COP	88	41	ALL	2896	13	2	1.32	0.0928347	12	13.22	0	2	1.6	0.0548224	1	0.45	0.327052	1	1.71	0.0438125
COP	88	41	COM	6	36	0	0	1	0	0	1	0	0	1	0	0	1	0	0	1
COP	88	41	COM	35	42	0	0	1	0	0	1	0	0	1	0	0	1	0	0	1
COP	88	41	COM	44	27	0	0	1	4	2.5	0.0061404	2	0.71	0.238794	36	30.07	0	1	0.78	0.216652
COP	88	41	COM	89	37	0	0	1	0	0	1	0	0	1	0	0	1	0	0	1
COP	88	41	COM	181	43	0	0	1	3	1.02	0.154824	0	0	1	13	7.21	2.74891e-13	0	0	1
COP	88	41	COM	250	31	0	0	1	2	0.73	0.231864	0	0	1	0	0	1	0	0	1
COP	88	41	COM	256	12	0	0	1	2	1.77	0.0380483	2	1.69	0.0454439	9	10.09	0	0	0	1
COP	88	41	COM	397	34	0	0	1	0	0	1	0	0	1	0	0	1	0	0	1
COP	88	41	COM	416	45	0	0	1	0	0	1	0	0	1	0	0	1	0	0	1
COP	88	41	COM	820	28	0	0	1	2	0.88	0.189463	2	0.71	0.238282	26	21.08	0	0	0	1
COP	88	41	COM	1051	25	0	0	1	0	0	1	0	0	1	0	0	1	0	0	1
COP	88	41	COM	1521	36	0	0	1	1	0.12	0.451398	0	0	1	0	0	1	0	0	1
COP	88	41	COM	1719	35	0	0	1	3	1.06	0.145069	0	0	1	0	0	1	0	0	1
COP	88	41	COM	2004	40	0	0	1	12	5.91	1.72752e-09	2	0.32	0.375814	3	0.75	0.22809	2	1.51	0.0654093
COP	88	41	COR	171	26	0	0	1	30	17.53	0	0	0	1	0	0	1	1	0.85	0.196567
COP	88	41	COR	181	24	0	0	1	39	26.3	0	0	0	1	2	0.75	0.225634	1	0.93	0.176701
COP	88	41	COR	330	42	3	0.36	0.358304	6	2.29	0.0110038	0	0	1	2	0.05	0.482019	1	0.34	0.368442
COP	88	41	COR	343	32	1	0	1	19	10.76	0	2	0.46	0.322718	5	2.71	0.00334424	1	0.56	0.287269
COP	88	41	COR	347	14	0	0	1	23	24.83	0	0	0	1	4	4.16	1.56237e-05	0	0	1
COP	88	41	COR	424	43	5	1.26	0.103808	15	6.36	1.0037e-10	2	0.19	0.423751	1	0	1	1	0.29	0.384207
COP	88	41	COP	59	43	0	0	1	42	16.19	0	0	0	1	0	0	1	0	0	1
COP	88	41	COP	65	45	2	0	1	2	0.39	0.347619	0	0	1	0	0	1	1	0.3	0.380853
COP	88	41	COP	72	39	0	0	1	53	24.81	0	0	0	1	0	0	1	2	1.63	0.0517723
COP	88	41	COP	85	46	0	0	1	11	3.6	0.000162048	0	0	1	2	0	1	0	0	1
COP	88	41	COP	88	41	0	0	1	156	75.19	0	4	1.5	0.0674181	2	0.07	0.472007	4	3.82	6.67888e-05
COP	88	41	COP	118	24	0	0	1	14	10.83	0	0	0	1	0	0	1	2	2.36	0.00919757
COP	88	41	FB2U	6	46	0	0	1	42	18.19	0	0	0	1	0	0	1	0	0	1
COP	88	41	FB2U	7	19	0	0	1	22	21.13	0	0	0	1	0	0	1	1	1.19	0.116171
COP	88	41	FB2U	9	12	0	0	1	8	7.33	1.16795e-13	2	1.73	0.0415962	5	5.92	1.60763e-09	0	0	1
COP	88	41	FB2U	26	47	0	0	1	24	11.29	0	0	0	1	1	0	1	0	0	1
COP	88	41	FB2U	65	43	0	0	1	29	12.33	0	0	0	1	0	0	1	0	0	1
COP	88	41	FB2U	66	16	0	0	1	17	13.24	0	0	0	1	0	0	1	1	1.47	0.0710915
COP	88	41	FFL	5	38	1	0	1	86	41.71	0	0	0	1	1	0	1	0	0	1
COP	88	41	FFL	27	40	6	2.14	0.0160109	9	4.47	3.84519e-06	2	0.25	0.401456	2	0.03	0.489517	0	0	1
COP	88	41	FFL	92	27	1	0	1	19	11.32	0	2	0.7	0.241353	2	0.58	0.28194	0	0	1
COP	118	24	ALL	6	34	0	0	1	0	0	1	0	0	1	0	0	1	0	0	1
COP	118	24	ALL	56	49	0	0	1	1	0.33	0.369614	0	0	1	0	0	1	0	0	1
COP	118	24	ALL	65	29	0	0	1	3	2.41	0.00800155	0	0	1	0	0	1	0	0	1
COP	118	24	ALL	137	44	0	0	1	0	0	1	0	0	1	0	0	1	0	0	1
COP	118	24	ALL	159	35	0	0	1	4	2.85	0.00217529	0	0	1	0	0	1	0	0	1
COP	118	24	ALL	189	38	0	0	1	4	2.22	0.0132759	0	0	1	0	0	1	0	0	1
COP	118	24	ALL	250	35	0	0	1	28	22.01	0	0	0	1	0	0	1	0	0	1
COP	118	24	ALL	354	48	0	0	1	134	66.27	0	0	0	1	0	0	1	4	5.09	1.77196e-07
COP	118	24	ALL	445	11	0	0	1	1	1.59	0.055694	0	0	1	0	0	1	0	0	1
COP	118	24	ALL	1194	34	0	0	1	145	135.16	0	2	1	0.159444	10	9.18	0	21	36.22	0
COP	118	24	ALL	1646	24	0	0	1	3	2.95	0.00160363	0	0	1	0	0	1	0	0	1
COP	118	24	ALL	2093	23	2	1.23	0.11016	75	72.67	0	0	0	1	0	0	1	0	0	1
COP	118	24	ALL	2305	50	0	0	1	78	42.06	0	0	0	1	0	0	1	2	2.09	0.0183188
COP	118	24	ALL	2508	24	1	0.22	0.411425	51	54.73	0	0	0	1	4	4.04	2.65821e-05	4	7.58	1.78746e-14
COP	118	24	ALL	2869	38	0	0	1	53	32.92	0	0	0	1	0	0	1	0	0	1
COP	118	24	ALL	2896	13	0	0	1	23	34.16	0	0	0	1	0	0	1	0	0	1
COP	118	24	COM	6	36	0	0	1	0	0	1	0	0	1	0	0	1	0	0	1
COP	118	24	COM	35	42	0	0	1	4	2.73	0.00320928	0	0	1	1	0	1	0	0	1
COP	118	24	COM	44	27	0	0	1	7	6.53	3.29257e-11	0	0	1	0	0	1	0	0	1
COP	118	24	COM	89	37	0	0	1	4	2.44	0.00730492	0	0	1	0	0	1	0	0	1
COP	118	24	COM	181	43	0	0	1	6	3.99	3.26516e-05	0	0	1	0	0	1	0	0	1
COP	118	24	COM	250	31	0	0	1	3	1.69	0.0452744	0	0	1	0	0	1	0	0	1
COP	118	24	COM	256	12	0	0	1	1	1.36	0.0864307	0	0	1	0	0	1	0	0	1
COP	118	24	COM	397	34	0	0	1	3	2.06	0.0194953	0	0	1	0	0	1	0	0	1
COP	118	24	COM	416	45	0	0	1	2	0.91	0.180378	0	0	1	1	0	1	0	0	1
COP	118	24	COM	820	28	0	0	1	4	3.19	0.000718221	0	0	1	0	0	1	0	0	1
COP	118	24	COM	1051	25	0	0	1	10	8.74	0	0	0	1	2	1.37	0.0846526	7	14.83	0
COP	118	24	COM	1521	36	0	0	1	1	0.43	0.332677	0	0	1	0	0	1	0	0	1
COP	118	24	COM	1719	35	0	0	1	8	6.02	8.68495e-10	0	0	1	0	0	1	0	0	1
COP	118	24	COM	2004	40	0	0	1	22	12.23	0	0	0	1	0	0	1	0	0	1
COP	118	24	COR	171	26	0	0	1	57	50.19	0	0	0	1	0	0	1	4	7.47	4.0079e-14
COP	118	24	COR	181	24	0	0	1	45	51.2	0	0	0	1	0	0	1	0	0	1
COP	118	24	COR	330	42	6	3.04	0.00118017	17	8.94	0	0	0	1	2	0.73	0.23397	1	1	0.159052
COP	118	24	COR	343	32	3	1.78	0.0376489	34	32.83	0	2	1.04	0.148215	0	0	1	4	5.99	1.08016e-09
COP	118	24	COR	347	14	0	0	1	41	63.05	0	0	0	1	4	5.18	1.13424e-07	0	0	1
COP	118	24	COR	424	43	3	1.15	0.125362	46	29.4	0	0	0	1	3	1.55	0.0604093	0	0	1
COP	118	24	COP	59	43	0	0	1	74	45.38	0	0	0	1	0	0	1	4	5.55	1.46596e-08
COP	118	24	COP	65	45	2	0.39	0.34994	25	13.44	0	0	0	1	0	0	1	0	0	1
COP	118	24	COP	72	39	0	0	1	127	81.48	0	0	0	1	13	10.77	0	25	38.46	0
COP	118	24	COP	85	46	0	0	1	26	13.07	0	0	0	1	1	0	1	1	0.78	0.219138
COP	118	24	COP	88	41	0	0	1	14	9.02	0	0	0	1	0	0	1	2	2.44	0.00740824
COP	118	24	COP	118	24	0	0	1	100	102.89	0	0	0	1	16	17.81	0	24	49.31	0
COP	118	24	FB2U	6	46	0	0	1	55	32.84	0	0	0	1	0	0	1	0	0	1
COP	118	24	FB2U	7	19	0	0	1	79	87.24	0	4	3.96	3.77663e-05	31	40.52	0	37	87.47	0
COP	118	24	FB2U	9	12	0	0	1	17	19.45	0	0	0	1	1	1.05	0.146334	0	0	1
COP	118	24	FB2U	26	47	0	0	1	42	20.66	0	0	0	1	1	0	1	0	0	1
COP	118	24	FB2U	65	43	0	0	1	32	18.82	0	0	0	1	1	0	1	0	0	1
COP	118	24	FB2U	66	16	0	0	1	57	74.45	0	4	4.24	1.13778e-05	12	17.22	0	30	77.35	0
COP	118	24	FFL	5	38	3	1.4	0.0809873	159	133.05	0	2	0.98	0.164619	4	2.69	0.00355845	10	14.5	0
COP	118	24	FFL	27	40	4	1.81	0.0353167	22	15.79	0	0	0	1	0	0	1	1	0.95	0.171156
COP	118	24	FFL	92	27	6	4.74	1.05142e-06	48	48.24	0	0	0	1	0	0	1	4	7.61	1.35447e-14
COR	171	26	ALL	6	34	0	0	1	6	4.13	1.82185e-05	0	0	1	0	0	1	0	0	1
COR	171	26	ALL	56	49	0	0	1	9	4.76	9.72631e-07	0	0	1	0	0	1	0	0	1
COR	171	26	ALL	65	29	0	0	1	12	10.32	0	0	0	1	0	0	1	0	0	1
COR	171	26	ALL	137	44	0	0	1	5	3.16	0.000797382	0	0	1	0	0	1	0	0	1
COR	171	26	ALL	159	35	0	0	1	8	6.24	2.25257e-10	0	0	1	0	0	1	0	0	1
COR	171	26	ALL	189	38	0	0	1	16	10.84	0	0	0	1	0	0	1	0	0	1
COR	171	26	ALL	250	35	0	0	1	28	22.64	0	0	0	1	0	0	1	0	0	1
COR	171	26	ALL	354	48	0	0	1	171	84.13	0	0	0	1	3	1.27	0.102521	1	0.75	0.227384
COR	171	26	ALL	445	11	0	0	1	11	20.55	0	0	0	1	0	0	1	2	5.22	8.70776e-08
COR	171	26	ALL	1194	34	0	0	1	129	95.31	0	0	0	1	2	0.97	0.164957	6	9.65	0
COR	171	26	ALL	1646	24	0	0	1	12	10.98	0	0	0	1	0	0	1	3	5.19	1.06161e-07
COR	171	26	ALL	2093	23	4	3.22	0.000643965	80	71.34	0	2	1.39	0.0823766	1	0.36	0.357946	2	3.59	0.000167761
COR	171	26	ALL	2305	50	0	0	1	89	46.64	0	0	0	1	1	0	1	3	3.2	0.000696485
COR	171	26	ALL	2508	24	2	1.05	0.147539	48	44.75	0	0	0	1	0	0	1	2	3.29	0.000506174
COR	171	26	ALL	2869	38	0	0	1	77	53.47	0	0	0	1	2	0.77	0.220189	1	0.94	0.172604
COR	171	26	ALL	2896	13	1	0.72	0.236468	29	37.32	0	0	0	1	0	0	1	0	0	1
COR	171	26	COM	6	36	0	0	1	6	3.54	0.000201759	0	0	1	0	0	1	0	0	1
COR	171	26	COM	35	42	0	0	1	17	11.3	0	0	0	1	0	0	1	0	0	1
COR	171	26	COM	44	27	0	0	1	22	17.96	0	0	0	1	0	0	1	0	0	1
COR	171	26	COM	89	37	0	0	1	10	5.55	1.43506e-08	0	0	1	1	0	1	0	0	1
COR	171	26	COM	181	43	0	0	1	20	10.74	0	0	0	1	2	0.59	0.277921	0	0	1
COR	171	26	COM	250	31	0	0	1	5	3.32	0.000454161	0	0	1	0	0	1	0	0	1
COR	171	26	COM	256	12	0	0	1	11	17.16	0	0	0	1	0	0	1	2	5.17	1.17985e-07
COR	171	26	COM	397	34	0	0	1	12	8	6.66134e-16	0	0	1	0	0	1	0	0	1
COR	171	26	COM	416	45	0	0	1	9	5.05	2.18637e-07	0	0	1	0	0	1	0	0	1
COR	171	26	COM	820	28	0	0	1	19	14.22	0	0	0	1	0	0	1	0	0	1
COR	171	26	COM	1051	25	0	0	1	18	12.84	0	0	0	1	0	0	1	0	0	1
COR	171	26	COM	1521	36	0	0	1	2	0.98	0.164296	0	0	1	0	0	1	0	0	1
COR	171	26	COM	1719	35	0	0	1	23	19.83	0	2	0.96	0.169262	2	0.77	0.219618	0	0	1
COR	171	26	COM	2004	40	0	0	1	28	22.49	0	0	0	1	4	2.47	0.00667776	4	5.57	1.29408e-08
COR	171	26	COR	171	26	0	0	1	90	66.05	0	4	3.03	0.00124224	18	17.53	0	10	17.78	0
COR	171	26	COR	181	24	0	0	1	41	48.01	0	0	0	1	1	0.29	0.385826	0	0	1
COR	171	26	COR	330	42	3	1.08	0.139191	26	15.11	0	0	0	1	3	1.39	0.082138	1	0.84	0.201397
COR	171	26	COR	343	32	1	0	1	72	51.98	0	0	0	1	0	0	1	1	1.16	0.123435
COR	171	26	COR	347	14	0	0	1	45	62.93	0	0	0	1	0	0	1	0	0	1
COR	171	26	COR	424	43	6	3.11	0.000924183	48	32.35	0	0	0	1	0	0	1	0	0	1
COR	171	26	COP	59	43	0	0	1	99	60.08	0	0	0	1	1	0	1	1	0.77	0.22195
COR	171	26	COP	65	45	5	2.13	0.0166199	47	28.54	0	0	0	1	3	1.37	0.085509	4	4.95	3.72824e-07
COR	171	26	COP	72	39	0	0	1	103	66.57	0	0	0	1	1	0	1	8	11.51	0
COR	171	26	COP	85	46	0	0	1	34	16.76	0	0	0	1	0	0	1	3	3.45	0.000275868
COR	171	26	COP	88	41	0	0	1	30	16.3	0	0	0	1	0	0	1	1	0.9	0.182815
COR	171	26	COP	118	24	0	0	1	57	48.66	0	0	0	1	0	0	1	4	7.27	1.79856e-13
COR	171	26	FB2U	6	46	0	0	1	80	39.25	0	6	3.39	0.000353964	12	8.08	3.33067e-16	3	3.5	0.000235058
COR	171	26	FB2U	7	19	0	0	1	48	45.53	0	0	0	1	0	0	1	7	13.97	0
COR	171	26	FB2U	9	12	0	0	1	33	45.04	0	0	0	1	2	2.5	0.00627751	4	10.73	0
COR	171	26	FB2U	26	47	0	0	1	77	43.64	0	2	0.54	0.294182	15	10.06	0	7	9.17	0
COR	171	26	FB2U	65	43	0	0	1	47	24.53	0	0	0	1	0	0	1	3	3.41	0.000329258
COR	171	26	FB2U	66	16	0	0	1	36	46.76	0	0	0	1	2	2.16	0.0154216	5	11.49	0
COR	171	26	FFL	5	38	2	0.42	0.336186	184	101.97	0	0	0	1	1	0	1	4	5.62	9.72506e-09
COR	171	26	FFL	27	40	4	1.73	0.0413743	35	26.16	0	0	0	1	0	0	1	1	0.87	0.191494
COR	171	26	FFL	92	27	3	1.78	0.0372614	49	43.99	0	0	0	1	0	0	1	0	0	1
COR	181	24	ALL	6	34	0	0	1	23	18.75	0	0	0	1	0	0	1	0	0	1
COR	181	24	ALL	56	49	0	0	1	28	14.06	0	2	0.52	0.300006	7	4.2	1.32109e-05	53	70.95	0
COR	181	24	ALL	65	29	0	0	1	20	17.53	0	0	0	1	0	0	1	0	0	1
COR	181	24	ALL	137	44	0	0	1	26	16.26	0	0	0	1	0	0	1	0	0	1
COR	181	24	ALL	159	35	0	0	1	9	6.62	1.78602e-11	0	0	1	2	1	0.157489	1	0.97	0.166111
COR	181	24	ALL	189	38	0	0	1	23	11.74	0	0	0	1	0	0	1	0	0	1
COR	181	24	ALL	250	35	0	0	1	58	44.69	0	0	0	1	0	0	1	0	0	1
COR	181	24	ALL	354	48	0	0	1	146	77.87	0	0	0	1	3	1.3	0.0961113	4	5.05	2.22482e-07
COR	181	24	ALL	445	11	0	0	1	11	14.75	0	4	5.16	1.20471e-07	10	17.08	0	1	3.09	0.00100607
COR	181	24	ALL	1194	34	0	0	1	116	95.8	0	0	0	1	1	0.09	0.464868	0	0	1
COR	181	24	ALL	1646	24	0	0	1	19	20	0	0	0	1	1	0.4	0.345109	0	0	1
COR	181	24	ALL	2093	23	6	5.26	7.03759e-08	75	112.01	0	0	0	1	1	0.41	0.34002	0	0	1
COR	181	24	ALL	2305	50	0	0	1	89	54.52	0	0	0	1	9	5.95	1.34394e-09	2	2.17	0.0149954
COR	181	24	ALL	2508	24	0	0	1	32	33.88	0	0	0	1	0	0	1	0	0	1
COR	181	24	ALL	2869	38	0	0	1	85	44.2	0	0	0	1	0	0	1	0	0	1
COR	181	24	ALL	2896	13	1	0.9	0.184372	14	15.1	0	0	0	1	1	1.01	0.156752	0	0	1
COR	181	24	COM	6	36	0	0	1	23	17.38	0	0	0	1	0	0	1	0	0	1
COR	181	24	COM	35	42	0	0	1	38	28.23	0	0	0	1	0	0	1	0	0	1
COR	181	24	COM	44	27	0	0	1	21	17.19	0	0	0	1	2	1.29	0.0980066	0	0	1
COR	181	24	COM	89	37	0	0	1	25	14.68	0	0	0	1	2	0.95	0.172068	0	0	1
COR	181	24	COM	181	43	0	0	1	31	19.41	0	0	0	1	0	0	1	0	0	1
COR	181	24	COM	250	31	0	0	1	26	23.38	0	0	0	1	0	0	1	0	0	1
COR	181	24	COM	256	12	0	0	1	13	29.88	0	4	5.44	2.70577e-08	11	18.22	0	2	5.33	4.89756e-08
COR	181	24	COM	397	34	0	0	1	20	12.63	0	0	0	1	2	1.01	0.157269	0	0	1
COR	181	24	COM	416	45	0	0	1	32	17.13	0	0	0	1	0	0	1	2	2.19	0.0143042
COR	181	24	COM	820	28	0	0	1	19	13.61	0	0	0	1	0	0	1	0	0	1
COR	181	24	COM	1051	25	0	0	1	26	34.23	0	0	0	1	0	0	1	0	0	1
COR	181	24	COM	1521	36	0	0	1	14	10.44	0	0	0	1	53	48.86	0	0	0	1
COR	181	24	COM	1719	35	0	0	1	37	28.26	0	0	0	1	0	0	1	0	0	1
COR	181	24	COM	2004	40	0	0	1	39	27.63	0	0	0	1	2	0.81	0.207656	0	0	1
COR	181	24	COR	171	26	0	0	1	41	44.26	0	0	0	1	1	0.24	0.40332	0	0	1
COR	181	24	COR	181	24	0	0	1	70	87.96	0	0	0	1	18	19.73	0	24	46.1	0
COR	181	24	COR	330	42	9	5.39	3.48301e-08	43	22.81	0	0	0	1	5	3.23	0.000621525	9	12.51	0
COR	181	24	COR	343	32	3	1.59	0.0556688	72	50.06	0	0	0	1	0	0	1	1	1.17	0.121788
COR	181	24	COR	347	14	0	0	1	28	49.58	0	0	0	1	0	0	1	0	0	1
COR	181	24	COR	424	43	6	3.11	0.000941446	67	45.34	0	0	0	1	4	2.43	0.00761076	1	0.87	0.190891
COR	181	24	COP	59	43	0	0	1	84	58.59	0	0	0	1	1	0	1	1	0.87	0.192464
COR	181	24	COP	65	45	1	0	1	65	47.74	0	0	0	1	7	4.7	1.32763e-06	3	3.64	0.000138535
COR	181	24	COP	72	39	0	0	1	87	57.67	0	0	0	1	0	0	1	2	2.48	0.0065714
COR	181	24	COP	85	46	0	0	1	43	28.12	0	0	0	1	0	0	1	1	0.8	0.212282
COR	181	24	COP	88	41	0	0	1	39	29.6	0	0	0	1	2	0.76	0.22216	1	0.84	0.200568
COR	181	24	COP	118	24	0	0	1	45	46.09	0	0	0	1	0	0	1	0	0	1
COR	181	24	FB2U	6	46	0	0	1	88	51.53	0	0	0	1	8	5.46	2.41515e-08	0	0	1
COR	181	24	FB2U	7	19	0	0	1	45	58.8	0	0	0	1	1	0.54	0.295924	1	1.86	0.0314136
COR	181	24	FB2U	9	12	0	0	1	25	40.55	0	2	2.54	0.00550011	6	9.13	0	1	2.18	0.0148103
COR	181	24	FB2U	26	47	0	0	1	67	39.7	0	0	0	1	2	0.64	0.261966	1	0.76	0.22373
COR	181	24	FB2U	65	43	0	0	1	65	40.21	0	0	0	1	0	0	1	2	2.28	0.0112587
COR	181	24	FB2U	66	16	0	0	1	39	52.78	0	0	0	1	1	0.89	0.187212	0	0	1
COR	181	24	FFL	5	38	3	1.4	0.0802952	148	116.43	0	0	0	1	1	0	1	1	0.86	0.194409
COR	181	24	FFL	27	40	4	2.09	0.0181671	32	29.1	0	2	0.79	0.215808	3	1.71	0.0434972	0	0	1
COR	181	24	FFL	92	27	3	2.12	0.0171025	37	35.86	0	0	0	1	0	0	1	0	0	1
COR	330	42	ALL	6	34	0	0	1	2	0.78	0.218126	2	0.42	0.33566	27	18.66	0	28	35.75	0
COR	330	42	ALL	56	49	2	0	1	0	0	1	0	0	1	2	0	1	0	0	1
COR	330	42	ALL	65	29	1	0	1	0	0	1	0	0	1	0	0	1	1	0.69	0.245484
COR	330	42	ALL	137	44	0	0	1	2	0.45	0.327945	2	0.16	0.436325	12	6.28	1.72942e-10	20	20.5	0
COR	330	42	ALL	159	35	0	0	1	3	1.1	0.136275	0	0	1	0	0	1	0	0	1
COR	330	42	ALL	189	38	1	0	1	0	0	1	0	0	1	0	0	1	1	0.42	0.3382
COR	330	42	ALL	250	35	0	0	1	35	16.5	0	0	0	1	1	0	1	0	0	1
COR	330	42	ALL	354	48	14	5.14	1.40225e-07	94	39.3	0	0	0	1	17	9.21	0	1	0.17	0.431847
COR	330	42	ALL	445	11	1	0.45	0.324897	2	2.19	0.014381	0	0	1	0	0	1	0	0	1
COR	330	42	ALL	1194	34	18	9.53	0	73	41.3	0	0	0	1	5	2.44	0.00733824	1	0.55	0.290646
COR	330	42	ALL	1646	24	0	0	1	4	2.08	0.0189424	0	0	1	1	0	1	0	0	1
COR	330	42	ALL	2093	23	10	6.23	2.35108e-10	45	27.15	0	0	0	1	6	4.24	1.10821e-05	0	0	1
COR	330	42	ALL	2305	50	10	3.29	0.000497159	42	18.38	0	0	0	1	19	9.45	0	3	2.32	0.0100813
COR	330	42	ALL	2508	24	1	0	1	10	5.64	8.34195e-09	0	0	1	0	0	1	0	0	1
COR	330	42	ALL	2869	38	3	0.43	0.333423	67	33.68	0	0	0	1	5	2.11	0.0175275	1	0.42	0.3382
COR	330	42	ALL	2896	13	8	7.21	2.86104e-13	5	4.37	6.30342e-06	0	0	1	0	0	1	1	1.56	0.0592058
COR	330	42	COM	6	36	0	0	1	2	0.51	0.303562	2	0.43	0.333926	29	19	0	28	34.38	0
COR	330	42	COM	35	42	0	0	1	1	0.06	0.477769	0	0	1	0	0	1	0	0	1
COR	330	42	COM	44	27	0	0	1	6	3.3	0.000480499	0	0	1	0	0	1	0	0	1
COR	330	42	COM	89	37	0	0	1	1	0.09	0.462249	0	0	1	0	0	1	0	0	1
COR	330	42	COM	181	43	0	0	1	0	0	1	0	0	1	0	0	1	0	0	1
COR	330	42	COM	250	31	1	0	1	0	0	1	0	0	1	0	0	1	6	7.4	6.95e-14
COR	330	42	COM	256	12	1	0.29	0.386299	2	1.3	0.0963692	0	0	1	0	0	1	0	0	1
COR	330	42	COM	397	34	0	0	1	0	0	1	0	0	1	0	0	1	0	0	1
COR	330	42	COM	416	45	3	0.21	0.415447	1	0.05	0.482034	0	0	1	0	0	1	0	0	1
COR	330	42	COM	820	28	0	0	1	6	3.71	0.000102874	0	0	1	0	0	1	0	0	1
COR	330	42	COM	1051	25	6	3.19	0.000714462	1	0.29	0.385389	0	0	1	0	0	1	0	0	1
COR	330	42	COM	1521	36	0	0	1	0	0	1	0	0	1	0	0	1	0	0	1
COR	330	42	COM	1719	35	3	0.61	0.271843	4	1.77	0.0379952	0	0	1	0	0	1	0	0	1
COR	330	42	COM	2004	40	5	1.58	0.0571943	6	2.6	0.00460993	0	0	1	3	0.67	0.251183	0	0	1
COR	330	42	COR	171	26	3	1.19	0.116277	26	14.58	0	0	0	1	3	1.56	0.0597911	1	0.81	0.208886
COR	330	42	COR	181	24	9	5.6	1.10281e-08	43	30.21	0	0	0	1	5	3.38	0.000358964	9	13.21	0
COR	330	42	COR	330	42	58	28.25	0	42	17.05	0	0	0	1	42	25.51	0	18	19.99	0
COR	330	42	COR	343	32	13	6.8	5.29743e-12	18	10.61	0	0	0	1	1	0	1	0	0	1
COR	330	42	COR	347	14	5	4.08	2.24284e-05	11	7.85	2.10942e-15	0	0	1	0	0	1	1	1.61	0.0535652
COR	330	42	COR	424	43	18	7.9	1.44329e-15	16	6.04	7.5046e-10	0	0	1	5	1.84	0.0332344	1	0.26	0.398485
COR	330	42	COP	59	43	8	2.97	0.00148954	47	20.09	0	0	0	1	3	0.64	0.26137	0	0	1
COR	330	42	COP	65	45	8	2.74	0.00309893	16	7.3	1.45106e-13	0	0	1	21	12.04	0	3	2.6	0.00467701
COR	330	42	COP	72	39	4	0.9	0.184101	54	22.64	0	0	0	1	6	2.91	0.00180948	3	2.65	0.00398109
COR	330	42	COP	85	46	0	0	1	10	3.94	4.01789e-05	0	0	1	3	0.47	0.320666	0	0	1
COR	330	42	COP	88	41	3	0.37	0.355466	6	2.33	0.00980331	0	0	1	2	0.02	0.492489	1	0.3	0.380658
COR	330	42	COP	118	24	6	3.27	0.000538061	17	8.86	0	0	0	1	2	0.74	0.228369	1	0.95	0.169832
COR	330	42	FB2U	6	46	3	0.2	0.419219	55	24.6	0	0	0	1	81	49.23	0	1	0.3	0.382264
COR	330	42	FB2U	7	19	0	0	1	16	13.44	0	0	0	1	0	0	1	0	0	1
COR	330	42	FB2U	9	12	7	6.46	5.21188e-11	7	5.65	8.19148e-09	0	0	1	6	6.93	2.10787e-12	2	3.96	3.7461e-05
COR	330	42	FB2U	26	47	15	5.85	2.45473e-09	34	10.77	0	0	0	1	24	13.27	0	4	3.55	0.000192168
COR	330	42	FB2U	65	43	8	2.99	0.00137593	21	6.93	2.11409e-12	0	0	1	8	3.83	6.41882e-05	0	0	1
COR	330	42	FB2U	66	16	0	0	1	9	6.89	2.7407e-12	0	0	1	0	0	1	0	0	1
COR	330	42	FFL	5	38	25	13	0	99	53.72	0	0	0	1	2	0.12	0.450474	0	0	1
COR	330	42	FFL	27	40	15	6.99	1.42175e-12	12	5.69	6.26094e-09	0	0	1	10	5.52	1.73708e-08	0	0	1
COR	330	42	FFL	92	27	8	4.45	4.22683e-06	12	6.42	6.76149e-11	0	0	1	1	0	1	0	0	1
COR	343	32	ALL	6	34	0	0	1	5	3.61	0.000154219	0	0	1	0	0	1	0	0	1
COR	343	32	ALL	56	49	0	0	1	5	1.76	0.0395009	0	0	1	0	0	1	1	0.48	0.316232
COR	343	32	ALL	65	29	0	0	1	5	2.75	0.00299082	0	0	1	0	0	1	0	0	1
COR	343	32	ALL	137	44	0	0	1	4	2.14	0.0161097	0	0	1	1	0	1	0	0	1
COR	343	32	ALL	159	35	0	0	1	0	0	1	0	0	1	0	0	1	0	0	1
COR	343	32	ALL	189	38	0	0	1	7	4.04	2.64452e-05	0	0	1	0	0	1	0	0	1
COR	343	32	ALL	250	35	1	0	1	47	27.71	0	0	0	1	0	0	1	0	0	1
COR	343	32	ALL	354	48	5	1.61	0.0536377	227	117.12	0	0	0	1	0	0	1	3	2.8	0.00254215
COR	343	32	ALL	445	11	0	0	1	4	4.45	4.38206e-06	0	0	1	1	0.9	0.183383	0	0	1
COR	343	32	ALL	1194	34	8	4.56	2.52846e-06	151	119.67	0	0	0	1	2	0.61	0.272429	5	6.87	3.15714e-12
[truncated: 602 more rows]

## Sheet: GO_Enrichment
group	module_no	p-value-rank	log2foldRatio	# GO	NS	enrichment	name	ratio_in_study	ratio_in_pop	p_uncorrected	depth	study_count	p_fdr_bh	study_items
ALL	1194	4	3.675	GO:0045944	BP	e	positive regulation of transcription by RNA polymerase II	22/32	1193/20424	2.22737e-20	11	22	3.42214e-16	ENSG00000049768, ENSG00000067082, ENSG00000068305, ENSG00000071564, ENSG00000072310, ENSG00000100644, ENSG00000101412, ENSG00000115415, ENSG00000120738, ENSG00000130522, ENSG00000136826, ENSG00000140262, ENSG00000162772, ENSG00000168610, ENSG00000169083, ENSG00000169564, ENSG00000170345, ENSG00000171223, ENSG00000177606, ENSG00000179094, ENSG00000196092, ENSG00000245848
ALL	1194	13	3.28	GO:0045893	BP	e	positive regulation of transcription, DNA-templated	22/32	1612/20424	1.4279e-17	10	22	5.93682e-14	ENSG00000049768, ENSG00000067082, ENSG00000068305, ENSG00000071564, ENSG00000072310, ENSG00000100644, ENSG00000101412, ENSG00000115415, ENSG00000120738, ENSG00000130522, ENSG00000136826, ENSG00000140262, ENSG00000162772, ENSG00000168610, ENSG00000169083, ENSG00000169564, ENSG00000170345, ENSG00000171223, ENSG00000177606, ENSG00000179094, ENSG00000196092, ENSG00000245848
ALL	1194	13	3.28	GO:1903508	BP	e	positive regulation of nucleic acid-templated transcription	22/32	1612/20424	1.4279e-17	9	22	5.93682e-14	ENSG00000049768, ENSG00000067082, ENSG00000068305, ENSG00000071564, ENSG00000072310, ENSG00000100644, ENSG00000101412, ENSG00000115415, ENSG00000120738, ENSG00000130522, ENSG00000136826, ENSG00000140262, ENSG00000162772, ENSG00000168610, ENSG00000169083, ENSG00000169564, ENSG00000170345, ENSG00000171223, ENSG00000177606, ENSG00000179094, ENSG00000196092, ENSG00000245848
ALL	1194	13	3.275	GO:1902680	BP	e	positive regulation of RNA biosynthetic process	22/32	1618/20424	1.54565e-17	8	22	5.93682e-14	ENSG00000049768, ENSG00000067082, ENSG00000068305, ENSG00000071564, ENSG00000072310, ENSG00000100644, ENSG00000101412, ENSG00000115415, ENSG00000120738, ENSG00000130522, ENSG00000136826, ENSG00000140262, ENSG00000162772, ENSG00000168610, ENSG00000169083, ENSG00000169564, ENSG00000170345, ENSG00000171223, ENSG00000177606, ENSG00000179094, ENSG00000196092, ENSG00000245848
ALL	1194	15	3.197	GO:0051254	BP	e	positive regulation of RNA metabolic process	22/32	1718/20424	5.54241e-17	7	22	1.70307e-13	ENSG00000049768, ENSG00000067082, ENSG00000068305, ENSG00000071564, ENSG00000072310, ENSG00000100644, ENSG00000101412, ENSG00000115415, ENSG00000120738, ENSG00000130522, ENSG00000136826, ENSG00000140262, ENSG00000162772, ENSG00000168610, ENSG00000169083, ENSG00000169564, ENSG00000170345, ENSG00000171223, ENSG00000177606, ENSG00000179094, ENSG00000196092, ENSG00000245848
ALL	1194	17	3.101	GO:0010557	BP	e	positive regulation of macromolecule biosynthetic process	22/32	1853/20424	2.75941e-16	6	22	7.06593e-13	ENSG00000049768, ENSG00000067082, ENSG00000068305, ENSG00000071564, ENSG00000072310, ENSG00000100644, ENSG00000101412, ENSG00000115415, ENSG00000120738, ENSG00000130522, ENSG00000136826, ENSG00000140262, ENSG00000162772, ENSG00000168610, ENSG00000169083, ENSG00000169564, ENSG00000170345, ENSG00000171223, ENSG00000177606, ENSG00000179094, ENSG00000196092, ENSG00000245848
ALL	1194	19	3.067	GO:0045935	BP	e	positive regulation of nucleobase-containing compound metabolic process	22/32	1903/20424	4.84742e-16	6	22	1.06394e-12	ENSG00000049768, ENSG00000067082, ENSG00000068305, ENSG00000071564, ENSG00000072310, ENSG00000100644, ENSG00000101412, ENSG00000115415, ENSG00000120738, ENSG00000130522, ENSG00000136826, ENSG00000140262, ENSG00000162772, ENSG00000168610, ENSG00000169083, ENSG00000169564, ENSG00000170345, ENSG00000171223, ENSG00000177606, ENSG00000179094, ENSG00000196092, ENSG00000245848
ALL	1194	20	3.033	GO:0031328	BP	e	positive regulation of cellular biosynthetic process	22/32	1954/20424	8.47616e-16	6	22	1.62785e-12	ENSG00000049768, ENSG00000067082, ENSG00000068305, ENSG00000071564, ENSG00000072310, ENSG00000100644, ENSG00000101412, ENSG00000115415, ENSG00000120738, ENSG00000130522, ENSG00000136826, ENSG00000140262, ENSG00000162772, ENSG00000168610, ENSG00000169083, ENSG00000169564, ENSG00000170345, ENSG00000171223, ENSG00000177606, ENSG00000179094, ENSG00000196092, ENSG00000245848
ALL	1194	21	3.011	GO:0009891	BP	e	positive regulation of biosynthetic process	22/32	1988/20424	1.21983e-15	5	22	2.08238e-12	ENSG00000049768, ENSG00000067082, ENSG00000068305, ENSG00000071564, ENSG00000072310, ENSG00000100644, ENSG00000101412, ENSG00000115415, ENSG00000120738, ENSG00000130522, ENSG00000136826, ENSG00000140262, ENSG00000162772, ENSG00000168610, ENSG00000169083, ENSG00000169564, ENSG00000170345, ENSG00000171223, ENSG00000177606, ENSG00000179094, ENSG00000196092, ENSG00000245848
ALL	1194	22	2.662	GO:0051173	BP	e	positive regulation of nitrogen compound metabolic process	25/32	2995/20424	1.5419e-15	5	25	2.36898e-12	ENSG00000049768, ENSG00000067082, ENSG00000068305, ENSG00000071564, ENSG00000072310, ENSG00000100644, ENSG00000101412, ENSG00000105327, ENSG00000115415, ENSG00000118503, ENSG00000120738, ENSG00000124762, ENSG00000130522, ENSG00000136826, ENSG00000140262, ENSG00000162772, ENSG00000168610, ENSG00000169083, ENSG00000169564, ENSG00000170345, ENSG00000171223, ENSG00000177606, ENSG00000179094, ENSG0000…
ALL	1194	24	2.584	GO:0031325	BP	e	positive regulation of cellular metabolic process	25/32	3195/20424	7.23089e-15	5	25	1.00996e-11	ENSG00000049768, ENSG00000067082, ENSG00000068305, ENSG00000071564, ENSG00000072310, ENSG00000100644, ENSG00000101412, ENSG00000105327, ENSG00000115415, ENSG00000118503, ENSG00000120738, ENSG00000124762, ENSG00000130522, ENSG00000136826, ENSG00000140262, ENSG00000162772, ENSG00000168610, ENSG00000169083, ENSG00000169564, ENSG00000170345, ENSG00000171223, ENSG00000177606, ENSG00000179094, ENSG0000…
ALL	1194	26	2.763	GO:0006357	BP	e	regulation of transcription by RNA polymerase II	23/32	2537/20424	1.21672e-14	10	23	1.5578e-11	ENSG00000049768, ENSG00000067082, ENSG00000068305, ENSG00000071564, ENSG00000072310, ENSG00000100644, ENSG00000101412, ENSG00000115415, ENSG00000120738, ENSG00000130522, ENSG00000136826, ENSG00000140262, ENSG00000162772, ENSG00000168610, ENSG00000169083, ENSG00000169564, ENSG00000170345, ENSG00000171223, ENSG00000177606, ENSG00000179094, ENSG00000196092, ENSG00000198517, ENSG00000245848
ALL	1194	28	2.519	GO:0010604	BP	e	positive regulation of macromolecule metabolic process	25/32	3371/20424	2.5929e-14	5	25	3.06441e-11	ENSG00000049768, ENSG00000067082, ENSG00000068305, ENSG00000071564, ENSG00000072310, ENSG00000100644, ENSG00000101412, ENSG00000105327, ENSG00000115415, ENSG00000118503, ENSG00000120738, ENSG00000124762, ENSG00000130522, ENSG00000136826, ENSG00000140262, ENSG00000162772, ENSG00000168610, ENSG00000169083, ENSG00000169564, ENSG00000170345, ENSG00000171223, ENSG00000177606, ENSG00000179094, ENSG0000…
ALL	1194	29	3.58	GO:0000122	BP	e	negative regulation of transcription by RNA polymerase II	16/32	932/20424	9.41862e-14	11	16	1.03363e-10	ENSG00000049768, ENSG00000068305, ENSG00000071564, ENSG00000072310, ENSG00000101412, ENSG00000115415, ENSG00000120738, ENSG00000130522, ENSG00000136826, ENSG00000162772, ENSG00000168610, ENSG00000169083, ENSG00000177606, ENSG00000179094, ENSG00000196092, ENSG00000198517
ALL	1194	30	2.418	GO:0009893	BP	e	positive regulation of metabolic process	25/32	3674/20424	1.99348e-13	4	25	2.04185e-10	ENSG00000049768, ENSG00000067082, ENSG00000068305, ENSG00000071564, ENSG00000072310, ENSG00000100644, ENSG00000101412, ENSG00000105327, ENSG00000115415, ENSG00000118503, ENSG00000120738, ENSG00000124762, ENSG00000130522, ENSG00000136826, ENSG00000140262, ENSG00000162772, ENSG00000168610, ENSG00000169083, ENSG00000169564, ENSG00000170345, ENSG00000171223, ENSG00000177606, ENSG00000179094, ENSG0000…
ALL	1194	32	2.472	GO:0006355	BP	e	regulation of transcription, DNA-templated	24/32	3369/20424	4.11448e-13	9	24	3.74353e-10	ENSG00000049768, ENSG00000067082, ENSG00000068305, ENSG00000071564, ENSG00000072310, ENSG00000100644, ENSG00000101412, ENSG00000115415, ENSG00000118503, ENSG00000120738, ENSG00000130522, ENSG00000136826, ENSG00000140262, ENSG00000162772, ENSG00000168610, ENSG00000169083, ENSG00000169564, ENSG00000170345, ENSG00000171223, ENSG00000177606, ENSG00000179094, ENSG00000196092, ENSG00000198517, ENSG0000…
ALL	1194	32	2.471	GO:1903506	BP	e	regulation of nucleic acid-templated transcription	24/32	3370/20424	4.14215e-13	8	24	3.74353e-10	ENSG00000049768, ENSG00000067082, ENSG00000068305, ENSG00000071564, ENSG00000072310, ENSG00000100644, ENSG00000101412, ENSG00000115415, ENSG00000118503, ENSG00000120738, ENSG00000130522, ENSG00000136826, ENSG00000140262, ENSG00000162772, ENSG00000168610, ENSG00000169083, ENSG00000169564, ENSG00000170345, ENSG00000171223, ENSG00000177606, ENSG00000179094, ENSG00000196092, ENSG00000198517, ENSG0000…
ALL	1194	33	2.468	GO:2001141	BP	e	regulation of RNA biosynthetic process	24/32	3379/20424	4.39924e-13	7	24	3.75499e-10	ENSG00000049768, ENSG00000067082, ENSG00000068305, ENSG00000071564, ENSG00000072310, ENSG00000100644, ENSG00000101412, ENSG00000115415, ENSG00000118503, ENSG00000120738, ENSG00000130522, ENSG00000136826, ENSG00000140262, ENSG00000162772, ENSG00000168610, ENSG00000169083, ENSG00000169564, ENSG00000170345, ENSG00000171223, ENSG00000177606, ENSG00000179094, ENSG00000196092, ENSG00000198517, ENSG0000…
ALL	1194	34	6.648	GO:1902895	BP	e	positive regulation of miRNA transcription	7/32	45/20424	4.99055e-13	11	7	3.81211e-10	ENSG00000072310, ENSG00000100644, ENSG00000120738, ENSG00000136826, ENSG00000168610, ENSG00000170345, ENSG00000177606
ALL	1194	34	3.127	GO:0010558	BP	e	negative regulation of macromolecule biosynthetic process	18/32	1485/20424	5.15098e-13	6	18	3.81211e-10	ENSG00000049768, ENSG00000068305, ENSG00000071564, ENSG00000072310, ENSG00000101412, ENSG00000115415, ENSG00000120738, ENSG00000124762, ENSG00000130522, ENSG00000136826, ENSG00000162772, ENSG00000168610, ENSG00000169083, ENSG00000177606, ENSG00000179094, ENSG00000196092, ENSG00000198517, ENSG00000245848
ALL	1194	34	3.126	GO:0045934	BP	e	negative regulation of nucleobase-containing compound metabolic process	18/32	1486/20424	5.21052e-13	6	18	3.81211e-10	ENSG00000049768, ENSG00000068305, ENSG00000071564, ENSG00000072310, ENSG00000101412, ENSG00000115415, ENSG00000120738, ENSG00000124762, ENSG00000130522, ENSG00000136826, ENSG00000162772, ENSG00000168610, ENSG00000169083, ENSG00000177606, ENSG00000179094, ENSG00000196092, ENSG00000198517, ENSG00000245848
ALL	1194	35	2.357	GO:0010556	BP	e	regulation of macromolecule biosynthetic process	25/32	3870/20424	6.78695e-13	5	25	4.52852e-10	ENSG00000049768, ENSG00000067082, ENSG00000068305, ENSG00000071564, ENSG00000072310, ENSG00000100644, ENSG00000101412, ENSG00000115415, ENSG00000118503, ENSG00000120738, ENSG00000124762, ENSG00000130522, ENSG00000136826, ENSG00000140262, ENSG00000162772, ENSG00000168610, ENSG00000169083, ENSG00000169564, ENSG00000170345, ENSG00000171223, ENSG00000177606, ENSG00000179094, ENSG00000196092, ENSG0000…
ALL	1194	35	3.248	GO:0045892	BP	e	negative regulation of transcription, DNA-templated	17/32	1276/20424	7.00512e-13	10	17	4.52852e-10	ENSG00000049768, ENSG00000068305, ENSG00000071564, ENSG00000072310, ENSG00000101412, ENSG00000115415, ENSG00000120738, ENSG00000130522, ENSG00000136826, ENSG00000162772, ENSG00000168610, ENSG00000169083, ENSG00000177606, ENSG00000179094, ENSG00000196092, ENSG00000198517, ENSG00000245848
ALL	1194	35	3.246	GO:1903507	BP	e	negative regulation of nucleic acid-templated transcription	17/32	1278/20424	7.18478e-13	9	17	4.52852e-10	ENSG00000049768, ENSG00000068305, ENSG00000071564, ENSG00000072310, ENSG00000101412, ENSG00000115415, ENSG00000120738, ENSG00000130522, ENSG00000136826, ENSG00000162772, ENSG00000168610, ENSG00000169083, ENSG00000177606, ENSG00000179094, ENSG00000196092, ENSG00000198517, ENSG00000245848
ALL	1194	35	3.244	GO:1902679	BP	e	negative regulation of RNA biosynthetic process	17/32	1280/20424	7.36873e-13	8	17	4.52852e-10	ENSG00000049768, ENSG00000068305, ENSG00000071564, ENSG00000072310, ENSG00000101412, ENSG00000115415, ENSG00000120738, ENSG00000130522, ENSG00000136826, ENSG00000162772, ENSG00000168610, ENSG00000169083, ENSG00000177606, ENSG00000179094, ENSG00000196092, ENSG00000198517, ENSG00000245848
ALL	1194	36	2.349	GO:0019219	BP	e	regulation of nucleobase-containing compound metabolic process	25/32	3896/20424	7.94432e-13	5	25	4.69448e-10	ENSG00000049768, ENSG00000067082, ENSG00000068305, ENSG00000071564, ENSG00000072310, ENSG00000100644, ENSG00000101412, ENSG00000115415, ENSG00000118503, ENSG00000120738, ENSG00000124762, ENSG00000130522, ENSG00000136826, ENSG00000140262, ENSG00000162772, ENSG00000168610, ENSG00000169083, ENSG00000169564, ENSG00000170345, ENSG00000171223, ENSG00000177606, ENSG00000179094, ENSG00000196092, ENSG0000…
ALL	1194	37	3.079	GO:0031327	BP	e	skeletal muscle cell differentiation	18/32	1542/20424	9.7894e-13	6	18	5.57053e-10	ENSG00000049768, ENSG00000068305, ENSG00000071564, ENSG00000072310, ENSG00000101412, ENSG00000115415, ENSG00000120738, ENSG00000124762, ENSG00000130522, ENSG00000136826, ENSG00000162772, ENSG00000168610, ENSG00000169083, ENSG00000177606, ENSG00000179094, ENSG00000196092, ENSG00000198517, ENSG00000245848
ALL	1194	38	3.056	GO:0009890	BP	e	negative regulation of biosynthetic process	18/32	1570/20424	1.32959e-12	5	18	7.29565e-10	ENSG00000049768, ENSG00000068305, ENSG00000071564, ENSG00000072310, ENSG00000101412, ENSG00000115415, ENSG00000120738, ENSG00000124762, ENSG00000130522, ENSG00000136826, ENSG00000162772, ENSG00000168610, ENSG00000169083, ENSG00000177606, ENSG00000179094, ENSG00000196092, ENSG00000198517, ENSG00000245848
ALL	1194	39	2.69	GO:0031324	BP	e	negative regulation of cellular metabolic process	21/32	2457/20424	1.53503e-12	5	21	8.13248e-10	ENSG00000008294, ENSG00000049768, ENSG00000068305, ENSG00000071564, ENSG00000072310, ENSG00000100644, ENSG00000101412, ENSG00000115415, ENSG00000118503, ENSG00000120738, ENSG00000124762, ENSG00000130522, ENSG00000136826, ENSG00000162772, ENSG00000168610, ENSG00000169083, ENSG00000177606, ENSG00000179094, ENSG00000196092, ENSG00000198517, ENSG00000245848
ALL	1194	40	2.311	GO:0031326	BP	e	regulation of cellular biosynthetic process	25/32	4026/20424	1.7167e-12	5	25	8.7918e-10	ENSG00000049768, ENSG00000067082, ENSG00000068305, ENSG00000071564, ENSG00000072310, ENSG00000100644, ENSG00000101412, ENSG00000115415, ENSG00000118503, ENSG00000120738, ENSG00000124762, ENSG00000130522, ENSG00000136826, ENSG00000140262, ENSG00000162772, ENSG00000168610, ENSG00000169083, ENSG00000169564, ENSG00000170345, ENSG00000171223, ENSG00000177606, ENSG00000179094, ENSG00000196092, ENSG0000…
ALL	1194	41	2.294	GO:0009889	BP	e	regulation of biosynthetic process	25/32	4086/20424	2.42772e-12	4	25	1.16931e-09	ENSG00000049768, ENSG00000067082, ENSG00000068305, ENSG00000071564, ENSG00000072310, ENSG00000100644, ENSG00000101412, ENSG00000115415, ENSG00000118503, ENSG00000120738, ENSG00000124762, ENSG00000130522, ENSG00000136826, ENSG00000140262, ENSG00000162772, ENSG00000168610, ENSG00000169083, ENSG00000169564, ENSG00000170345, ENSG00000171223, ENSG00000177606, ENSG00000179094, ENSG00000196092, ENSG0000…
ALL	1194	41	2.379	GO:0051252	BP	e	regulation of RNA metabolic process	24/32	3646/20424	2.43542e-12	6	24	1.16931e-09	ENSG00000049768, ENSG00000067082, ENSG00000068305, ENSG00000071564, ENSG00000072310, ENSG00000100644, ENSG00000101412, ENSG00000115415, ENSG00000118503, ENSG00000120738, ENSG00000130522, ENSG00000136826, ENSG00000140262, ENSG00000162772, ENSG00000168610, ENSG00000169083, ENSG00000169564, ENSG00000170345, ENSG00000171223, ENSG00000177606, ENSG00000179094, ENSG00000196092, ENSG00000198517, ENSG0000…
ALL	1194	42	3.142	GO:0051253	BP	e	negative regulation of RNA metabolic process	17/32	1386/20424	2.65718e-12	7	17	1.23712e-09	ENSG00000049768, ENSG00000068305, ENSG00000071564, ENSG00000072310, ENSG00000101412, ENSG00000115415, ENSG00000120738, ENSG00000130522, ENSG00000136826, ENSG00000162772, ENSG00000168610, ENSG00000169083, ENSG00000177606, ENSG00000179094, ENSG00000196092, ENSG00000198517, ENSG00000245848
ALL	1194	43	6.262	GO:1902893	BP	e	regulation of miRNA transcription	7/32	59/20424	3.69578e-12	10	7	1.67006e-09	ENSG00000072310, ENSG00000100644, ENSG00000120738, ENSG00000136826, ENSG00000168610, ENSG00000170345, ENSG00000177606
ALL	1194	45	2.714	GO:0051172	BP	e	negative regulation of nitrogen compound metabolic process	20/32	2296/20424	5.67291e-12	5	20	2.49024e-09	ENSG00000008294, ENSG00000049768, ENSG00000068305, ENSG00000071564, ENSG00000072310, ENSG00000101412, ENSG00000115415, ENSG00000118503, ENSG00000120738, ENSG00000124762, ENSG00000130522, ENSG00000136826, ENSG00000162772, ENSG00000168610, ENSG00000169083, ENSG00000177606, ENSG00000179094, ENSG00000196092, ENSG00000198517, ENSG00000245848
ALL	1194	46	3.568	GO:0045597	BP	e	positive regulation of cell differentiation	14/32	823/20424	6.40243e-12	5	14	2.73241e-09	ENSG00000008294, ENSG00000049768, ENSG00000071564, ENSG00000100644, ENSG00000101412, ENSG00000115415, ENSG00000130522, ENSG00000140262, ENSG00000168610, ENSG00000169083, ENSG00000170345, ENSG00000171223, ENSG00000179242, ENSG00000245848
ALL	1194	47	2.59	GO:0010605	BP	e	negative regulation of macromolecule metabolic process	21/32	2670/20424	7.82446e-12	5	21	3.24905e-09	ENSG00000008294, ENSG00000049768, ENSG00000068305, ENSG00000071564, ENSG00000072310, ENSG00000100644, ENSG00000101412, ENSG00000115415, ENSG00000118503, ENSG00000120738, ENSG00000124762, ENSG00000130522, ENSG00000136826, ENSG00000162772, ENSG00000168610, ENSG00000169083, ENSG00000177606, ENSG00000179094, ENSG00000196092, ENSG00000198517, ENSG00000245848
ALL	1194	48	2.05	GO:0051171	BP	e	regulation of nitrogen compound metabolic process	27/32	5484/20424	1.6525e-11	4	27	6.68134e-09	ENSG00000008294, ENSG00000049768, ENSG00000067082, ENSG00000068305, ENSG00000071564, ENSG00000072310, ENSG00000100644, ENSG00000101412, ENSG00000105327, ENSG00000115415, ENSG00000118503, ENSG00000120738, ENSG00000124762, ENSG00000130522, ENSG00000136826, ENSG00000140262, ENSG00000162772, ENSG00000168610, ENSG00000169083, ENSG00000169564, ENSG00000170345, ENSG00000171223, ENSG00000177606, ENSG0000…
ALL	1194	49	2.54	GO:0048869	BP	e	cellular developmental process	21/32	2782/20424	1.74195e-11	2	21	6.86241e-09	ENSG00000008294, ENSG00000049768, ENSG00000067082, ENSG00000068305, ENSG00000071564, ENSG00000072310, ENSG00000100644, ENSG00000115415, ENSG00000120738, ENSG00000124762, ENSG00000130522, ENSG00000136826, ENSG00000140262, ENSG00000162772, ENSG00000168610, ENSG00000169083, ENSG00000170345, ENSG00000171223, ENSG00000177606, ENSG00000196092, ENSG00000245848
ALL	1194	50	2.047	GO:0048522	BP	e	positive regulation of cellular process	27/32	5503/20424	1.80373e-11	4	27	6.92811e-09	ENSG00000008294, ENSG00000049768, ENSG00000067082, ENSG00000068305, ENSG00000071564, ENSG00000072310, ENSG00000100644, ENSG00000101412, ENSG00000105327, ENSG00000115415, ENSG00000118503, ENSG00000120738, ENSG00000124762, ENSG00000130522, ENSG00000136826, ENSG00000140262, ENSG00000162772, ENSG00000168610, ENSG00000169083, ENSG00000169564, ENSG00000170345, ENSG00000171223, ENSG00000177606, ENSG0000…
ALL	1194	52	2.502	GO:0009892	BP	e	negative regulation of metabolic process	21/32	2873/20424	3.25311e-11	4	21	1.21904e-08	ENSG00000008294, ENSG00000049768, ENSG00000068305, ENSG00000071564, ENSG00000072310, ENSG00000100644, ENSG00000101412, ENSG00000115415, ENSG00000118503, ENSG00000120738, ENSG00000124762, ENSG00000130522, ENSG00000136826, ENSG00000162772, ENSG00000168610, ENSG00000169083, ENSG00000177606, ENSG00000179094, ENSG00000196092, ENSG00000198517, ENSG00000245848
ALL	1194	53	2.02	GO:0080090	BP	e	regulation of primary metabolic process	27/32	5641/20424	3.37384e-11	4	27	1.23418e-08	ENSG00000008294, ENSG00000049768, ENSG00000067082, ENSG00000068305, ENSG00000071564, ENSG00000072310, ENSG00000100644, ENSG00000101412, ENSG00000105327, ENSG00000115415, ENSG00000118503, ENSG00000120738, ENSG00000124762, ENSG00000130522, ENSG00000136826, ENSG00000140262, ENSG00000162772, ENSG00000168610, ENSG00000169083, ENSG00000169564, ENSG00000170345, ENSG00000171223, ENSG00000177606, ENSG0000…
ALL	1194	54	2.135	GO:0010468	BP	e	regulation of gene expression	25/32	4703/20424	6.38662e-11	5	25	2.28195e-08	ENSG00000049768, ENSG00000067082, ENSG00000068305, ENSG00000071564, ENSG00000072310, ENSG00000100644, ENSG00000101412, ENSG00000115415, ENSG00000118503, ENSG00000120738, ENSG00000124762, ENSG00000130522, ENSG00000136826, ENSG00000140262, ENSG00000162772, ENSG00000168610, ENSG00000169083, ENSG00000169564, ENSG00000170345, ENSG00000171223, ENSG00000177606, ENSG00000179094, ENSG00000196092, ENSG0000…
ALL	1194	55	2.753	GO:0030154	BP	e	cell differentiation	18/32	2001/20424	7.88959e-11	3	18	2.7549e-08	ENSG00000008294, ENSG00000067082, ENSG00000068305, ENSG00000071564, ENSG00000072310, ENSG00000100644, ENSG00000115415, ENSG00000120738, ENSG00000136826, ENSG00000140262, ENSG00000162772, ENSG00000168610, ENSG00000169083, ENSG00000170345, ENSG00000171223, ENSG00000177606, ENSG00000196092, ENSG00000245848
ALL	1194	56	1.977	GO:0031323	BP	e	regulation of cellular metabolic process	27/32	5870/20424	9.19684e-11	4	27	3.14e-08	ENSG00000008294, ENSG00000049768, ENSG00000067082, ENSG00000068305, ENSG00000071564, ENSG00000072310, ENSG00000100644, ENSG00000101412, ENSG00000105327, ENSG00000115415, ENSG00000118503, ENSG00000120738, ENSG00000124762, ENSG00000130522, ENSG00000136826, ENSG00000140262, ENSG00000162772, ENSG00000168610, ENSG00000169083, ENSG00000169564, ENSG00000170345, ENSG00000171223, ENSG00000177606, ENSG0000…
ALL	1194	57	3.114	GO:0051094	BP	e	positive regulation of developmental process	15/32	1250/20424	1.22818e-10	4	15	4.10213e-08	ENSG00000008294, ENSG00000049768, ENSG00000071564, ENSG00000100644, ENSG00000101412, ENSG00000115415, ENSG00000130522, ENSG00000136826, ENSG00000140262, ENSG00000168610, ENSG00000169083, ENSG00000170345, ENSG00000171223, ENSG00000179242, ENSG00000245848
ALL	1194	58	1.951	GO:0048518	BP	e	positive regulation of biological process	27/32	6013/20424	1.68333e-10	3	27	5.50269e-08	ENSG00000008294, ENSG00000049768, ENSG00000067082, ENSG00000068305, ENSG00000071564, ENSG00000072310, ENSG00000100644, ENSG00000101412, ENSG00000105327, ENSG00000115415, ENSG00000118503, ENSG00000120738, ENSG00000124762, ENSG00000130522, ENSG00000136826, ENSG00000140262, ENSG00000162772, ENSG00000168610, ENSG00000169083, ENSG00000169564, ENSG00000170345, ENSG00000171223, ENSG00000177606, ENSG0000…
ALL	1194	59	1.946	GO:0060255	BP	e	regulation of macromolecule metabolic process	27/32	6041/20424	1.8913e-10	4	27	6.05375e-08	ENSG00000008294, ENSG00000049768, ENSG00000067082, ENSG00000068305, ENSG00000071564, ENSG00000072310, ENSG00000100644, ENSG00000101412, ENSG00000105327, ENSG00000115415, ENSG00000118503, ENSG00000120738, ENSG00000124762, ENSG00000130522, ENSG00000136826, ENSG00000140262, ENSG00000162772, ENSG00000168610, ENSG00000169083, ENSG00000169564, ENSG00000170345, ENSG00000171223, ENSG00000177606, ENSG0000…
ALL	1194	64	1.86	GO:0019222	BP	e	regulation of metabolic process	27/32	6553/20424	1.43946e-09	3	27	4.51345e-07	ENSG00000008294, ENSG00000049768, ENSG00000067082, ENSG00000068305, ENSG00000071564, ENSG00000072310, ENSG00000100644, ENSG00000101412, ENSG00000105327, ENSG00000115415, ENSG00000118503, ENSG00000120738, ENSG00000124762, ENSG00000130522, ENSG00000136826, ENSG00000140262, ENSG00000162772, ENSG00000168610, ENSG00000169083, ENSG00000169564, ENSG00000170345, ENSG00000171223, ENSG00000177606, ENSG0000…
ALL	1194	65	2.888	GO:0045595	BP	e	regulation of cell differentiation	15/32	1495/20424	1.48942e-09	4	15	4.57669e-07	ENSG00000008294, ENSG00000049768, ENSG00000071564, ENSG00000100644, ENSG00000101412, ENSG00000115415, ENSG00000130522, ENSG00000136826, ENSG00000140262, ENSG00000168610, ENSG00000169083, ENSG00000170345, ENSG00000171223, ENSG00000179242, ENSG00000245848
ALL	1194	66	2.957	GO:1901700	BP	e	response to oxygen-containing compound	14/32	1321/20424	3.27558e-09	3	14	9.86786e-07	ENSG00000049768, ENSG00000072310, ENSG00000100644, ENSG00000101412, ENSG00000115415, ENSG00000118503, ENSG00000120738, ENSG00000130522, ENSG00000136826, ENSG00000168610, ENSG00000169083, ENSG00000170345, ENSG00000177606, ENSG00000179094
ALL	1194	67	2.796	GO:0042127	BP	e	regulation of cell population proliferation	15/32	1610/20424	4.13263e-09	4	15	1.22103e-06	ENSG00000049768, ENSG00000100644, ENSG00000101412, ENSG00000115415, ENSG00000118503, ENSG00000120738, ENSG00000124762, ENSG00000130522, ENSG00000136826, ENSG00000162772, ENSG00000168610, ENSG00000169083, ENSG00000171223, ENSG00000177606, ENSG00000245848
ALL	1194	68	2.758	GO:0070887	BP	e	cellular response to chemical stimulus	15/32	1661/20424	6.33391e-09	3	15	1.83612e-06	ENSG00000068305, ENSG00000072310, ENSG00000100644, ENSG00000101412, ENSG00000115415, ENSG00000118503, ENSG00000120738, ENSG00000130522, ENSG00000136826, ENSG00000168610, ENSG00000169083, ENSG00000170345, ENSG00000171223, ENSG00000177606, ENSG00000245848
ALL	1194	70	2.397	GO:0051716	BP	e	cellular response to stimulus	18/32	2692/20424	1.01598e-08	2	18	2.89066e-06	ENSG00000068305, ENSG00000072310, ENSG00000100644, ENSG00000101412, ENSG00000105327, ENSG00000115415, ENSG00000118503, ENSG00000120738, ENSG00000124762, ENSG00000130522, ENSG00000136826, ENSG00000162772, ENSG00000168610, ENSG00000169083, ENSG00000170345, ENSG00000171223, ENSG00000177606, ENSG00000245848
ALL	1194	71	2.486	GO:0050793	BP	e	regulation of developmental process	17/32	2358/20424	1.11212e-08	3	17	3.10665e-06	ENSG00000008294, ENSG00000049768, ENSG00000071564, ENSG00000100644, ENSG00000101412, ENSG00000115415, ENSG00000118503, ENSG00000124762, ENSG00000130522, ENSG00000136826, ENSG00000140262, ENSG00000168610, ENSG00000169083, ENSG00000170345, ENSG00000171223, ENSG00000179242, ENSG00000245848
ALL	1194	72	4.172	GO:0006351	BP	e	transcription, DNA-templated	8/32	300/20424	1.52873e-08	9	8	4.19419e-06	ENSG00000068305, ENSG00000072310, ENSG00000101412, ENSG00000130522, ENSG00000136826, ENSG00000168610, ENSG00000170345, ENSG00000196092
ALL	1194	73	4.167	GO:0097659	BP	e	nucleic acid-templated transcription	8/32	301/20424	1.56882e-08	8	8	4.22865e-06	ENSG00000068305, ENSG00000072310, ENSG00000101412, ENSG00000130522, ENSG00000136826, ENSG00000168610, ENSG00000170345, ENSG00000196092
ALL	1194	77	2.386	GO:0042221	BP	e	response to chemical	17/32	2566/20424	3.99989e-08	2	17	1.05956e-05	ENSG00000049768, ENSG00000068305, ENSG00000072310, ENSG00000100644, ENSG00000101412, ENSG00000115415, ENSG00000118503, ENSG00000120738, ENSG00000130522, ENSG00000136826, ENSG00000168610, ENSG00000169083, ENSG00000170345, ENSG00000171223, ENSG00000177606, ENSG00000179094, ENSG00000245848
ALL	1194	78	3.001	GO:0010628	BP	e	positive regulation of gene expression	12/32	1093/20424	4.32877e-08	6	12	1.11412e-05	ENSG00000049768, ENSG00000068305, ENSG00000100644, ENSG00000101412, ENSG00000115415, ENSG00000120738, ENSG00000136826, ENSG00000140262, ENSG00000162772, ENSG00000168610, ENSG00000169083, ENSG00000245848
ALL	1194	78	3.664	GO:0010035	BP	e	response to inorganic substance	9/32	492/20424	4.3509e-08	3	9	1.11412e-05	ENSG00000068305, ENSG00000100644, ENSG00000115415, ENSG00000118503, ENSG00000130522, ENSG00000170345, ENSG00000171223, ENSG00000177606, ENSG00000245848
ALL	1194	79	1.992	GO:0048523	BP	e	negative regulation of cellular process	22/32	4716/20424	5.15453e-08	4	22	1.29826e-05	ENSG00000008294, ENSG00000049768, ENSG00000068305, ENSG00000071564, ENSG00000072310, ENSG00000100644, ENSG00000101412, ENSG00000114480, ENSG00000115415, ENSG00000118503, ENSG00000120738, ENSG00000124762, ENSG00000130522, ENSG00000136826, ENSG00000162772, ENSG00000168610, ENSG00000169083, ENSG00000177606, ENSG00000179094, ENSG00000196092, ENSG00000198517, ENSG00000245848
ALL	1194	80	3.138	GO:0008284	BP	e	positive regulation of cell population proliferation	11/32	900/20424	6.30567e-08	5	11	1.56258e-05	ENSG00000049768, ENSG00000100644, ENSG00000101412, ENSG00000115415, ENSG00000118503, ENSG00000120738, ENSG00000124762, ENSG00000162772, ENSG00000168610, ENSG00000169083, ENSG00000177606
ALL	1194	81	3.337	GO:0008285	BP	e	negative regulation of cell population proliferation	10/32	701/20424	6.92567e-08	5	10	1.68898e-05	ENSG00000049768, ENSG00000101412, ENSG00000115415, ENSG00000118503, ENSG00000124762, ENSG00000136826, ENSG00000168610, ENSG00000169083, ENSG00000177606, ENSG00000245848
ALL	1194	82	3.124	GO:0009059	BP	e	macromolecule biosynthetic process	11/32	910/20424	7.0562e-08	4	11	1.69393e-05	ENSG00000068305, ENSG00000072310, ENSG00000100644, ENSG00000101412, ENSG00000114480, ENSG00000130522, ENSG00000136826, ENSG00000157350, ENSG00000168610, ENSG00000170345, ENSG00000196092
ALL	1194	83	3.308	GO:0014070	BP	e	response to organic cyclic compound	10/32	717/20424	8.55291e-08	4	10	2.02164e-05	ENSG00000049768, ENSG00000072310, ENSG00000115415, ENSG00000120738, ENSG00000130522, ENSG00000168610, ENSG00000169083, ENSG00000170345, ENSG00000179094, ENSG00000245848
ALL	1194	84	1.894	GO:0050896	BP	e	response to stimulus	23/32	5404/20424	1.03821e-07	1	23	2.41682e-05	ENSG00000049768, ENSG00000068305, ENSG00000072310, ENSG00000096060, ENSG00000100644, ENSG00000101412, ENSG00000105327, ENSG00000115415, ENSG00000118503, ENSG00000120738, ENSG00000124762, ENSG00000130522, ENSG00000136826, ENSG00000140262, ENSG00000162772, ENSG00000168610, ENSG00000169083, ENSG00000170345, ENSG00000171223, ENSG00000177606, ENSG00000179094, ENSG00000196092, ENSG00000245848
ALL	1194	85	3.81	GO:0032774	BP	e	RNA biosynthetic process	8/32	392/20424	1.20531e-07	7	8	2.76394e-05	ENSG00000068305, ENSG00000072310, ENSG00000101412, ENSG00000130522, ENSG00000136826, ENSG00000168610, ENSG00000170345, ENSG00000196092
ALL	1194	86	2.206	GO:0048856	BP	e	anatomical structure development	18/32	3180/20424	1.42812e-07	2	18	3.22672e-05	ENSG00000049768, ENSG00000068305, ENSG00000071564, ENSG00000072310, ENSG00000100644, ENSG00000101412, ENSG00000115415, ENSG00000124762, ENSG00000130522, ENSG00000136826, ENSG00000140262, ENSG00000168610, ENSG00000169083, ENSG00000170345, ENSG00000171223, ENSG00000177606, ENSG00000196092, ENSG00000245848
ALL	1194	87	2.472	GO:0010033	BP	e	response to organic substance	15/32	2105/20424	1.53848e-07	3	15	3.42567e-05	ENSG00000049768, ENSG00000072310, ENSG00000100644, ENSG00000101412, ENSG00000115415, ENSG00000118503, ENSG00000120738, ENSG00000130522, ENSG00000136826, ENSG00000168610, ENSG00000169083, ENSG00000170345, ENSG00000177606, ENSG00000179094, ENSG00000245848
ALL	1194	88	5.302	GO:0071277	BP	e	cellular response to calcium ion	5/32	83/20424	1.81237e-07	6	5	3.9779e-05	ENSG00000068305, ENSG00000130522, ENSG00000170345, ENSG00000171223, ENSG00000177606
ALL	1194	89	1.919	GO:0032502	BP	e	developmental process	22/32	5050/20424	1.90506e-07	1	22	4.12244e-05	ENSG00000008294, ENSG00000049768, ENSG00000067082, ENSG00000068305, ENSG00000071564, ENSG00000072310, ENSG00000100644, ENSG00000101412, ENSG00000115415, ENSG00000120738, ENSG00000124762, ENSG00000130522, ENSG00000136826, ENSG00000140262, ENSG00000162772, ENSG00000168610, ENSG00000169083, ENSG00000170345, ENSG00000171223, ENSG00000177606, ENSG00000196092, ENSG00000245848
ALL	1194	90	1.903	GO:0048519	BP	e	negative regulation of biological process	22/32	5125/20424	2.51869e-07	3	22	5.37461e-05	ENSG00000008294, ENSG00000049768, ENSG00000068305, ENSG00000071564, ENSG00000072310, ENSG00000100644, ENSG00000101412, ENSG00000114480, ENSG00000115415, ENSG00000118503, ENSG00000120738, ENSG00000124762, ENSG00000130522, ENSG00000136826, ENSG00000162772, ENSG00000168610, ENSG00000169083, ENSG00000177606, ENSG00000179094, ENSG00000196092, ENSG00000198517, ENSG00000245848
ALL	1194	91	3.155	GO:0010243	BP	e	response to organonitrogen compound	10/32	807/20424	2.56652e-07	4	10	5.40164e-05	ENSG00000049768, ENSG00000072310, ENSG00000115415, ENSG00000118503, ENSG00000120738, ENSG00000130522, ENSG00000168610, ENSG00000170345, ENSG00000177606, ENSG00000179094
ALL	1194	92	2.654	GO:0010941	BP	e	regulation of cell death	13/32	1567/20424	2.64179e-07	4	13	5.48494e-05	ENSG00000100644, ENSG00000101412, ENSG00000105327, ENSG00000114480, ENSG00000115415, ENSG00000118503, ENSG00000120738, ENSG00000124762, ENSG00000136826, ENSG00000162772, ENSG00000169083, ENSG00000170345, ENSG00000177606
ALL	1194	93	4.432	GO:0071248	BP	e	cellular response to metal ion	6/32	186/20424	3.91631e-07	5	6	8.02269e-05	ENSG00000068305, ENSG00000130522, ENSG00000170345, ENSG00000171223, ENSG00000177606, ENSG00000245848
ALL	1194	94	2.735	GO:0071310	BP	e	cellular response to organic substance	12/32	1354/20424	4.46402e-07	4	12	9.02437e-05	ENSG00000072310, ENSG00000100644, ENSG00000101412, ENSG00000115415, ENSG00000118503, ENSG00000120738, ENSG00000136826, ENSG00000168610, ENSG00000169083, ENSG00000170345, ENSG00000177606, ENSG00000245848
ALL	1194	95	3.051	GO:1901698	BP	e	response to nitrogen compound	10/32	876/20424	5.46129e-07	3	10	0.00010897	ENSG00000049768, ENSG00000072310, ENSG00000115415, ENSG00000118503, ENSG00000120738, ENSG00000130522, ENSG00000168610, ENSG00000170345, ENSG00000177606, ENSG00000179094
ALL	1194	96	2.673	GO:0043067	BP	e	regulation of programmed cell death	12/32	1424/20424	7.66279e-07	5	12	0.000150937	ENSG00000100644, ENSG00000101412, ENSG00000105327, ENSG00000114480, ENSG00000115415, ENSG00000118503, ENSG00000120738, ENSG00000124762, ENSG00000136826, ENSG00000162772, ENSG00000169083, ENSG00000177606
ALL	1194	97	3.81	GO:0010038	BP	e	response to metal ion	7/32	343/20424	8.31274e-07	4	7	0.000160114	ENSG00000068305, ENSG00000100644, ENSG00000130522, ENSG00000170345, ENSG00000171223, ENSG00000177606, ENSG00000245848
ALL	1194	97	5.79	GO:0035914	BP	e	skeletal muscle cell differentiation	4/32	47/20424	8.44132e-07	4	4	0.000160114	ENSG00000120738, ENSG00000162772, ENSG00000170345, ENSG00000196092
ALL	1194	97	5.79	GO:0043618	BP	e	regulation of transcription from RNA polymerase II promoter in response to stress	4/32	47/20424	8.44132e-07	11	4	0.000160114	ENSG00000100644, ENSG00000120738, ENSG00000162772, ENSG00000177606
ALL	1194	98	4.234	GO:0071241	BP	e	cellular response to inorganic substance	6/32	215/20424	9.15033e-07	4	6	0.000171446	ENSG00000068305, ENSG00000130522, ENSG00000170345, ENSG00000171223, ENSG00000177606, ENSG00000245848
ALL	1194	101	3.13	GO:0033993	BP	e	response to lipid	9/32	741/20424	1.37422e-06	4	9	0.000251811	ENSG00000049768, ENSG00000072310, ENSG00000101412, ENSG00000118503, ENSG00000130522, ENSG00000136826, ENSG00000168610, ENSG00000169083, ENSG00000170345
ALL	1194	101	5.62	GO:0043620	BP	e	regulation of DNA-templated transcription in response to stress	4/32	53/20424	1.37673e-06	10	4	0.000251811	ENSG00000100644, ENSG00000120738, ENSG00000162772, ENSG00000177606
ALL	1194	102	2.236	GO:0051239	BP	e	regulation of multicellular organismal process	15/32	2581/20424	2.18762e-06	3	15	0.00039542	ENSG00000049768, ENSG00000068305, ENSG00000072310, ENSG00000100644, ENSG00000101412, ENSG00000115415, ENSG00000118503, ENSG00000120738, ENSG00000136826, ENSG00000168610, ENSG00000169083, ENSG00000170345, ENSG00000177606, ENSG00000179094, ENSG00000179242
ALL	1194	103	2.846	GO:0009628	BP	e	response to abiotic stimulus	10/32	1031/20424	2.39843e-06	2	10	0.000428483	ENSG00000049768, ENSG00000100644, ENSG00000101412, ENSG00000115415, ENSG00000120738, ENSG00000124762, ENSG00000130522, ENSG00000170345, ENSG00000177606, ENSG00000179094
ALL	1194	104	4.543	GO:0051592	BP	e	response to calcium ion	5/32	143/20424	2.71257e-06	5	5	0.000479033	ENSG00000068305, ENSG00000130522, ENSG00000170345, ENSG00000171223, ENSG00000177606
ALL	1194	105	2.392	GO:1901576	BP	e	organic substance biosynthetic process	13/32	1952/20424	3.2429e-06	3	13	0.00056618	ENSG00000068305, ENSG00000072310, ENSG00000100644, ENSG00000101412, ENSG00000114480, ENSG00000130522, ENSG00000136826, ENSG00000157350, ENSG00000162772, ENSG00000168610, ENSG00000170345, ENSG00000196092, ENSG00000245848
ALL	1194	106	2.289	GO:0032268	BP	e	regulation of cellular protein metabolic process	14/32	2299/20424	3.30327e-06	6	14	0.000570242	ENSG00000008294, ENSG00000049768, ENSG00000072310, ENSG00000100644, ENSG00000105327, ENSG00000118503, ENSG00000120738, ENSG00000124762, ENSG00000136826, ENSG00000168610, ENSG00000177606, ENSG00000179094, ENSG00000196092, ENSG00000245848
ALL	1194	107	3.519	GO:0009314	BP	e	response to radiation	7/32	427/20424	3.56027e-06	3	7	0.000607778	ENSG00000049768, ENSG00000100644, ENSG00000120738, ENSG00000124762, ENSG00000130522, ENSG00000170345, ENSG00000179094
ALL	1194	108	3.516	GO:0051090	BP	e	regulation of DNA-binding transcription factor activity	7/32	428/20424	3.61555e-06	10	7	0.000610432	ENSG00000049768, ENSG00000071564, ENSG00000101412, ENSG00000118503, ENSG00000136826, ENSG00000168610, ENSG00000169083
ALL	1194	109	4.441	GO:0000302	BP	e	response to reactive oxygen species	5/32	154/20424	3.90161e-06	4	5	0.000651569	ENSG00000100644, ENSG00000115415, ENSG00000118503, ENSG00000170345, ENSG00000177606
ALL	1194	110	2.768	GO:0044271	BP	e	cellular nitrogen compound biosynthetic process	10/32	1098/20424	4.21591e-06	4	10	0.000696487	ENSG00000068305, ENSG00000072310, ENSG00000101412, ENSG00000130522, ENSG00000136826, ENSG00000157350, ENSG00000168610, ENSG00000170345, ENSG00000196092, ENSG00000245848
ALL	1194	111	2.356	GO:0009058	BP	e	biosynthetic process	13/32	2015/20424	4.625e-06	2	13	0.000755942	ENSG00000068305, ENSG00000072310, ENSG00000100644, ENSG00000101412, ENSG00000114480, ENSG00000130522, ENSG00000136826, ENSG00000157350, ENSG00000162772, ENSG00000168610, ENSG00000170345, ENSG00000196092, ENSG00000245848
ALL	1194	112	2.59	GO:0042981	BP	e	regulation of apoptotic process	11/32	1398/20424	5.01118e-06	6	11	0.00081044	ENSG00000100644, ENSG00000101412, ENSG00000105327, ENSG00000114480, ENSG00000115415, ENSG00000118503, ENSG00000120738, ENSG00000136826, ENSG00000162772, ENSG00000169083, ENSG00000177606
ALL	1194	114	2.585	GO:0051240	BP	e	positive regulation of multicellular organismal process	11/32	1404/20424	5.22251e-06	4	11	0.000835819	ENSG00000049768, ENSG00000068305, ENSG00000100644, ENSG00000101412, ENSG00000115415, ENSG00000120738, ENSG00000136826, ENSG00000168610, ENSG00000169083, ENSG00000170345, ENSG00000179242
ALL	1194	115	2.569	GO:0033554	BP	e	cellular response to stress	11/32	1423/20424	5.94436e-06	3	11	0.000941538	ENSG00000072310, ENSG00000100644, ENSG00000101412, ENSG00000105327, ENSG00000118503, ENSG00000120738, ENSG00000124762, ENSG00000136826, ENSG00000162772, ENSG00000170345, ENSG00000177606
ALL	1194	117	8.736	GO:0001922	BP	e	B-1 B cell homeostasis	2/32	3/20424	7.12766e-06	8	2	0.00111744	ENSG00000100644, ENSG00000118503
[truncated: 7,895 more rows]

## Sheet: Regulators_miRNA
Group	regulator_name	module2	module2_nr	module2_size	M_count	M_fraction	R_count	R_fraction	H_count	H_fraction	C_count	C_fraction	P_count	P_fraction	SumCount	fraction
[truncated: 4,102 more rows]

[truncated: 4 more sheets: Regulators_TF, ALL_2896, COR_347, ALL_2093]
