# Supplementary material for: SUBATOMIC: a SUbgraph BAsed mulTi-OMIcs clustering framework to analyze integrated multi-edge networks
Source: BMC Bioinformatics. 2022 Sep 5;23:363. doi: 10.1186/s12859-022-04908-3 (PMC9442970; doi:10.1186/s12859-022-04908-3)
Supplement: Supplementary file 8 — Additional file 8: Comparsion of SUBATOMIC with other methods. [file 12859_2022_4908_MOESM8_ESM.xlsx]

## Sheet: Sheet1
Additional file 8
Comparison of the properties of different multi-omics methods
Tool	Clustering approach	Multi-omics	Species, Application field	Module activity	Static network	Dynamic network	Global network context	Module size	Module number	Annotation	Visualization	Language	Year	Link
SUBATOMIC	Topological hypergraph clustering	Any directed or undirected set of edges	Any	Activity score, EDC, nPCC	Yes	Yes	Superview	Small	Many	GO Enrichment	Yes	Python, R	2022	NA
WGCNA	Correlation	No	Any	NA	No	Yes	No	Medium	Few	Clinical data, SNPs, proteomics …	Yes	R	2008	Link
SimMod	Mixed integer non-linear programming	Any network slice applied to physical and genetic interactions	Any	No	Yes	Potentially, when using gene expression	No	Medium	Few	GO enrichment	Yes	NA	2015	Link
ModulOmics	Integer linear programming with stochastic search	PPI, SNV, CNV, co-expression	Cancer	Expression based	No	Yes	No	Tiny	Strongly dependent on a cut-off	Functional, cancer gene set enrichment	No	R	2019	Link
LemonTree	Model-based Gibbs sampler	Expression, regulator types (expression, miRNA, CNV, …)	Any	NA	No	Yes	No	Small / medium	Medium	GO enrichment	Yes	Java	2015	Link
lmQCM	Local maximal quasi-clique merger	No	Any	NA	No	Yes	No	Small	Few	No (but comparison with CNV)	No	NA	2016	Link
TPSC	Topology potential and spectral clustering algorithm	No	Any	No	No	Yes	No	Medium	Few	Functional, survival	No	NA	2021	Link
VToD	Voting based, topological clustering	CNV, PPI, expression	Human	NA	No	Yes	No	Small	Few	Functional, cancer gene set enrichment	Yes	NA	2013	Link
InFun	Bayesian approach and overlapping community method combing gene omics data and prior information (GIBBS sampling)	Expression, PPI	Human cancer	NA	No	Yes	No	Small	Medium	GO enrichment	Yes	NA	2021	Link
DIAMoD	The link community algorithm, the parameter-free Louvain method, and the Markov cluster algorithm	Any directed or undirected set of disease relevant edges	Any, focus on disease relevance	Connectivity significance	Yes	No	No	Medium	Few	GO enrichment	Yes	Python	2015	Link
MiBiOmics	WGCNA, dimensionality reduction, correlation of eigenvectors	Three omics of any abundance measured omics on common samples	Any	NA	No	Yes	No	Medium	Few	User-defined annotation	Yes	R	2021	Link
C3	Quantification of connectivity ability of intermediate proteins in disease seed networks	Human interactome, diseases associated proteins	Human disease	No	Yes	No	No	Small	Few	No	No	Python	2020	Link
DeRegNet	Fractional integer programming	Regulatory network, omics measurement	Any	Node-level de-regulation	Yes	Yes	No	Unknown	Unknown	No	Yes	C++, Python	2022	Link
SmCCNet	Sparse multiple canonical correlation network analysis, hierarchical tree cut	Omics abundance measurements, phenotypes	Any	NA	No	Yes	Module coorelation	Large	Few	No	Yes	R	2020	Link
MOMA	Deep learning, attention learning, geometric interpretation	Omics abundance measurements	Any	NA	No	Yes	No	Unknown	Unknown	Enrichment analysis	Yes	Python	2022	Link
Abbreviations
PPI	Protein-protein interactions
SNV	Single-nucleotide variants
CNV	Copy-number variations
Explanation of columns
Tool	Name of the tool or method
Clustering approach	Mathematical approach of clustering
Multi-omics	Capability of integrating multi-omics. What type of omics can be integrated
Species, Application field	Specifies whether a tool is only applicable on one species or field (e.g. cancer specific tool, or only applicable on human, or applicable on any species)
Module activity	Only relevant if tool outputs a static network (otherwise NA): Which metrics were used to integrate a static network with dynamic data
Static network	Is the method able to output a static module clustering based on a prior network (no sample specific information used in this step?)
Dynamic network	Is the method able to output a dynamic module clustering based on sample specific data, e.g. expression?
Global network context	Does the method keep track of the connections between modules and thus of their global network context?
Module size	What is the expected module size: tiny; 1-4 nodes, small; 5-99 nodes, medium; 100-999 genes, large; >=1000. Note that our assignment is based on a qualitative evaluation by looking at applications of the tools. Values might differ within different context. Unknown: It was not possible to make an estimation
Module number	What is the expected number of modules: very few; 1-4 nodes, few; 5-99 nodes, medium; 100-999 genes, many; >=1000. Note that our assignment is based on a qualitative evaluation by looking at applications of the tools. Values might differ for different applications!
Annotation	Is there an automated annotation included in the tool?
Visualization	Can modules or results be visualized?
Language	What is the programming language? NA if the tool seem to be not publically available
Year	Year of the first publication of the tool
Link	Hyperlink to the original paper
